# Supplementary material for: Extreme genetic signatures of local adaptation during Lotus japonicus colonization of Japan
Source: Nat Commun. 2020 Jan 14;11:253. doi: 10.1038/s41467-019-14213-y (PMC6959357; doi:10.1038/s41467-019-14213-y)
Supplement: Supplementary file 5 — Supplementary Data 1 [file 41467_2019_14213_MOESM5_ESM.xlsx]

## Sheet: S1 Accession metadata
Accession	Total Reads	% Mapped	% Properly Paired	Average Coverage	Reference Calls	Alternate Calls	Heterozygous Calls	No Calls	Latitude	Longitude	Trivial name	Prefecture	pop1	pop2	pop3	PC1	PC2	PC3	Altitude	Mean_temp	Min_temp	OW_2014	OW_2015	OW_2016	OW_2017	1st_ft	2nd_ft	2nd_ft_period	FT_DK	FP_2014	2015_16_2nd_year_FT	2017_FT	2018_FT	K_contr	N_contr	K_salt	N_salt	Seed_weight	Seed_size	Seed_perimeter	Seed_length	Seed_width	Seed_LWR	Seed_circularity
Gifu	397707366	79.75	71.49	80.72	266178	58653	471	1999	35.7167	137.267	Gifu	Gifu	1e-06	0.359691	0.640308	-0.0359	-0.0147	-0.0118	656	11.2	-5.5	NA	NA	NA	NA	NA	NA	NA	48	NA	NA	NA	NA	NA	NA	NA	NA	1.06923	1.14566	4.07013	1.32717	1.1615	1.14348	0.867535
MG001	132430366	98.64	92.59	30.24	268577	56343	813	1568	32.7203	133.018	Ashizuri	Kochi	0.002868	0.963375	0.033757	0.0329	-0.1179	0.0182	2	17.8	4.7	0.4	0.25	0.4	1	4	20.67	17.67	54	1	48	62	62.1667	NA	NA	NA	NA	0.940065	1.16183	4.1279	1.37081	1.14959	1.19513	0.856718
MG003	116206556	98.62	92.64	26.61	264147	60799	840	1515	35.3983	139.516	Totsuka	Kanagawa	0.118328	0.881671	1e-06	0.055	-0.1601	-0.0903	44	15.2	0	NA	NA	NA	1	NA	NA	NA	47.2	NA	NA	NA	NA	750	14.5	760	29.5	1.01553	1.21708	4.29254	1.42098	1.18774	1.19762	0.83626
MG004	32995084	88.19	80.09	7.13	239512	41598	17394	28797	31.4361	130.314	Kaseda	Kagoshima	0.885242	1e-06	0.114757	0.1137	0.116	0.0093	3	17.9	4	0.333333	0.4	0.666667	1	5.5	19.5	16.5	46	1	62	NA	63.3333	945	11.5	990	137.5	0.77266	0.971095	3.76324	1.26237	1.03001	1.24357	0.859828
MG005	293029423	98.56	92.56	63.97	265624	59206	690	1781	35.3022	139.267	Ninomiya	Kanagawa	0.0074	0.098607	0.893994	-0.054	0.0229	0.0007	22	15.4	0.1	1	1	1	1	5.8	20.6	13.8	39.8	1	52.6667	69	61.5	980	37.5	785	104.5	0.937813	1.14199	4.10925	1.36653	1.14635	1.19301	0.84849
MG007	102732726	98.81	93.6	23.67	263075	61322	825	2079	39.3156	141.338	Towa	Iwate	1e-06	1e-06	0.999998	-0.0868	0.0453	0.0388	416	8.7	-7.4	1	1	1	1	5.83	21.17	7.83	47.4	0	59.6667	81.8	74.3333	680	18.5	485	215	1.01145	1.18013	4.14638	1.36171	1.15872	1.18311	0.858398
MG008	104225241	98.85	93.66	24.23	265816	57276	942	3267	35.0183	135.558	Kameoka	Kyoto	1e-06	0.999998	1e-06	0.0264	-0.1271	0.0207	97	15.2	0.3	0.833333	1	0.5	1	5.83	21	10.67	45.8	1	58.5	74.6	63.3333	815	22	950	190	0.829738	1.07439	3.96687	1.329	1.08305	1.24345	0.848084
MG009	122977384	98.82	93.35	28.21	261440	58321	4975	2565	39.9267	139.744	Oga	Akita	1e-06	0.223435	0.776564	-0.0472	0.0057	-0.0253	332	9.5	-5	1	1	1	1	6.83	NA	NA	NA	0	50.3333	101.2	83.25	930	32.5	935	111	1.29234	1.39303	4.52388	1.5074	1.2628	1.19476	0.854593
MG010	33247344	90.6	82.76	7.89	227840	50083	1920	47458	39.3244	141.485	Tono	Iwate	1e-06	1e-06	0.999998	-0.0707	0.039	0.0303	368	9	-6.9	1	1	0.666667	1	6.67	19.5	8	46	0	62	77.4	65.6667	610	11	615	260	0.93366	1.08527	3.99458	1.33462	1.11562	1.19839	0.851573
MG011	14372676	98.83	93.28	4.22	212801	47397	2791	64312	39.3272	140.809	Yuda	Iwate	1e-06	1e-06	0.999997	-0.0645	0.0317	0.0217	499	8.4	-8	1	1	1	1	6.17	20.83	5.5	50.8	0	59.6667	84.2	72.6667	750	18.5	640	210	0.868696	1.09506	4.00539	1.33126	1.13276	1.17626	0.853624
MG012	22359352	87.33	78.9	5.16	224142	41119	12331	49709	35.2569	139.597	Hayama	Kanagawa	0.263703	0.046725	0.689572	-0.0123	0.0317	0.0012	86	15.5	1.2	0.75	1	1	1	4.67	20.33	16.5	40.2	1	67.6	70.2	63.3333	1050	16	1400	396.5	0.914679	1.05807	3.91752	1.27358	1.1211	1.13817	0.863559
MG013	33441146	98.86	93.41	8.09	260304	55446	744	10807	35.21	139.606	Arasaki-1	Kanagawa	0.041346	0.141001	0.817653	-0.0434	0.0181	-0.0048	-1	15.9	1.9	1	1	1	1	6.2	20.25	14.33	40.2	0.833333	58.6667	70.2	62.1667	1100	30	615	275	0.793056	0.983112	3.80309	1.27086	1.05157	1.21143	0.852787
MG014	13325024	98.78	92.57	3.98	214838	44034	380	68049	35.21	139.606	Arasaki-2	Kanagawa	0.051625	0.177687	0.770687	-0.0312	0.0089	-0.0063	-1	15.9	1.9	NA	NA	NA	1	NA	NA	NA	43.4	NA	NA	66.7	61	NA	NA	NA	NA	1.35	1.22092	4.19798	1.391	1.18499	1.18053	0.863906
MG016	20045802	98.71	93.09	5.29	243044	50465	577	33215	35.1353	139.676	Bishamon	Kanagawa	0.055248	0.18866	0.756092	-0.0342	0.0131	-0.0044	5	15.8	1.5	0.6	0.333333	1	1	6	21.25	14.75	48.3	1	62	NA	63.3333	1200	79	790	205	1.04555	1.1494	4.06235	1.3536	1.13157	1.19758	0.87015
MG017	33826240	98.79	92.86	8.25	256859	59760	1354	9328	35.1331	138.959	Mishima-1	Shizuoka	1e-06	1e-06	0.999998	-0.0711	0.031	0.0081	185	14.9	-0.1	1	0.666667	1	1	6.2	20	15	55	1	45	64.3	56.5	1350	23	835	132.5	NA	NA	NA	NA	NA	NA	NA
MG018	118307302	98.58	92.46	27.37	262684	61713	922	1982	35.1331	138.959	Mishima-2	Shizuoka	1e-06	1e-06	0.999998	-0.0699	0.0297	0.008	185	14.9	-0.1	0.666667	0.5	0.333333	1	5.2	20.8	7.8	41.8	1	52.6667	72.5	61	1150	31.5	780	105.5	1.08127	1.00192	3.79627	1.23204	1.08845	1.13599	0.869294
MG019	35052674	86.7	79.29	8.34	217964	47847	2257	59233	35.1331	138.959	Mishima-3	Shizuoka	1e-06	1e-06	0.999997	-0.056	0.0269	0.0079	185	14.9	-0.1	0.6	0.666667	0.666667	1	5.17	20.83	13.4	45.5	1	45.6	73.7	60.6667	1020	25.5	815	160	0.790244	1.03899	3.88017	1.28526	1.09729	1.17386	0.863975
MG020	192935880	93.2	62.66	51.47	327301	0	0	0	24.7201	125.467	Miyakojima-1	Okinawa	0.761125	0.2269	0.011976				4	23.8	15.7	NA	NA	NA	0	NA	NA	NA	30	NA	NA	58.7	NA	NA	NA	NA	NA	1.18443	1.24554	4.22797	1.39332	1.20806	1.15489	0.87225
MG021	20529922	98.82	92.76	5.44	241124	53177	3035	29965	41.4606	140.093	Matsumae	Hokkaido	0.013173	0.128477	0.85835	-0.0509	0.0106	-0.0185	308	8.5	-5.9	NA	NA	NA	1	NA	NA	NA	47.8	NA	NA	85.3	77.5	NA	NA	NA	NA	1.20658	1.32113	4.41178	1.46005	1.23666	1.18218	0.853009
MG022	33629460	98.8	92.86	8.24	259850	53630	3546	10275	31.1917	130.562	Kaimon	Kagoshima	0.999998	1e-06	1e-06	0.1939	0.1719	0.0073	46	18.3	4.9	1	1	0.5	0.5	5.5	20.25	10.5	52	0.777778	62	83	68.8333	1055	45	725	94	0.85194	1.02156	3.84737	1.27707	1.06472	1.20096	0.862097
MG023	36685962	91.43	84.77	8.88	227285	50031	1879	48106	40.8236	140.762	Aomori	Kagoshima	1e-06	1e-06	0.999998	-0.0746	0.0411	0.0243	4	10.1	-5	1	1	1	1	5.17	20.83	13.4	47.8	0	62	83	69.6667	515	16	515	265	0.999293	1.14621	4.0967	1.35701	1.14973	1.18127	0.856283
MG024	28365348	98.89	93.39	7.09	255228	55729	1139	15205	24.7193	125.469	Miyakojima-2	Okinawa	0.999998	1e-06	1e-06	0.217	0.2573	0.04	4	23.8	15.7	0	0.333333	0.75	0	NA	NA	NA	30	1	62	55.3	61	835	24.5	950	230	1.28369	1.39083	4.48333	1.48473	1.27261	1.16772	0.867222
MG025	37175624	98.76	92.78	8.94	261575	57487	1173	7066	30.3289	130.65	Ambo	Kagoshima	0.999998	1e-06	1e-06	0.2232	0.263	0.0409	62	19	8.1	0.666667	0.25	0.5	1	NA	NA	NA	46.8	1	NA	69	58	840	22	610	210	1.03426	1.18262	4.1445	1.38524	1.13992	1.21637	0.862604
MG026	15584507	98.79	92.98	4.38	228676	48640	440	49545	35.6964	139.758	Kokyo	Tokyo	0.024434	0.043824	0.931742	-0.0462	0.0215	0.0062	17	15.6	0.8	NA	NA	NA	1	NA	NA	NA	47.4	NA	NA	70.2	62.75	NA	NA	NA	NA	0.65358	0.836983	3.49187	1.16149	0.982685	1.18408	0.859814
MG027	106663751	98.7	93.2	24.7	265361	56374	3499	2067	26.4019	127.736	Yomitan	Okinawa	0.999998	1e-06	1e-06	0.2054	0.1878	0.0092	77	22.2	12.8	0	0.4	0	1	NA	NA	NA	44.2	1	57.3333	67.8	61	835	31.5	670	190	0.805621	0.945562	3.67785	1.20194	1.0399	1.15771	0.876434
MG028	35571117	98.69	91.81	8.59	261277	53586	4487	7951	31.1585	130.588	Nagasakibana	Kagoshima	0.999998	1e-06	1e-06	0.1909	0.172	0.0143	0	18.6	5.3	0	0.166667	0.4	0.833333	NA	NA	NA	47.8	1	62	76	65.6667	1150	27	1200	275	0.912787	1.06518	3.91474	1.29966	1.08053	1.20693	0.871625
MG030	101656312	98.68	92.96	23.41	262112	62015	739	2435	42.8475	143.173	Obihiro	Hokkaido	1e-06	1e-06	0.999998	-0.0996	0.0622	0.0344	85	6.4	-14.3	1	1	1	1	5.25	22.33	1.67	NA	0	62	84.2	77.5	1055	47.5	720	315	NA	NA	NA	NA	NA	NA	NA
MG032	21314929	98.83	93.07	5.57	242364	56189	464	28284	42.5464	143.477	Taiki-1	Hokkaido	1e-06	1e-06	0.999998	-0.0918	0.0568	0.0328	18	5.9	-13.2	NA	NA	NA	1	NA	NA	NA	NA	NA	NA	86.5	82	NA	NA	NA	NA	NA	NA	NA	NA	NA	NA	NA
MG033	21153076	98.83	93.29	5.53	242558	55829	607	28307	42.5464	143.477	Taiki-2	Hokkaido	1e-06	1e-06	0.999998	-0.0915	0.0581	0.033				1	1	0.5	1	4.5	20	3.83	NA	0	76	NA	85.75	875	43	700	450	1.17739	1.27551	4.30459	1.4109	1.22463	1.15344	0.862376
MG034	50916216	98.8	92.77	12.02	261739	60654	799	4109	42.6142	143.548	Toyokoro	Hokkaido	1e-06	1e-06	0.999998	-0.0877	0.0443	0.0372	29	5.7	-13.9	0.833333	1	1	1	6.6	21	9.8	39.6	1	47	71.3	NA	890	25.5	730	245	1.07083	1.21526	4.19921	1.38648	1.17755	1.17864	0.86445
MG035	28996868	98.81	92.75	7.22	254362	58308	837	13794	42.4456	141.161	Noboribetsu	Hokkaido	1e-06	1e-06	0.999998	-0.0766	0.0343	0.0016	59	7.8	-7.4	0.833333	1	1	1	7.4	20	3.75	NA	0	59.6667	87.7	82	700	21	655	285	1.13889	1.21386	4.17947	1.37057	1.18524	1.15792	0.871067
MG036	32553458	91.17	83.77	9.5	183458	37426	5869	100548	42.4094	140.306	Oshamambe-1	Hokkaido	2e-06	0.134524	0.865474	-0.0404	0.0105	-0.0057	4	8.2	-6.7	1	1	1	1	6.17	19.83	8	46	0	62	79.5	66.8333	880	25.5	715	430	1.30396	1.40807	4.52405	1.54493	1.20421	1.2866	0.859073
MG038	35110246	98.82	93.17	8.51	258738	59153	1277	8133	42.1081	140.572	Mori	Hokkaido	1e-06	1e-06	0.999998	-0.075	0.0314	-0.0051	22	8.5	-6.6	NA	NA	NA	1	NA	NA	NA	46.8	NA	NA	80.7	78	NA	NA	NA	NA	0.828571	0.998927	3.79905	1.26195	1.07276	1.18253	0.862773
MG039	29742083	98.8	92.61	7.4	254891	58064	728	13618	40.93	141.019	Hiranai	Aomori	1e-06	1e-06	0.999998	-0.0873	0.0505	0.0279	718	6.6	-9.5	NA	NA	NA	1	NA	NA	NA	47.8	NA	NA	72.5	74.3333	NA	NA	NA	NA	1.0202	1.21684	4.23121	1.40805	1.17357	1.20103	0.851453
MG040	125629137	98.59	92.56	28.69	263751	60894	836	1820	40.5869	141.249	Towada	Aomori	1e-06	1e-06	0.999998	-0.0917	0.0534	0.029	27	10.1	-5.1	1	1	1	1	6	21.75	5.25	46	0.333333	53.6	77.2	64.5	975	73.5	820	385	1.11771	1.2304	4.32145	1.43507	1.17665	1.22061	0.827939
MG041	25156760	98.81	92.88	6.4	248964	57149	1507	19681	39.7556	140.162	Asahigawa	Akita	1e-06	0.091808	0.908191	-0.0578	0.0178	-0.0099	49	10.9	-4.1	1	1	1	1	6.6	19.8	8.8	46.6	0	59.2	77.4	62.75	565	16.5	475	170	1.347	1.43058	4.58662	1.54042	1.27175	1.21249	0.853099
MG042	137509367	98.75	93.21	31.19	263016	60693	1456	2136	39.7453	140.708	Tazawako	Akita	1e-06	1e-06	0.999998	-0.0858	0.0413	0.0343	296	9.4	-6.9	1	1	1	1	5	21.6	5	NA	0.571429	64.3333	78.3	65.75	590	126.5	495	710	1.17656	1.33093	4.40017	1.45357	1.23256	1.18148	0.862685
MG044	127400783	98.69	93.23	29.11	263022	61310	805	2164	38.3867	141.388	Ishinomaki	Miyagi	1e-06	1e-06	0.999998	-0.0887	0.0448	0.0378	8	11.9	-2.8	1	1	1	1	6	23.4	10.67	40.2	1	47	67.8	63.3333	1150	33	825	235	0.851497	1.07389	3.94634	1.30622	1.11014	1.1774	0.863523
MG045	37772726	98.82	92.97	9.11	259039	59690	797	7775	37.5886	139.915	Shiokawa-1	Fukushima	1e-06	1e-06	0.999998	-0.087	0.0458	0.0384	179	11.9	-4	0.666667	1	0.666667	1	6.17	20.67	12.6	45.8	1	62	71.3	61	905	30	370	665	0.926712	1.15365	4.0884	1.36289	1.14755	1.18915	0.866034
MG046	26556235	98.88	93.47	6.78	249590	56817	654	20240	37.5875	139.914	Shiokawa-2	Fukushima	1e-06	1e-06	0.999998	-0.0833	0.0472	0.0365	179	11.9	-4	NA	NA	NA	1	NA	NA	NA	40.4	NA	NA	73.7	62.75	NA	NA	NA	NA	0.91859	1.15412	4.07146	1.34268	1.14921	1.17161	0.867906
MG049	34495526	91.43	84.19	9.33	206343	40370	1517	79071	35.6367	134.619	Kasumi	Hyogo	1e-06	0.993579	0.00642	0.017	-0.0757	0.0106	4	14.5	-0.1	0.333333	0.666667	0.75	1	5	20	14.5	39.4	1	58.5	70.2	62.75	440	12	570	81.5	0.94953	1.06135	3.88934	1.28507	1.10364	1.16565	0.879037
MG050	13804567	98.76	92.34	4.04	219974	45901	673	60753	35.5017	133.732	Tohaku	Tottori	0.07637	0.881673	0.041956	0.024	-0.0726	-0.0305	4	14.5	0	NA	NA	NA	1	NA	NA	NA	42.4	NA	NA	77.2	73.5	NA	NA	NA	NA	1.1575	1.36087	4.43675	1.49124	1.22035	1.22671	0.863482
MG051	35242522	89.74	82.28	8.35	218135	38945	20070	50151	35.5033	133.854	Hojyo	Tottori	0.006445	0.418695	0.57486	-0.0235	-0.021	-0.0104	2	14.6	0	NA	NA	NA	1	NA	NA	NA	46.5	1	NA	72.5	NA	NA	NA	NA	NA	0.821429	0.966114	3.73752	1.23674	1.05459	1.17414	0.866591
MG052	20956214	98.75	92.44	5.43	247732	53044	452	26073	35.3872	132.789	Hikawa	Tottori	1e-06	0.999998	1e-06	0.0302	-0.1142	0.0188	5	14.7	0.7	NA	NA	NA	1	NA	NA	NA	37	NA	NA	67.8	58.75	NA	NA	NA	NA	1.14622	1.26318	4.26978	1.40214	1.21208	1.15775	0.868784
MG053	57351239	98.89	94.61	14.09	259028	52255	1720	14298	34.6508	131.826	Masuda	Tottori	0.200111	0.744241	0.055648	0.032	-0.0739	-0.0626	13	15	1.4	0.25	0.333333	0.25	1	NA	NA	NA	49.3	1	52	80.7	65.75	715	27.5	895	130	0.788732	0.952557	3.72985	1.23269	1.06119	1.16395	0.856844
MG056	57503000	98.9	94.38	14.7	244939	54940	985	26437	31.5808	131.416	Nichinan-1	Miyazaki	0.070198	0.929801	1e-06	0.0782	-0.1273	0.0838	1	17.8	3	0	0.333333	0.666667	1	6.5	20	17.5	42.6	0.2	62	83	65.6667	530	36.5	685	555	0.932624	1.08491	3.95139	1.2983	1.10766	1.17318	0.869836
MG057	19591395	98.53	91.36	5.13	242199	54072	559	30471	31.7002	131.459	Nichinan-2	Miyazaki	0.063434	0.936565	1e-06	0.0777	-0.1215	0.0897	0	17.7	2.7	NA	NA	NA	1	NA	NA	NA	44.2	NA	NA	71.3	NA	NA	NA	NA	NA	0.850311	1.06756	3.92375	1.29173	1.11171	1.16285	0.869029
MG058	31299593	98.76	93.11	7.62	243820	42014	32136	9331	31.7002	131.459	Nichinan-3	Miyazaki	0.4987	0.501299	1e-06	0.1355	-0.0178	0.0865				0.333333	0.8	0.333333	1	6.75	20.75	13	46	1	62	NA	NA	595	18	630	405	0.780074	0.981944	3.76786	1.23929	1.06623	1.16303	0.867777
MG059	30099492	98.87	93.85	7.43	256611	56618	772	13300	31.7002	131.459	Nichinan-4	Miyazaki	0.999998	1e-06	1e-06	0.1874	0.1006	0.0727				NA	NA	NA	0.833333	NA	NA	NA	49.5	NA	NA	NA	69.25	NA	NA	NA	NA	0.869615	1.11117	4.06064	1.36379	1.09472	1.24837	0.843898
MG060	19799296	98.82	93.32	5.29	242376	50477	766	33682	31.259	130.293	Makurazaki	Kagoshima	0.999998	1e-06	1e-06	0.1465	0.1227	-0.0089	-3	18.1	4.8	0.666667	1	0.333333	1	6.4	20.4	17.4	50.4	1	49.6	76	62.75	1100	39	920	435	0.63592	0.845217	3.50015	1.15475	0.989007	1.16951	0.867093
MG061	20967949	98.94	94.2	5.59	240249	48743	1785	36524	31.3744	130.988	Kushira	Kagoshima	0.641317	0.358682	1e-06	0.1058	0.0087	0.0227	6	17.8	3.4	NA	NA	NA	1	NA	NA	NA	49	NA	NA	66.7	NA	NA	NA	NA	NA	0.65791	0.875045	3.56516	1.19979	0.990749	1.21383	0.862551
MG062	33199860	90.69	84.11	7.67	234353	47845	2502	42601	NA	NA	NA	NA	0.118725	0.881273	1e-06	0.027	-0.0813	-0.0323				0.6	0.666667	0.666667	1	6.75	21.25	13	43.8	1	42	NA	67.5	555	10.5	545	96.5	0.975109	1.11628	4.06645	1.33893	1.13075	1.1871	0.845627
MG063	111918611	98.87	93.96	25.6	263350	57011	3071	3869	31.7397	131.471	Noshima	Miyazaki	0.14112	0.858879	1e-06	0.0879	-0.1147	0.086	2	17.7	2.6	0.25	0	0	1	NA	NA	NA	NA	1	NA	65.5	72	920	39.5	1300	235	0.845361	0.983023	3.76958	1.24295	1.05851	1.17725	0.865628
MG065	18982456	98.77	93.22	5.08	238209	49323	6695	33074	31.8294	131.415	Miyadai	Miyazaki	1e-06	0.999998	1e-06	0.057	-0.1474	0.0783	30	17.4	2.1	0.166667	0.2	0.25	1	NA	NA	NA	NA	1	42	62	NA	885	15.5	970	135	NA	NA	NA	NA	NA	NA	NA
MG066	118817136	98.68	93.27	27.43	264890	59272	806	2333	32.1317	131.409	Saito	Miyazaki	1e-06	0.999998	1e-06	0.057	-0.1836	0.0972	14	17.2	1.5	0.333333	0.5	0	1	6	21.75	16.25	NA	1	62	71.3	61	580	27	490	380	0.828679	0.864371	3.55654	1.1955	0.968916	1.24613	0.854095
MG067	12195926	98.74	92.65	3.8	209150	40613	1378	76160	30.7736	131.009	Tanegashima	Kagoshima	0.999997	1e-06	1e-06	0.123	0.1048	0.0103	133	18.7	6.9	NA	NA	NA	1	NA	NA	NA	NA	NA	NA	76	61	NA	NA	NA	NA	0.797388	0.964591	3.74343	1.22638	1.05676	1.16437	0.861949
MG068	137493736	98.63	93.04	31.45	265949	56857	2417	2078	30.2342	130.556	Yakushima	Kagoshima	0.999998	1e-06	1e-06	0.2069	0.1894	0.0129	61	19.3	8.5	0.666667	1	0	1	6.25	20.5	17.5	NA	1	48	74.8	73.8333	1200	81	740	220	NA	NA	NA	NA	NA	NA	NA
MG069	29798490	98.99	95.39	7.27	256775	52974	553	16999	34.5872	135.507	Asakayama	Osaka	0.005637	0.936343	0.05802	0.0267	-0.0969	0.012	15	15.3	1.2	0.25	0.166667	0.8	1	NA	NA	NA	NA	1	48	70.2	65.6667	595	11	550	220	0.853265	1.06944	3.96795	1.32571	1.09842	1.20808	0.850795
MG070	15619374	98.79	93.21	4.43	228850	45491	471	52489	33.8742	135.228	Inami	Wakayama	0.115829	0.832567	0.051605	0.0284	-0.0738	-0.001	85	16	2.3	NA	NA	NA	1	NA	NA	NA	NA	NA	NA	69	63.3333	NA	NA	NA	NA	0.881743	1.00958	3.84611	1.26356	1.0653	1.189	0.856323
MG071	14636493	98.75	92.96	4.27	222795	44848	522	59136	32.9458	131.099	Aso	Kumamoto	0.422448	0.514916	0.062636	0.0413	-0.0467	-0.1241	510	13.1	-2.3	NA	NA	NA	0.833333	NA	NA	NA	41.6	NA	NA	79.5	69	NA	NA	NA	NA	0.972124	1.12798	4.04297	1.32731	1.13621	1.17133	0.859605
MG072	29408018	89.91	82.12	6.97	226414	49031	1740	50116	32.8517	131.053	Hakusui	Kumamoto	0.085787	0.318094	0.596119	-0.0233	-0.02	-0.0567	693	12.2	-3	1	1	0	1	5.17	19.5	8.67	49	0.181818	62	85.8	64.5	NA	NA	NA	NA	0.841107	1.03944	3.87983	1.29914	1.08857	1.1968	0.8617
MG073	36264818	91.89	85.48	7.84	253725	45942	9542	18092	33.0372	131.267	Kujyu	Ohita	0.407156	0.511537	0.081307	0.0462	-0.0524	-0.1381	687	12.1	-3.1	0	0.6	1	1	7.5	21	16.5	42.6	1	52.6667	NA	63.3333	NA	NA	NA	NA	0.905021	1.1526	4.12268	1.37018	1.152	1.19037	0.84854
MG074	29261805	98.8	93.34	7.29	255571	55227	646	15857	33.3947	132.535	Uwa-1	Ehime	1e-06	0.999998	1e-06	0.0414	-0.1456	0.055	259	14.9	0.3	0	0.6	0.666667	1	6.33	20	17.67	43.8	1	48	73.7	65.6667	805	20	555	165	0.992523	1.136	4.06776	1.36288	1.11273	1.22549	0.862
MG075	23411910	98.66	91.76	5.93	251256	52588	4526	18931	33.3386	132.544	Uwa-2	Ehime	1e-06	0.999998	1e-06	0.0307	-0.1348	0.0387	260	14.9	0.4	0.666667	0.8	1	1	7.33	20.33	17.67	39	1	42	69	56.5	990	22	670	425	0.984279	0.97012	3.76381	1.23634	1.04952	1.18124	0.859703
MG076	130494212	98.64	92.88	29.54	265296	56625	3714	1666	34.2633	131.591	Yamaguchi	Yamaguchi	0.061189	0.276939	0.661872	-0.0362	-0.0089	-0.0182	439	12.6	-1.9	0.8	0.666667	0.333333	1	6.5	20.33	14.2	30	1	46	70.2	63.3333	635	30	730	175	0.643533	0.856328	3.53252	1.18008	0.985765	1.19851	0.861444
MG077	31920060	90.38	83.58	6.85	248019	53649	4149	21484	35.1192	138.662	Fuji	Shizuoka	0.087961	0.331431	0.580607	-0.0242	-0.0234	-0.0632	0	16	0.6	0.666667	0	0.666667	1	6.2	20.8	13.6	43	1	48	70.2	63.3333	NA	NA	NA	NA	1.08196	1.26645	4.31414	1.42691	1.20835	1.18178	0.852457
MG078	28126170	98.9	93.42	7.06	251370	57685	1004	17242	35.8958	136.723	Kuzuryuko	Fukui	1e-06	1e-06	0.999998	-0.0827	0.0416	0.0337	909	9	-6.5	1	1	1	1	NA	NA	NA	41.8	0	62	90	81	1045	35.5	780	248.5	0.903797	1.08846	3.97901	1.31543	1.11401	1.18255	0.861233
MG080	36617306	89.71	82.95	7.75	247056	50144	11337	18764	36.6494	137.191	Toyama	Toyama	1e-06	0.062759	0.93724	-0.0575	0.0191	-0.0054	20	13.9	-0.7	0.6	1	0.5	1	6	21.33	4.17	37.6	0.125	59.6667	76	65.75	755	20.5	460	700	1.11652	1.11946	4.03889	1.32524	1.13306	1.17049	0.859164
MG081	104892491	98.38	92.54	23.87	263108	61102	1324	1767	37.0353	137.85	Omi	Niigata	1e-06	0.118278	0.881721	-0.0589	0.0097	-0.0167	7	13.7	-1	0.2	0.8	1	1	5	21	2.6	43.6	0.25	64.3333	NA	79	955	74	870	430	1.25114	1.28521	4.35486	1.45793	1.20795	1.2085	0.850828
MG082	36476482	91.34	84.67	7.99	246773	53791	3143	23594	37.7606	139.209	Gosen	Niigata	1e-06	1e-06	0.999998	-0.08	0.0442	0.0342	9	13.1	-1.6	1	1	1	1	5.83	20.83	10.33	50	0.2	62	84.2	65.75	NA	NA	NA	NA	1.08707	1.20181	4.18959	1.38397	1.19039	1.16457	0.858911
MG083	25010356	88.46	81.09	5.75	225755	46035	10445	45066	36.5439	138.363	Sugahira	Nagano	1e-06	1e-06	0.999998	-0.0712	0.0361	0.0267	1557	5	-11.9	1	1	0.666667	1	5.5	19.5	11.67	41	0	62	84.2	72.6667	640	10.5	465	110	1.00965	1.08737	3.97952	1.32157	1.11047	1.19262	0.860098
MG084	31340200	98.91	93.38	7.82	254026	57454	2025	13796	37.6025	139.65	Nishiaizu	Fukushima	1e-06	1e-06	0.999998	-0.0822	0.0435	0.0355	158	12.1	-3.7	1	0.666667	0.666667	1	6	20.33	16.33	46.6	0	57.3333	86.5	82	890	26	930	150	0.716566	0.969742	3.75726	1.24039	1.07439	1.15538	0.860156
MG085	135398353	98.76	93.47	31.01	263023	60793	891	2594	37.1539	140.414	Ishikawa	Fukushima	1e-06	1e-06	0.999998	-0.0888	0.0461	0.0394	293	11.7	-4.2	0.666667	0.75	0.666667	1	7	20.67	2.33	43.8	0	62	79.5	66.8333	790	36	580	280	NA	NA	NA	NA	NA	NA	NA
MG086	35101822	90.75	83.67	7.51	248976	54018	5538	18769	38.7608	140.76	Naruko	Miyagi	1e-06	1e-06	0.999998	-0.0791	0.0423	0.034	412	9.2	-6.7	1	1	1	1	NA	NA	NA	52.2	0.142857	49.6	84.2	69.25	655	14	555	72.5	1.00625	1.10777	4.00147	1.31336	1.13649	1.15716	0.867524
MG088	15628866	98.87	93.24	4.5	220795	49569	1151	55786	36.6519	139.977	Ujiie	Tochigi	1e-06	1e-06	0.999998	-0.0706	0.0377	0.0308	150	13.1	-4.2	NA	NA	NA	1	NA	NA	NA	43	NA	NA	76	68	NA	NA	NA	NA	0.787454	0.984148	3.78669	1.24952	1.06846	1.17441	0.854841
MG089	34011174	89.8	83.01	7.31	244925	52637	7749	21990	39.7631	141.141	Morioka-1	Iwate	1e-06	1e-06	0.999998	-0.0818	0.0439	0.0296	186	9.9	-6.7	1	1	0.666667	1	6.5	20.83	8.4	42.8	0	62	78.3	76.75	NA	NA	NA	NA	0.946818	1.13973	4.06704	1.37002	1.11423	1.23025	0.863692
MG090	25527974	98.87	93.31	6.54	247987	57076	578	21660	43.0044	141.433	Sapporo	Hokkaido	1e-06	1e-06	0.999998	-0.0744	0.0364	-0.0003	57	7.7	-9.7	1	0.75	1	1	NA	NA	NA	47	0	59.2	83	65.75	800	44	570	250	0.945946	1.02264	3.84751	1.26817	1.07185	1.18598	0.863689
MG091	22741265	98.8	93.17	5.86	245280	54594	4759	22668	41.8956	140.639	Ono	Hokkaido	1e-06	1e-06	0.999998	-0.0836	0.0489	0.0209	41	8.7	-6.7	1	1	1	0.833333	6.33	19.33	5.33	44.8	0	59.2	81.6	71.75	695	45	480	860	0.948684	1.14557	4.10472	1.37707	1.13404	1.22007	0.848893
MG092	14328584	98.81	92.77	4.22	216392	49498	345	61066	44.145	143.936	Tokoro	Hokkaido	1e-06	1e-06	0.999998	-0.0726	0.0421	0.0208	0	6.4	-11.3	1	1	0.666667	1	7.5	20.33	7.5	54	1	50.3333	86.5	NA	680	17	485	167	0.860392	1.06188	3.99023	1.31501	1.10461	1.19282	0.840294
MG093	29660014	90.59	83.35	6.58	240554	51067	7639	28041	42.0336	140.67	Komagatake	Hokkaido	1e-06	1e-06	0.999998	-0.0804	0.0431	0.0321	383	6.8	-8.8	0.75	0.5	1	1	5.83	22.4	8.4	40.8	0.833333	62	79.5	NA	NA	NA	NA	NA	1.17316	1.28589	4.31977	1.43853	1.20596	1.19384	0.862324
MG094	17580820	98.82	92.91	4.79	232924	53989	1475	38913	42.4186	140.903	Date	Hokkaido	1e-06	1e-06	0.999998	-0.082	0.0484	0.0194	4	8.3	-6.4	1	1	1	1	6.5	20.5	3	NA	0	56.4	79.5	70.5	1100	36.5	695	460	0.971121	1.19124	4.17907	1.39955	1.16017	1.20684	0.853945
MG095	26555582	89.76	82.6	0	236892	49567	9922	30920	42.4753	141.22	Shiraoi	Hokkaido	1e-06	1e-06	0.999998	-0.0758	0.0406	0.0094	83	7.6	-8	NA	NA	NA	1	NA	NA	NA	44.6	NA	NA	NA	NA	NA	NA	NA	NA	1.00374	1.15265	4.10113	1.38888	1.12383	1.2385	0.856426
MG096	129242027	98.88	94.1	29.54	260473	59738	3668	3422	42.6028	141.503	Tomakomai	Hokkaido	1e-06	1e-06	0.999998	-0.0854	0.0426	0.024	4	7.3	-9.4	1	1	1	1	6	20	7.75	49	0	62	73.7	67.6667	515	36.5	615	150	1.26056	1.37847	4.47275	1.48522	1.25845	1.18093	0.862904
MG097	33749516	90.41	83.66	7.12	248026	52565	10367	16343	42.4497	140.331	Oshamambe-2	Hokkaido	1e-06	1e-06	0.999998	-0.075	0.0366	0.0045	0	8.2	-6.6	NA	NA	NA	1	NA	NA	NA	55	NA	NA	83	NA	NA	NA	NA	NA	1.21582	1.29226	4.36503	1.44535	1.2065	1.19957	0.851006
MG098	17971603	98.77	92.84	4.86	235556	53957	520	37268	41.9208	140.728	Nanae	Hokkaido	1e-06	1e-06	0.999998	-0.0675	0.0292	-0.0021	704	5.2	-10.7	NA	NA	NA	1	NA	NA	NA	46.3	NA	NA	83	69.25	NA	NA	NA	NA	1.03778	1.2918	4.34569	1.46166	1.20647	1.21443	0.853676
MG099	17635561	98.77	92.51	4.91	228786	51832	1645	45038	41.7569	140.723	Hakodate	Hokkaido	1e-06	1e-06	0.999998	-0.0676	0.0318	0	6	9.1	-6.4	NA	NA	NA	1	NA	NA	NA	45.5	NA	NA	91.2	NA	NA	NA	NA	NA	1	1.20028	4.1788	1.39049	1.17033	1.19372	0.862864
MG100	15933379	98.68	91.96	4.47	226655	51741	1304	47601	42.221	140.388	Yakumo	Hokkaido	1e-06	1e-06	0.999998	-0.0654	0.0306	-0.002	5	8.3	-6.7	NA	NA	NA	1	NA	NA	NA	54	NA	NA	85.8	75.25	NA	NA	NA	NA	1.01355	1.23507	4.26422	1.42064	1.19565	1.19258	0.851214
MG101	47140196	90.58	84.01	9.88	251892	55049	6240	14120	42.0031	140.651	Mori-2	Hokkaido	1e-06	1e-06	0.999998	-0.067	0.0284	-0.0038	142	8	-7.4	0.8	1	1	1	6	22.8	3.4	47.3	0	56.4	81.8	82	NA	NA	NA	NA	1.22529	1.4879	4.67715	1.56818	1.28368	1.22323	0.853062
MG102	14382235	98.7	91.88	4.2	217495	49774	375	59657	45.2961	141.032	Rebunto	Hokkaido	1e-06	1e-06	0.999998	-0.0756	0.044	0.0228	146	5.6	-9.6	NA	NA	NA	1	NA	NA	NA	51	NA	NA	90	82.8333	NA	NA	NA	NA	1.05853	1.23104	4.22267	1.3879	1.18782	1.17013	0.864015
MG103	22621152	98.83	92.69	5.92	239654	51749	8212	27686	42.9936	143.198	Otofuke	Hokkaido	1e-06	1e-06	0.999998	-0.0785	0.0447	0.0185	73	6.5	-14.7	1	1	1	1	7.2	20.5	3.25	49.5	0	57.3333	91.2	NA	820	33.5	425	655	1.16441	1.25545	4.30424	1.43361	1.19309	1.20207	0.850115
MG104	20972227	98.81	93.14	5.46	243098	51789	5092	27322	32.0839	131.412	Saito-2	Miyazaki	1e-06	0.999998	1e-06	0.0521	-0.1671	0.0866	9	17.3	1.6	1	0	0	1	NA	NA	NA	44.5	1	NA	70.2	NA	660	34	565	370	0.795849	0.953314	3.72648	1.22177	1.06239	1.15033	0.859507
MG105	18719552	98.84	93.29	5.05	238157	52495	420	36229	32.1181	131.417	Saito-3	Miyazaki	1e-06	0.999998	1e-06	0.0499	-0.1577	0.0789	11	17.2	1.6	NA	NA	NA	1	NA	NA	NA	44.2	NA	NA	69	54.25	NA	NA	NA	NA	0.693485	0.78713	3.37296	1.1043	0.966159	1.14599	0.866974
MG106	34544624	98.83	93.48	8.33	259918	58042	664	8677	32.0947	131.379	Saito-4	Miyazaki	1e-06	0.999998	1e-06	0.0572	-0.1816	0.094	8	17.2	1.6	NA	NA	NA	1	NA	NA	NA	38.2	NA	NA	69	61	NA	NA	NA	NA	0.897143	0.998949	3.82511	1.25429	1.07232	1.17113	0.856119
MG107	43189472	92.49	85.75	9.31	256337	48812	6287	15865	34.8178	135.522	Suita	Osaka	1e-06	0.97011	0.029889	0.0238	-0.089	0.0114	64	15.7	1	0	0.5	0	1	NA	NA	NA	35	1	48	71.3	62.75	605	31.5	360	870	1.1875	1.27997	4.36965	1.43912	1.20974	1.19301	0.839649
MG109	30911626	89.99	82.49	6.97	234233	48163	9532	35373	39.7058	141.114	Morioka	Iwate	1e-06	0.024296	0.975702	-0.0665	0.0296	0.0226	127	10.2	-6.4	1	1	1	1	6.33	22.67	4.67	43.4	0	55	84.2	66.5	NA	NA	NA	NA	1.06077	1.20583	4.23852	1.41474	1.16411	1.2167	0.844113
MG110	42696325	98.82	92.93	10.25	264213	55294	1755	6039	32.8278	131.134	Takamori-1	Kumamoto	0.412603	0.544551	0.042846	0.0554	-0.0578	-0.1876	592	12.8	-2.7	0.5	0.5	1	1	5.83	23.5	4.83	44	0.2	57	81.3	70.5	700	38	465	660	1.15053	1.29118	4.33927	1.445	1.19833	1.20652	0.85886
MG111	109235687	98.69	93.06	25.19	267290	54407	3912	1692	32.86	131.001	Choyo	Kumamoto	0.426131	0.556811	0.017058	0.0543	-0.0622	-0.1859	391	14	-1.8	0.5	0.333333	0.5	1	5	20	8	49.5	0	66.6667	92.8	74	610	109	325	830	0.958407	1.19183	4.18499	1.36564	1.15913	1.1802	0.85407
MG112	45126622	92.17	85.44	9.66	236704	50398	7421	32778	32.9328	131.229	Namino	Kumamoto	1e-06	1e-06	0.999998	-0.0634	0.0241	0.0026	697	12.1	-3.1	NA	NA	NA	NA	NA	NA	NA	NA	NA	NA	NA	NA	NA	NA	NA	NA	1.27697	1.323	4.39046	1.43445	1.23408	1.16326	0.863029
MG113	33405764	87.69	80.78	7.14	240714	48255	10680	27652	32.8631	131.155	Takamori-2	Kumamoto	0.010767	0.09495	0.894282	-0.0521	0.0133	-0.012	680	12.3	-3.1	0.8	1	1	1	5	20	12	48.3	0	62	78.3	68	400	125	605	715	1.20533	1.26767	4.29988	1.41085	1.18224	1.20238	0.85341
MG115	125435629	98.65	93.16	28.56	267769	56830	944	1758	NA	NA	Ibigawa	Gifu	1e-06	0.84457	0.155429	0.0165	-0.0935	-0.0059				0.2	0.6	1	1	5	22.33	12.33	44.6	1	58.5	NA	62.1667	590	33	395	475	1.09206	1.1875	4.14504	1.34436	1.19563	1.12557	0.867639
MG116	33553328	98.97	93.96	8.92	240565	53113	1398	32225	35.9	136.653	kuzuryu	Fukui	0.102132	0.302554	0.595314	-0.0259	-0.0163	-0.0575	424	12	-3.6	NA	NA	NA	1	NA	NA	NA	43.3	NA	NA	76	NA	NA	NA	NA	NA	0.852381	1.03041	3.86759	1.26999	1.09752	1.1597	0.860898
MG117	42643063	98.83	93.11	10.18	260194	55550	6109	5448	36.0614	136.501	Katsuyama	Fukui	0.120918	0.300368	0.578714	-0.0248	-0.019	-0.0609	130	13.4	-1.8	0.5	1	1	1	6.33	21.67	14.33	44.6	0.666667	59.2	71.3	63.8	515	27	540	375	1.32426	1.37936	4.49827	1.48223	1.25586	1.18094	0.855495
MG118	32252874	90.21	83.06	7.19	236773	50187	7346	32995	35.9747	136.13	Asahi	Fukui	1e-06	1e-06	0.999998	-0.0631	0.024	0.0026	15	14.3	0.2	0.75	1	0.666667	1	5.8	22.4	6.2	46	0.333333	62	78.3	68	835	22	1620	330	1.00364	1.13784	4.07731	1.34487	1.15098	1.16945	0.859532
MG119	76546134	98.76	93.34	17.99	258714	54857	9378	4352	NA	NA	Sninanogawa	Niigata	1e-06	0.012391	0.987608	-0.0646	0.0245	-0.0038				0.75	1	1	1	6	20.75	9	46	0.428571	62	NA	72.6667	910	33	890	110	1.16102	1.29918	4.37277	1.44995	1.22007	1.19016	0.853426
MG120	87638238	98.65	92.73	20.55	261122	61457	1360	3362	36.9878	138.577	Sakae	Nagano	1e-06	1e-06	0.999998	-0.0912	0.0491	0.0384	312	12	-4.4	0.6	1	0	1	5.67	20.83	10.6	46.8	0.666667	62	77.2	66.8333	585	74.5	740	960	0.900424	1.12646	4.0339	1.35307	1.1186	1.21139	0.865236
MG121	47731110	98.82	93.38	11.22	261088	58768	3330	4115	36.8517	138.366	Iiyama	Nagano	1e-06	0.036947	0.963051	-0.0648	0.0224	-0.0062	317	12.3	-4.4	NA	NA	NA	1	NA	NA	NA	44	NA	NA	83	NA	NA	NA	NA	NA	0.984649	1.11077	4.01715	1.33799	1.12631	1.18847	0.863486
MG123	21800012	87.48	79.36	5.04	223775	46078	8132	49316	35.9956	138.159	Chino	Nagano	1e-06	0.007787	0.992211	-0.0576	0.0209	0.0019	813	10.7	-7.3	NA	NA	NA	1	NA	NA	NA	46	NA	NA	85.3	NA	NA	NA	NA	NA	0.952889	1.12586	4.06009	1.36754	1.11594	1.22765	0.854445
MG124	34414131	98.71	91.72	8.42	258025	58308	1994	8974	37.5614	139.822	Aizubange	Fukushima	1e-06	1e-06	0.999998	-0.0836	0.0431	0.0351	177	12	-3.9	NA	NA	NA	1	NA	NA	NA	46.4	NA	NA	81.8	NA	NA	NA	NA	NA	0.864286	1.06133	3.95445	1.31995	1.09157	1.2115	0.854315
MG125	33338148	98.87	93.43	8.15	256410	60138	835	9918	37.5142	139.921	Aizuwakamatsu	Fukushima	1e-06	1e-06	0.999998	-0.0891	0.0475	0.0373	200	11.9	-4.2	1	1	0.333333	1	8.2	20.2	4.5	50.4	0	58.5	79.5	68	750	13	590	208	0.880488	1.0891	3.97645	1.30774	1.13147	1.15845	0.859918
MG126	31285092	98.82	92.86	7.71	255436	58691	645	12529	37.1258	140.211	Shirakawa	Fukushima	1e-06	1e-06	0.999998	-0.082	0.0411	0.0359	357	11.2	-4.9	1	1	1	1	6.6	20.2	5	NA	0	62	84.2	71.1667	605	31.5	485	99.5	1.15583	1.30122	4.35605	1.44492	1.21481	1.1904	0.860531
MG127	23810883	98.76	92.63	6.13	247840	54884	1587	22990	38.5314	141.222	Eaigawa	Miyagi	1e-06	1e-06	0.999998	-0.0766	0.0353	0.0351	5	11.6	-3.4	1	0.666667	0	1	NA	NA	NA	44.7	0	62	83	77.5	720	25.5	880	132	1.0335	1.16525	4.12185	1.37221	1.13326	1.21229	0.847585
MG128	33888258	90.3	83.02	7.31	246940	52092	5728	22541	36.7833	140.128	Houkigawa	Tochigi	1e-06	1e-06	0.999998	-0.0748	0.0379	0.0301	113	13.1	-3.7	0.6	1	0.666667	1	6	22.83	6.17	48.2	0	62	78.3	NA	815	17	580	150	0.956466	1.16978	4.12785	1.36039	1.15712	1.17728	0.860409
MG129	89982273	98.61	92.77	20.86	261935	61216	1910	2240	39.5453	140.369	Nishisenboku	Akita	1e-06	1e-06	0.999998	-0.0768	0.0356	0.0238	19	11.1	-4.4	0.666667	0.666667	0	1	6.17	20.5	4.5	NA	0	62	76	69.1667	820	25	875	185	1.11856	1.27237	4.29251	1.41767	1.20885	1.17526	0.8625
MG130	113530466	98.66	93.66	25.82	269467	55246	784	1804	35.4181	136.406	Ibuki	Shiga	0.048932	0.659907	0.291161	0.0074	-0.0617	-0.019	1341	6.6	-7.5	0.2	0.4	0.5	1	5.67	20.33	2	NA	0	57.3333	83	80.5	590	10	750	60	NA	NA	NA	NA	NA	NA	NA
MG131	27171306	98.83	93.13	6.91	253944	52670	1092	19595	NA	NA	Ymatogawa	Osaka	1e-06	0.999998	1e-06	0.0262	-0.0987	0.0061				0	0.5	0	1	NA	NA	NA	44.4	1	42	NA	62.75	690	29.5	625	180	0.980252	1.17359	4.13556	1.36668	1.15196	1.19472	0.858487
MG132	120326325	98.6	93.21	27.67	266756	57784	888	1873	28.1831	129.373	Amami	Kagoshima	0.999998	1e-06	1e-06	0.1986	0.1835	0.0172	107	21.2	11.5	0.333333	0.75	0.25	1	6	19.33	17.67	NA	1	53.5	69	65.3333	760	39	485	310	0.824074	0.986906	3.76907	1.22315	1.07905	1.13471	0.87147
MG133	21467751	98.75	92.57	5.55	246287	54654	822	25538	31.6128	131.434	Kazeda	Miyazaki	0.962123	0.037876	1e-06	0.1732	0.081	0.0708	-1	17.8	2.9	0.2	0.2	0.4	1	NA	NA	NA	NA	1	48	80.7	66.25	635	34	890	265	0.896124	1.07216	3.93897	1.30311	1.10692	1.17841	0.867525
MG134	23978585	98.83	93	6.11	249459	55836	561	21445	31.4983	131.384	Meotoura	Miyazaki	1e-06	0.999998	1e-06	0.0603	-0.1706	0.0972	88	17.4	2.7	0.2	0.2	0	1	NA	NA	NA	54.5	1	NA	69	61	655	29	770	136	0.786851	0.989832	3.81259	1.26315	1.05896	1.19315	0.852427
MG135	32923954	98.8	92.81	8	258112	54775	5443	8971	31.4731	131.366	Fuji	Miyazaki	0.872441	0.127558	1e-06	0.1652	0.0741	0.0491	20	17.8	3.2	0	0.166667	0.2	1	NA	NA	NA	NA	1	48	72.5	70.1667	805	44.5	950	490	0.758974	0.952238	3.72035	1.24943	1.00625	1.24251	0.862792
MG136	34807909	98.78	92.29	8.54	256473	53627	7924	9277	31.4586	131.356	Kamiishinami	Miyazaki	0.790823	0.209176	1e-06	0.1527	0.0566	0.0465	4	17.9	3.3	NA	NA	NA	NA	NA	NA	NA	55	NA	NA	NA	NA	NA	NA	NA	NA	0.949231	1.09821	4.0389	1.34022	1.10447	1.21652	0.844966
MG138	40433551	98.83	93.32	9.65	261907	58650	697	6047	31.4258	131.354	Nadani	Miyazaki	1e-06	0.999998	1e-06	0.0646	-0.1807	0.1018	123	17.2	2.7	0	0.166667	0.25	1	NA	NA	NA	55	1	32	70.2	NA	665	16	625	364	0.895635	1.05225	3.93767	1.30701	1.08649	1.20418	0.850567
MG139	27805101	98.83	93.4	6.92	254114	54132	4174	14881	31.8208	131.421	Nakajima	Miyazaki	1e-06	0.999998	1e-06	0.0682	-0.1509	0.0856	2	17.6	2.3	0	0.2	0.25	1	NA	NA	NA	NA	1	55	77.2	66.25	410	13	730	80.5	0.681215	0.942919	3.74581	1.26978	1.01147	1.25632	0.841706
MG140	32059625	98.81	92.65	7.93	256954	57367	672	12308	31.8519	131.399	Kihara	Miyazaki	1e-06	0.999998	1e-06	0.0603	-0.1661	0.0916	16	17.4	2.1	0	0	0.166667	1	NA	NA	NA	55	1	NA	76	64.5	505	14.5	595	100.5	0.772297	0.959651	3.7771	1.24763	1.03994	1.20079	0.845109
MG141	32437489	98.9	93.17	8.03	256869	56517	517	13398	31.9511	131.308	Gecchibai	Miyazaki	1e-06	0.999998	1e-06	0.0535	-0.1705	0.0846	14	17.3	1.7	0.333333	0.4	0.8	1	NA	NA	NA	NA	1	52	72.5	69.25	660	14	885	98	0.959111	1.07185	3.99206	1.31911	1.095	1.20742	0.844475
MG142	113089436	98.64	93.45	26.05	266186	58360	865	1890	31.6447	131.464	Udo-1	Miyazaki	0.298532	0.701467	1e-06	0.1133	-0.0855	0.0948	0	17.7	2.8	0.4	0	0.25	1	6	19.5	16.5	NA	1	55	77.2	66.8333	675	17.5	630	235	0.958482	1.19975	4.20372	1.41276	1.1524	1.22715	0.852282
MG143	31498361	98.87	93.54	7.74	257572	57351	766	11612	31.6453	131.467	Udo-2	Miyazaki	0.298145	0.701854	1e-06	0.1094	-0.066	0.0753	0	17.7	2.8	NA	NA	NA	1	NA	NA	NA	NA	NA	NA	76	NA	NA	NA	NA	NA	0.84	1.13514	4.07243	1.35624	1.12433	1.2081	0.857179
MG144	28954313	98.84	93.09	7.16	256886	55957	2173	12285	31.6447	131.466	Udo-3	Miyazaki	0.304239	0.69576	1e-06	0.1115	-0.0801	0.0917	0	17.7	2.8	NA	NA	NA	1	NA	NA	NA	53.5	NA	NA	81.8	69.75	NA	NA	NA	NA	0.874349	1.01064	3.84323	1.25862	1.08788	1.15793	0.858156
MG145	22490101	98.8	92.66	5.83	248270	53842	652	24537	31.6269	131.458	Oura	Miyazaki	0.709955	0.290044	1e-06	0.1454	0.0281	0.0715	148	16.9	1.9	0	0.6	0.75	1	NA	NA	NA	55	1	48	73.7	64.5	630	21	1080	195	0.855187	0.998201	3.82054	1.26723	1.08302	1.17138	0.856837
MG146	131555255	98.73	93.96	30.23	267361	49375	8345	2220	33.5497	129.929	Yobuko	Saga	0.4339	0.539975	0.026125	0.0452	-0.0532	-0.121	5	16.3	2.8	0.5	0.333333	0.4	1	5.33	19.67	17.33	NA	1	42	78.3	62.1667	790	18.5	660	155	1.00917	1.09495	4.00474	1.34459	1.10617	1.21672	0.854705
MG149	8445561	99.73	96.47	5.4861	195281	42673	1028	88319	34.1033	129.167	Tsutsusaki-1	Nagasaki	0.64474	0.275069	0.080191	0.0349	-0.0275	-0.3443	24	15.8	2.2	NA	NA	NA	NA	NA	NA	NA	NA	NA	NA	NA	NA	NA	NA	NA	NA	NA	NA	NA	NA	NA	NA	NA
MG150	6482929	99.79	96.58	5.19515	178265	38492	876	109668	34.1069	129.173	Tsutsusaki-2	Nagasaki	0.636823	0.303933	0.059244	0.0338	-0.0252	-0.3128	55	15.8	2.2	NA	NA	NA	NA	NA	NA	NA	NA	NA	NA	NA	NA	NA	NA	NA	NA	NA	NA	NA	NA	NA	NA	NA
MG151	8465397	99.78	95.85	5.78024	249600	652	511	76538	34.1078	129.21	Azamo-1	Nagasaki	0.788328	0.210341	0.001331				4	15.8	2.2	NA	NA	NA	NA	NA	NA	NA	NA	NA	NA	NA	NA	NA	NA	NA	NA	NA	NA	NA	NA	NA	NA	NA
MG152	14158840	99.69	93.92	7.61324	224985	47192	2911	52213	34.1067	129.209	Azamo-2	Nagasaki	0.647892	0.286901	0.065207	0.0427	-0.0281	-0.3832	0	15.8	2.2	NA	NA	NA	NA	NA	NA	NA	NA	NA	NA	NA	NA	NA	NA	NA	NA	NA	NA	NA	NA	NA	NA	NA
MG154	12006756	99.72	94.35	7.4964	238291	48011	1965	39034	34.6647	129.49	Tonosaki	Nagasaki	0.580109	0.327734	0.092157	0.0395	-0.0282	-0.3326	5	15.7	3.2	NA	NA	NA	NA	NA	NA	NA	NA	NA	NA	NA	NA	NA	NA	NA	NA	NA	NA	NA	NA	NA	NA	NA
MG155	11260705	99.71	94.92	6.626	207195	41922	3241	74943	34.6825	129.491	Shitazaki	Nagasaki	0.631816	0.314736	0.053448	0.0381	-0.0208	-0.2832	16	15.7	3.2	NA	NA	NA	NA	NA	NA	NA	NA	NA	NA	NA	NA	NA	NA	NA	NA	NA	NA	NA	NA	NA	NA	NA
MG156	10720229	99.65	95.07	6.29048	207078	43165	1319	75739	34.6833	129.472	Izumi	Nagasaki	0.593873	0.347767	0.058361	0.0411	-0.022	-0.3075	7	15.7	3.2	NA	NA	NA	NA	NA	NA	NA	NA	NA	NA	NA	NA	NA	NA	NA	NA	NA	NA	NA	NA	NA	NA	NA
