# Supplementary material for: Extreme genetic signatures of local adaptation during Lotus japonicus colonization of Japan
Source: Nat Commun. 2020 Jan 14;11:253. doi: 10.1038/s41467-019-14213-y (PMC6959357; doi:10.1038/s41467-019-14213-y)
Supplement: Supplementary file 8 — Supplementary Data 4 [file 41467_2019_14213_MOESM8_ESM.xlsx]

## Sheet: Validated SNPs
SNP_ID	Chromosome	Flanking_region_identity	Position	MG20 genotype	Gifu genotype	VCF_reference allele	VCF_alternative allele	VCF_quality_score	VCF_Info_field	VCF_MG20_genotype	VCF_Gifu_genotype
LjNSNP2519	chr4	100	27269219	AA	GG	A	G	32348.2	AC=262;AF=0.992;AN=264;DP=1130;Dels=0.00;FS=14.038;HaplotypeScore=0.0512;InbreedingCoeff=0.0990;MLEAC=262;MLEAF=0.992;MQ=59.76;MQ0=0;QD=29.57	0/0:36,0:36:99:0,108,1216	1/1:0,63:63:99:1981,189,0
LjNSNP2884	chr2	100	13487050	CC	AA	C	A	3133.01	AC=124;AF=1.00;AN=124;DP=946;Dels=0.00;FS=0.000;HaplotypeScore=0.0860;InbreedingCoeff=-0.1495;MLEAC=124;MLEAF=1.00;MQ=12.66;MQ0=66;QD=5.14	1/1:8,2:10:6:57,6,0	1/1:0,42:42:21:222,21,0
LjNSNP0603	chr6	100	21924693	AA	CC	T	G	24507.5	AC=246;AF=0.984;AN=250;BaseQRankSum=-0.545;DP=832;Dels=0.00;FS=4.034;HaplotypeScore=0.0712;InbreedingCoeff=0.1440;MLEAC=247;MLEAF=0.988;MQ=59.80;MQ0=0;MQRankSum=-0.457;QD=30.79;ReadPosRankSum=-2.348	0/0:31,0:31:93:0,93,1050	1/1:0,59:59:99:1895,177,0
LjNSNP3025	chr2	100	21952581	CC	AA	G	T	9012.18	AC=158;AF=0.975;AN=162;BaseQRankSum=-2.540;DP=820;Dels=0.00;FS=10.910;HaplotypeScore=0.0997;InbreedingCoeff=0.1169;MLEAC=158;MLEAF=0.975;MQ=27.06;MQ0=70;MQRankSum=2.812;QD=12.87;ReadPosRankSum=2.419	0/0:21,0:21:30:0,30,336	1/1:0,41:41:75:799,75,0
LjNSNP0253	chr4	100	30602869	GG	AA	G	A	11785.2	AC=126;AF=0.504;AN=250;BaseQRankSum=1.872;DP=766;Dels=0.00;FS=2.406;HaplotypeScore=0.0982;InbreedingCoeff=0.7677;MLEAC=127;MLEAF=0.508;MQ=59.68;MQ0=0;MQRankSum=1.270;QD=29.17;ReadPosRankSum=-1.112	0/0:18,0:18:51:0,51,553	1/1:0,56:56:99:1808,168,0
LjNSNP0090	chr1	100	20281368	AA	GG	A	G	12823.3	AC=91;AF=0.350;AN=260;BaseQRankSum=-1.242;DP=1051;Dels=0.00;FS=6.328;HaplotypeScore=0.1057;InbreedingCoeff=0.7076;MLEAC=91;MLEAF=0.350;MQ=59.81;MQ0=0;MQRankSum=0.257;QD=27.82;ReadPosRankSum=-1.206	0/0:41,0:41:99:0,123,1389	1/1:0,81:81:99:2556,244,0
LjNSNP2417	chr4	100	13910230	CC	AA	G	T	31025	AC=266;AF=0.993;AN=268;DP=1062;Dels=0.00;FS=17.518;HaplotypeScore=0.0980;InbreedingCoeff=0.0950;MLEAC=266;MLEAF=0.993;MQ=59.86;MQ0=0;QD=30.09	0/0:31,0:31:93:0,93,994	1/1:0,53:53:99:1672,159,0
LjNSNP1179	chr3	100	43994148	AA	GG	A	G	24304.2	AC=257;AF=0.988;AN=260;BaseQRankSum=-5.307;DP=1253;Dels=0.00;FS=22.807;HaplotypeScore=0.4424;InbreedingCoeff=-0.0703;MLEAC=257;MLEAF=0.988;MQ=48.85;MQ0=49;MQRankSum=1.263;QD=19.52;ReadPosRankSum=-1.865	0/1:14,5:19:46:46,0,416	1/1:0,65:65:99:1633,159,0
LjNSNP0094	chr2	100	8602905	CC	AA	G	T	19753.9	AC=154;AF=0.602;AN=256;BaseQRankSum=0.149;DP=1161;Dels=0.00;FS=5.033;HaplotypeScore=0.3614;InbreedingCoeff=0.8304;MLEAC=155;MLEAF=0.605;MQ=58.46;MQ0=8;MQRankSum=0.170;QD=28.67;ReadPosRankSum=0.379	0/0:32,0:32:96:0,96,1086	1/1:0,77:77:99:2514,232,0
LjNSNP2470	chr2	100	42735266	TT	AA	A	T	25166.5	AC=258;AF=0.985;AN=262;BaseQRankSum=-0.668;DP=885;Dels=0.00;FS=9.122;HaplotypeScore=0.0941;InbreedingCoeff=0.1061;MLEAC=259;MLEAF=0.989;MQ=59.70;MQ0=0;MQRankSum=0.704;QD=29.16;ReadPosRankSum=-1.714	0/0:21,0:21:63:0,63,665	1/1:0,80:80:99:2503,241,0
LjNSNP2903	chr2	100	24475700	GG	AA	C	T	11733.8	AC=129;AF=0.508;AN=254;BaseQRankSum=-1.260;DP=883;Dels=0.00;FS=3.785;HaplotypeScore=0.0869;InbreedingCoeff=0.5537;MLEAC=126;MLEAF=0.496;MQ=59.00;MQ0=0;MQRankSum=1.983;QD=24.14;ReadPosRankSum=1.249	0/0:7,0:7:21:0,21,231	1/1:0,31:31:93:975,93,0
LjNSNP2772	chr0	100	140992116	GG	AA	C	T	25948.4	AC=266;AF=0.985;AN=270;BaseQRankSum=-0.884;DP=1116;Dels=0.00;FS=0.604;HaplotypeScore=0.1506;InbreedingCoeff=0.1570;MLEAC=267;MLEAF=0.989;MQ=45.77;MQ0=14;MQRankSum=-1.781;QD=24.18;ReadPosRankSum=-2.434	0/0:35,3:38:99:0,105,1152	1/1:0,54:54:99:1399,132,0
LjNSNP0873	chr3	100	11166248	AA	GG	A	G	2340.82	AC=3;AF=0.011;AN=262;DP=1286;Dels=0.00;FS=1.995;HaplotypeScore=0.4015;InbreedingCoeff=0.1304;MLEAC=3;MLEAF=0.011;MQ=58.24;MQ0=4;QD=31.21	0/0:14,0:14:42:0,42,472	1/1:0,70:70:99:2304,211,0
LjNSNP0851	chr1	100	24669141	AA	GG	T	C	44.17	AC=4;AF=1.00;AN=4;DP=518;Dels=0.00;FS=0.000;HaplotypeScore=0.0000;MLEAC=4;MLEAF=1.00;MQ=2.54;MQ0=104;QD=11.04	./.	./.
LjNSNP0475	chr0	100	7131422	TT	AA	T	A	20519.5	AC=240;AF=0.984;AN=244;BaseQRankSum=0.243;DP=729;Dels=0.00;FS=16.873;HaplotypeScore=0.0803;InbreedingCoeff=0.1366;MLEAC=239;MLEAF=0.980;MQ=59.61;MQ0=0;MQRankSum=0.979;QD=29.31;ReadPosRankSum=-2.058	0/0:27,0:27:81:0,81,893	1/1:0,47:47:99:1502,141,0
LjNSNP0301	chr3	100	31871862	CC	GG	C	G	21013.8	AC=252;AF=0.984;AN=256;BaseQRankSum=-4.448;DP=760;Dels=0.00;FS=2.662;HaplotypeScore=0.8462;InbreedingCoeff=0.1361;MLEAC=252;MLEAF=0.984;MQ=58.01;MQ0=0;MQRankSum=1.315;QD=28.75;ReadPosRankSum=0.435	0/0:19,0:19:57:0,57,647	1/1:0,55:55:99:1726,165,0
LjNSNP0470	chr3	100	33647864	GG	AA	C	T	46944.3	AC=263;AF=0.981;AN=268;BaseQRankSum=-3.468;DP=1603;Dels=0.00;FS=1.975;HaplotypeScore=0.1143;InbreedingCoeff=0.2584;MLEAC=264;MLEAF=0.985;MQ=59.64;MQ0=0;MQRankSum=-1.988;QD=30.03;ReadPosRankSum=-0.458	0/0:37,0:37:99:0,108,1207	1/1:0,65:65:99:2015,195,0
LjNSNP2421	chr2	100	28723514	GG	AA	G	A	30632.7	AC=258;AF=0.985;AN=262;BaseQRankSum=2.266;DP=1046;Dels=0.00;FS=2.881;HaplotypeScore=0.1587;InbreedingCoeff=0.1752;MLEAC=259;MLEAF=0.989;MQ=59.52;MQ0=0;MQRankSum=0.948;QD=30.42;ReadPosRankSum=-1.485	0/0:36,0:36:99:0,108,1177	1/1:0,61:61:99:1949,183,0
LjNSNP0530	chr1	100	27750043	GG	AA	G	A	107.39	AC=6;AF=0.273;AN=22;DP=545;Dels=0.00;FS=0.000;HaplotypeScore=0.0000;InbreedingCoeff=0.3780;MLEAC=6;MLEAF=0.273;MQ=6.53;MQ0=104;QD=5.11	0/0:17,0:17:15:0,15,169	./.
LjNSNP1221	chr0	100	162000149	AA	GG	T	C	3650.31	AC=13;AF=0.047;AN=274;BaseQRankSum=8.062;DP=2293;Dels=0.00;FS=1.350;HaplotypeScore=0.1663;InbreedingCoeff=-0.0164;MLEAC=12;MLEAF=0.044;MQ=59.54;MQ0=0;MQRankSum=-0.154;QD=12.63;ReadPosRankSum=-1.877	0/0:56,0:56:99:0,168,1875	0/1:78,75:153:99:1915,0,1934
LjNSNP0302	chr3	100	32742433	AA	GG	A	G	2703.46	AC=7;AF=0.026;AN=270;BaseQRankSum=7.843;DP=1270;Dels=0.00;FS=37.255;HaplotypeScore=1.0302;InbreedingCoeff=-0.0671;MLEAC=7;MLEAF=0.026;MQ=58.04;MQ0=1;MQRankSum=2.211;QD=15.45;ReadPosRankSum=-3.868	0/0:24,0:24:72:0,72,824	0/1:8,52:60:84:1343,0,84
LjNSNP2185	chr1	100	43441590	AA	GG	T	C	21880.1	AC=242;AF=0.992;AN=244;DP=752;Dels=0.00;FS=1.000;HaplotypeScore=0.0526;InbreedingCoeff=0.1007;MLEAC=242;MLEAF=0.992;MQ=59.70;MQ0=0;QD=29.77	0/0:15,0:15:45:0,45,520	1/1:0,24:24:72:757,72,0
LjNSNP3008	chr5	100	9269878	AA	GG	T	C	22381.9	AC=256;AF=0.992;AN=258;BaseQRankSum=-0.118;DP=784;Dels=0.00;FS=6.285;HaplotypeScore=0.1327;InbreedingCoeff=0.0542;MLEAC=256;MLEAF=0.992;MQ=59.79;MQ0=0;MQRankSum=-1.480;QD=29.57;ReadPosRankSum=1.347	0/0:27,0:27:81:0,81,916	1/1:0,54:54:99:1646,162,0
LjNSNP1174	chr3	100	41828492	CC	AA	G	T	10895.9	AC=81;AF=0.309;AN=262;BaseQRankSum=0.783;DP=999;Dels=0.00;FS=7.831;HaplotypeScore=0.1719;InbreedingCoeff=0.7572;MLEAC=82;MLEAF=0.313;MQ=59.75;MQ0=0;MQRankSum=0.379;QD=29.13;ReadPosRankSum=0.825	0/0:26,0:26:78:0,78,857	1/1:0,73:73:99:2372,220,0
LjNSNP1593	chr2	100	20557679	AA	TT	A	T	36385.3	AC=258;AF=0.985;AN=262;BaseQRankSum=0.808;DP=1217;Dels=0.00;FS=12.017;HaplotypeScore=0.0479;InbreedingCoeff=0.2065;MLEAC=259;MLEAF=0.989;MQ=59.75;MQ0=1;MQRankSum=0.118;QD=30.89;ReadPosRankSum=-2.339	0/0:37,0:37:99:0,111,1254	1/1:0,58:58:99:1871,174,0
LjNSNP1590	chr1	100	11233082	AA	GG	T	C	34850.8	AC=256;AF=0.985;AN=260;BaseQRankSum=0.723;DP=1139;Dels=0.00;FS=42.582;HaplotypeScore=0.0871;InbreedingCoeff=0.2263;MLEAC=257;MLEAF=0.988;MQ=59.75;MQ0=0;MQRankSum=0.152;QD=31.37;ReadPosRankSum=1.764	0/0:24,0:24:72:0,72,796	1/1:0,70:70:99:2275,211,0
LjNSNP0249	chr2	100	20466637	AA	CC	A	C	29991	AC=266;AF=0.985;AN=270;BaseQRankSum=-6.839;DP=1012;Dels=0.00;FS=0.000;HaplotypeScore=0.2310;InbreedingCoeff=0.1913;MLEAC=267;MLEAF=0.989;MQ=59.79;MQ0=0;MQRankSum=1.477;QD=30.39;ReadPosRankSum=-3.698	0/0:23,0:23:69:0,69,798	1/1:0,58:58:99:1830,174,0
LjNSNP2648	chr0	100	22772332	AA	CC	A	C	26733.5	AC=262;AF=0.992;AN=264;DP=927;Dels=0.00;FS=12.252;HaplotypeScore=0.0711;InbreedingCoeff=0.0741;MLEAC=262;MLEAF=0.992;MQ=58.61;MQ0=0;QD=29.80	0/0:30,0:30:90:0,90,1003	1/1:0,44:44:99:1388,132,0
LjNSNP0232	chr5	100	24477156	GG	AA	C	T	24948.7	AC=206;AF=0.780;AN=264;BaseQRankSum=-5.173;DP=1094;Dels=0.00;FS=2.355;HaplotypeScore=1.1781;InbreedingCoeff=0.6807;MLEAC=210;MLEAF=0.795;MQ=59.05;MQ0=3;MQRankSum=1.107;QD=28.51;ReadPosRankSum=-1.295	0/0:30,0:30:90:0,90,1013	1/1:0,63:63:99:1953,189,0
LjNSNP0015	chr1	100	10416257	AA	CC	T	G	31859	AC=258;AF=0.985;AN=262;BaseQRankSum=-5.618;DP=1086;Dels=0.00;FS=3.706;HaplotypeScore=0.1529;InbreedingCoeff=0.2360;MLEAC=259;MLEAF=0.989;MQ=59.42;MQ0=0;MQRankSum=-0.697;QD=30.00;ReadPosRankSum=0.946	0/0:21,0:21:63:0,63,712	1/1:0,78:78:99:2461,235,0
LjNSNP1798	chr4	100	37913783	CC	AA	C	A	29028.4	AC=262;AF=0.985;AN=266;BaseQRankSum=-1.518;DP=1025;Dels=0.00;FS=9.392;HaplotypeScore=0.0507;InbreedingCoeff=0.1777;MLEAC=263;MLEAF=0.989;MQ=59.82;MQ0=1;MQRankSum=-0.209;QD=29.56;ReadPosRankSum=-2.415	0/0:41,0:41:99:0,123,1387	1/1:0,58:58:99:1830,174,0
LjNSNP0580	chr4	100	3914514	GG	AA	G	A	1799.89	AC=3;AF=0.011;AN=262;BaseQRankSum=1.011;DP=986;Dels=0.00;FS=1.626;HaplotypeScore=0.0793;InbreedingCoeff=0.0594;MLEAC=3;MLEAF=0.011;MQ=59.77;MQ0=0;MQRankSum=1.685;QD=28.57;ReadPosRankSum=1.532	0/0:19,0:19:57:0,57,644	1/1:0,59:59:99:1829,177,0
LjNSNP2214	chr2	100	16131517	AA	GG	A	G	24979.7	AC=230;AF=0.891;AN=258;BaseQRankSum=2.362;DP=938;Dels=0.00;FS=0.000;HaplotypeScore=0.0422;InbreedingCoeff=0.5468;MLEAC=231;MLEAF=0.895;MQ=59.88;MQ0=0;MQRankSum=-0.079;QD=29.99;ReadPosRankSum=-1.022	0/0:21,0:21:63:0,63,704	1/1:0,48:48:99:1533,144,0
LjNSNP0039	chr1	100	14798623	TT	AA	A	T	5072	AC=27;AF=0.102;AN=264;BaseQRankSum=-0.326;DP=1420;Dels=0.00;FS=8.821;HaplotypeScore=0.2284;InbreedingCoeff=0.4659;MLEAC=22;MLEAF=0.083;MQ=47.66;MQ0=26;MQRankSum=0.611;QD=21.49;ReadPosRankSum=1.564	0/0:18,0:18:30:0,30,343	1/1:12,78:91:99:2193,125,0
LjNSNP0435	chr6	100	20247481	CC	AA	C	A	1391.95	AC=4;AF=0.016;AN=258;DP=907;Dels=0.00;FS=0.000;HaplotypeScore=0.0930;InbreedingCoeff=0.1648;MLEAC=3;MLEAF=0.012;MQ=59.86;MQ0=0;QD=30.26	0/0:25,0:25:75:0,75,827	1/1:0,45:45:99:1444,135,0
LjNSNP1682	chr2	100	12635361	AA	CC	A	C	3696.05	AC=26;AF=0.102;AN=254;BaseQRankSum=0.155;DP=927;Dels=0.00;FS=4.096;HaplotypeScore=0.0709;InbreedingCoeff=0.4475;MLEAC=22;MLEAF=0.087;MQ=59.73;MQ0=0;MQRankSum=-1.128;QD=26.78;ReadPosRankSum=0.162	0/0:39,0:39:99:0,117,1323	1/1:0,66:66:99:2059,198,0
LjNSNP2382	chr1	100	2511561	AA	GG	A	G	465.84	AC=32;AF=1.00;AN=32;DP=418;Dels=0.00;FS=0.000;HaplotypeScore=0.0000;InbreedingCoeff=-0.1962;MLEAC=32;MLEAF=1.00;MQ=5.46;MQ0=57;QD=5.06	./.	./.
LjNSNP1312	chr1	100	49790689	AA	GG	T	C	22277.9	AC=218;AF=0.826;AN=264;BaseQRankSum=7.654;DP=905;Dels=0.00;FS=1.353;HaplotypeScore=0.0466;InbreedingCoeff=0.6337;MLEAC=223;MLEAF=0.845;MQ=59.77;MQ0=0;MQRankSum=1.169;QD=30.06;ReadPosRankSum=-1.516	0/0:26,0:26:78:0,78,857	1/1:0,52:52:99:1690,156,0
LjNSNP1124	chr2	100	33935899	AA	GG	A	G	28793.4	AC=256;AF=0.992;AN=258;BaseQRankSum=-3.955;DP=990;Dels=0.00;FS=0.987;HaplotypeScore=0.0731;InbreedingCoeff=0.1077;MLEAC=256;MLEAF=0.992;MQ=59.68;MQ0=0;MQRankSum=0.312;QD=29.56;ReadPosRankSum=0.966	0/0:16,0:16:45:0,45,509	1/1:0,75:75:99:2262,216,0
LjNSNP0147	chr3	100	8157227	AA	TT	A	T	29877.5	AC=235;AF=0.877;AN=268;BaseQRankSum=3.190;DP=1163;Dels=0.00;FS=3.960;HaplotypeScore=0.4572;InbreedingCoeff=0.5173;MLEAC=237;MLEAF=0.884;MQ=59.19;MQ0=12;MQRankSum=-1.493;QD=29.23;ReadPosRankSum=0.446	0/0:23,0:23:69:0,69,771	1/1:0,48:48:99:1583,141,0
LjNSNP1248	chr6	100	19908614	TT	AA	T	A	17429.1	AC=169;AF=0.660;AN=256;BaseQRankSum=-8.804;DP=958;Dels=0.00;FS=2.715;HaplotypeScore=2.4557;InbreedingCoeff=0.7778;MLEAC=173;MLEAF=0.676;MQ=59.48;MQ0=1;MQRankSum=-0.065;QD=27.84;ReadPosRankSum=2.059	0/0:27,0:27:81:0,81,914	1/1:0,67:67:99:2030,195,0
LjNSNP1818	chr5	100	23476818	AA	GG	T	C	1923.75	AC=5;AF=0.019;AN=258;DP=1153;Dels=0.00;FS=7.014;HaplotypeScore=0.1373;InbreedingCoeff=0.2186;MLEAC=5;MLEAF=0.019;MQ=59.68;MQ0=1;QD=29.60	0/0:25,0:25:75:0,75,848	1/1:0,57:57:99:1812,171,0
LjNSNP0114	chr3	100	2082518	GG	AA	G	A	1726.49	AC=70;AF=0.972;AN=72;DP=575;Dels=0.00;FS=0.000;HaplotypeScore=0.0462;InbreedingCoeff=-0.0287;MLEAC=71;MLEAF=0.986;MQ=12.69;MQ0=106;QD=6.32	0/0:19,0:19:3:0,3,36	1/1:0,30:30:9:95,9,0
LjNSNP0361	chr2	100	42611892	AA	GG	T	C	5319.84	AC=17;AF=0.064;AN=264;BaseQRankSum=0.116;DP=1195;Dels=0.00;FS=1.670;HaplotypeScore=0.0537;InbreedingCoeff=0.4639;MLEAC=17;MLEAF=0.064;MQ=59.72;MQ0=0;MQRankSum=2.044;QD=28.15;ReadPosRankSum=-0.674	0/0:20,0:20:60:0,60,656	1/1:0,99:99:99:3137,298,0
LjNSNP0327	chr4	100	40066929	AA	GG	T	C	15053.2	AC=186;AF=0.979;AN=190;BaseQRankSum=2.488;DP=526;Dels=0.00;FS=0.000;HaplotypeScore=0.0564;InbreedingCoeff=0.1956;MLEAC=187;MLEAF=0.984;MQ=59.38;MQ0=1;MQRankSum=0.389;QD=30.41;ReadPosRankSum=-3.851	0/0:26,0:26:78:0,78,869	1/1:0,30:30:81:884,81,0
LjNSNP2346	chr3	100	44174399	GG	CC	C	G	15053.6	AC=186;AF=0.750;AN=248;BaseQRankSum=-5.799;DP=715;Dels=0.00;FS=10.958;HaplotypeScore=0.1328;InbreedingCoeff=0.6509;MLEAC=189;MLEAF=0.762;MQ=59.50;MQ0=0;MQRankSum=-1.227;QD=28.51;ReadPosRankSum=1.747	0/0:16,0:16:45:0,45,510	1/1:0,58:58:99:1672,156,0
LjNSNP1466	chr1	100	32398118	AA	CC	A	C	29277.5	AC=260;AF=0.985;AN=264;DP=981;Dels=0.00;FS=13.750;HaplotypeScore=0.0850;InbreedingCoeff=0.1833;MLEAC=261;MLEAF=0.989;MQ=59.72;MQ0=0;QD=30.98	0/0:35,0:35:99:0,105,1192	1/1:0,49:49:99:1611,147,0
LjNSNP0984	chr6	100	13559141	GG	AA	G	A	2428.4	AC=25;AF=0.109;AN=230;BaseQRankSum=-1.311;DP=799;Dels=0.00;FS=1.407;HaplotypeScore=0.0173;InbreedingCoeff=0.4065;MLEAC=25;MLEAF=0.109;MQ=24.67;MQ0=55;MQRankSum=1.311;QD=16.52;ReadPosRankSum=-1.428	0/0:3,0:3:3:0,3,27	1/1:0,52:52:78:781,78,0
LjNSNP2403	chr5	100	22784360	AA	GG	A	G	20340.8	AC=251;AF=0.980;AN=256;BaseQRankSum=0.965;DP=749;Dels=0.00;FS=24.553;HaplotypeScore=0.0914;InbreedingCoeff=0.0896;MLEAC=252;MLEAF=0.984;MQ=29.20;MQ0=14;MQRankSum=0.249;QD=28.73;ReadPosRankSum=-0.991	0/0:33,0:33:90:0,90,830	1/1:0,75:75:99:2303,220,0
LjNSNP0557	chr0	100	12241741	GG	AA	G	A	32299.8	AC=255;AF=0.981;AN=260;BaseQRankSum=-2.278;DP=1112;Dels=0.00;FS=0.000;HaplotypeScore=0.0800;InbreedingCoeff=0.2024;MLEAC=256;MLEAF=0.985;MQ=59.77;MQ0=0;MQRankSum=-0.350;QD=29.85;ReadPosRankSum=-1.358	0/0:23,0:23:69:0,69,797	1/1:0,81:81:99:2556,244,0
LjNSNP0353	chr1	100	61205809	AA	CC	A	C	35178.4	AC=262;AF=0.985;AN=266;BaseQRankSum=1.319;DP=1172;Dels=0.00;FS=0.000;HaplotypeScore=0.0984;InbreedingCoeff=0.1576;MLEAC=263;MLEAF=0.989;MQ=59.82;MQ0=0;MQRankSum=0.610;QD=30.89;ReadPosRankSum=2.434	0/0:31,0:31:93:0,93,1065	1/1:0,78:78:99:2536,235,0
LjNSNP0879	chr2	100	15431362	GG	AA	C	T	29435.6	AC=256;AF=0.985;AN=260;BaseQRankSum=-1.546;DP=1013;Dels=0.00;FS=0.000;HaplotypeScore=0.0455;InbreedingCoeff=0.2100;MLEAC=257;MLEAF=0.988;MQ=59.51;MQ0=1;MQRankSum=-0.112;QD=30.22;ReadPosRankSum=-3.275	0/0:34,0:34:99:0,102,1168	1/1:0,61:61:99:1896,183,0
LjNSNP3021	chr3	100	26234122	CC	GG	G	C	25251.7	AC=250;AF=0.992;AN=252;BaseQRankSum=1.714;DP=833;Dels=0.00;FS=12.244;HaplotypeScore=0.1117;InbreedingCoeff=0.0894;MLEAC=250;MLEAF=0.992;MQ=59.69;MQ0=0;MQRankSum=0.155;QD=30.98;ReadPosRankSum=1.564	0/0:17,0:17:51:0,51,577	1/1:0,42:42:99:1338,126,0
LjNSNP0537	chr1	100	49075318	GG	AA	G	A	6558.04	AC=48;AF=0.183;AN=262;BaseQRankSum=-1.541;DP=1087;Dels=0.00;FS=5.767;HaplotypeScore=0.0694;InbreedingCoeff=0.6306;MLEAC=45;MLEAF=0.172;MQ=59.69;MQ0=0;MQRankSum=0.403;QD=26.44;ReadPosRankSum=-1.888	0/0:29,0:29:87:0,87,985	1/1:0,78:78:99:2461,235,0
LjNSNP0911	chr3	100	13627911	AA	GG	T	C	3867.37	AC=18;AF=0.069;AN=260;BaseQRankSum=2.543;DP=1202;Dels=0.00;FS=5.071;HaplotypeScore=0.1243;InbreedingCoeff=0.3813;MLEAC=18;MLEAF=0.069;MQ=59.70;MQ0=0;MQRankSum=-0.045;QD=24.17;ReadPosRankSum=2.114	0/0:28,0:29:84:0,84,942	1/1:0,81:81:99:2632,244,0
LjNSNP0210	chr1	100	33356283	AA	GG	T	C	17915.3	AC=217;AF=0.882;AN=246;BaseQRankSum=-5.860;DP=769;Dels=0.00;FS=8.732;HaplotypeScore=0.1049;InbreedingCoeff=0.5609;MLEAC=213;MLEAF=0.866;MQ=59.76;MQ0=0;MQRankSum=-1.671;QD=27.73;ReadPosRankSum=0.082	0/0:29,0:29:87:0,87,982	1/1:0,31:31:93:962,93,0
LjNSNP2080	chr2	100	38409102	AA	GG	A	G	1061.96	AC=52;AF=0.929;AN=56;DP=417;Dels=0.00;FS=0.000;HaplotypeScore=0.0000;InbreedingCoeff=0.0858;MLEAC=53;MLEAF=0.946;MQ=8.36;MQ0=87;QD=5.77	0/0:11,0:11:3:0,3,27	1/1:0,29:29:6:55,6,0
LjNSNP2926	chr2	100	18165078	GG	AA	G	A	1125.82	AC=5;AF=0.020;AN=252;DP=782;Dels=0.00;FS=4.013;HaplotypeScore=0.7082;InbreedingCoeff=0.1306;MLEAC=4;MLEAF=0.016;MQ=56.97;MQ0=0;QD=28.15	0/0:29,0:29:87:0,87,995	1/1:0,36:36:99:1136,108,0
LjNSNP1541	chr0	100	74281460	AA	GG	A	G	34587.2	AC=264;AF=0.985;AN=268;BaseQRankSum=0.826;DP=1142;Dels=0.00;FS=5.283;HaplotypeScore=0.0763;InbreedingCoeff=0.1625;MLEAC=265;MLEAF=0.989;MQ=59.71;MQ0=0;MQRankSum=0.519;QD=31.24;ReadPosRankSum=-2.387	0/0:33,0:33:99:0,99,1118	1/1:0,90:90:99:2956,271,0
LjNSNP0348	chr4	100	41687218	TT	AA	A	T	1722.22	AC=4;AF=0.016;AN=256;DP=1041;Dels=0.00;FS=0.570;HaplotypeScore=0.0708;InbreedingCoeff=0.1530;MLEAC=3;MLEAF=0.012;MQ=59.91;MQ0=1;QD=30.75	0/0:35,0:35:99:0,105,1170	1/1:0,55:55:99:1774,165,0
LjNSNP0871	chr4	100	14095214	AA	GG	A	G	30676	AC=260;AF=0.992;AN=262;BaseQRankSum=-2.208;DP=1043;Dels=0.00;FS=2.148;HaplotypeScore=0.3331;InbreedingCoeff=0.1161;MLEAC=260;MLEAF=0.992;MQ=59.69;MQ0=0;MQRankSum=1.699;QD=29.84;ReadPosRankSum=0.466	0/0:15,0:15:45:0,45,501	1/1:0,69:69:99:2037,186,0
LjNSNP1691	chr0	100	100136118	TT	AA	T	A	29889.4	AC=221;AF=0.831;AN=266;BaseQRankSum=0.737;DP=1218;Dels=0.00;FS=17.115;HaplotypeScore=0.1350;InbreedingCoeff=0.7852;MLEAC=222;MLEAF=0.835;MQ=59.50;MQ0=0;MQRankSum=0.354;QD=29.89;ReadPosRankSum=-0.452	0/0:12,0:12:36:0,36,392	1/1:0,145:145:99:4575,436,0
LjNSNP0186	chr4	100	19379521	AA	CC	A	C	22006.4	AC=240;AF=0.992;AN=242;DP=765;Dels=0.00;FS=22.285;HaplotypeScore=0.0570;InbreedingCoeff=0.0721;MLEAC=240;MLEAF=0.992;MQ=59.30;MQ0=0;QD=29.62	0/0:21,0:21:63:0,63,710	1/1:0,43:43:99:1336,129,0
LjNSNP1043	chr2	100	24177134	AA	GG	T	C	29203.4	AC=258;AF=0.985;AN=262;BaseQRankSum=-1.066;DP=1016;Dels=0.00;FS=2.713;HaplotypeScore=0.2797;InbreedingCoeff=0.2217;MLEAC=259;MLEAF=0.989;MQ=59.63;MQ0=0;MQRankSum=0.793;QD=29.41;ReadPosRankSum=-0.523	0/0:18,0:18:54:0,54,577	1/1:0,49:49:99:1560,147,0
LjNSNP0051	chr1	100	16968588	GG	AA	C	T	1753.87	AC=3;AF=0.011;AN=264;DP=1029;Dels=0.00;FS=0.491;HaplotypeScore=0.0593;InbreedingCoeff=0.1192;MLEAC=3;MLEAF=0.011;MQ=59.83;MQ0=0;QD=28.29	0/0:31,0:31:93:0,93,1039	1/1:0,56:56:99:1791,168,0
LjNSNP1601	chr6	100	1955344	AA	CC	A	C	26035.7	AC=256;AF=0.992;AN=258;DP=862;Dels=0.00;FS=8.470;HaplotypeScore=0.0888;InbreedingCoeff=0.0730;MLEAC=256;MLEAF=0.992;MQ=59.70;MQ0=0;QD=31.11	0/0:25,0:25:75:0,75,824	1/1:0,47:47:99:1537,141,0
LjNSNP0319	chr2	100	29234985	AA	GG	T	C	28817.6	AC=254;AF=0.984;AN=258;BaseQRankSum=2.089;DP=1009;Dels=0.00;FS=8.952;HaplotypeScore=1.7392;InbreedingCoeff=0.2196;MLEAC=255;MLEAF=0.988;MQ=58.53;MQ0=0;MQRankSum=0.673;QD=29.59;ReadPosRankSum=-1.142	0/0:22,0:22:66:0,66,736	1/1:0,51:51:99:1657,153,0
LjNSNP1900	chr1	100	22345340	TT	AA	T	A	32112	AC=225;AF=0.859;AN=262;BaseQRankSum=-3.257;DP=1258;Dels=0.00;FS=4.014;HaplotypeScore=0.2435;InbreedingCoeff=0.4837;MLEAC=230;MLEAF=0.878;MQ=59.48;MQ0=0;MQRankSum=-1.119;QD=27.90;ReadPosRankSum=0.026	0/0:30,0:30:90:0,90,1003	1/1:0,41:41:99:1318,123,0
LjNSNP2561	chr5	100	23121282	AA	CC	T	G	43.17	AC=4;AF=1.00;AN=4;DP=417;Dels=0.00;FS=0.000;HaplotypeScore=0.0000;MLEAC=4;MLEAF=1.00;MQ=2.84;MQ0=95;QD=4.32	./.	./.
LjNSNP0337	chr2	100	36627025	AA	GG	A	G	23574.6	AC=242;AF=0.992;AN=244;BaseQRankSum=-1.732;DP=832;Dels=0.00;FS=11.192;HaplotypeScore=1.2194;InbreedingCoeff=0.0967;MLEAC=242;MLEAF=0.992;MQ=59.03;MQ0=0;MQRankSum=-1.553;QD=28.89;ReadPosRankSum=1.472	0/0:14,0:14:42:0,42,482	1/1:0,47:47:99:1504,141,0
LjNSNP0545	chr1	100	33971905	CC	AA	C	A	2384.2	AC=6;AF=0.023;AN=264;DP=992;Dels=0.00;FS=1.986;HaplotypeScore=0.0208;InbreedingCoeff=0.1901;MLEAC=6;MLEAF=0.023;MQ=59.69;MQ0=0;QD=27.72	0/0:27,0:27:81:0,81,880	1/1:0,50:50:99:1561,150,0
LjNSNP0323	chr1	100	54340127	GG	AA	G	A	31351.7	AC=266;AF=0.985;AN=270;BaseQRankSum=-3.774;DP=1088;Dels=0.00;FS=0.000;HaplotypeScore=0.2739;InbreedingCoeff=0.1764;MLEAC=267;MLEAF=0.989;MQ=59.71;MQ0=0;MQRankSum=0.884;QD=29.44;ReadPosRankSum=-2.934	0/0:21,0:22:63:0,63,685	1/1:0,68:68:99:2145,204,0
LjNSNP1152	chr3	100	37276451	CC	AA	G	T	6195.86	AC=11;AF=0.042;AN=260;BaseQRankSum=0.304;DP=1467;Dels=0.00;FS=0.000;HaplotypeScore=0.0855;InbreedingCoeff=0.1830;MLEAC=11;MLEAF=0.042;MQ=58.81;MQ0=0;MQRankSum=2.427;QD=24.49;ReadPosRankSum=-3.106	0/0:20,0:20:60:0,60,652	1/1:0,162:162:99:5111,487,0
LjNSNP3033	chr2	100	3011518	TT	AA	T	A	69.38	AC=6;AF=1.00;AN=6;DP=453;Dels=0.00;FS=0.000;HaplotypeScore=0.0000;MLEAC=6;MLEAF=1.00;MQ=2.61;MQ0=94;QD=1.93	./.	1/1:0,28:28:3:32,3,0
LjNSNP3007	chr4	100	28009491	CC	AA	C	A	1371.66	AC=66;AF=0.971;AN=68;DP=473;Dels=0.00;FS=0.000;HaplotypeScore=0.0463;InbreedingCoeff=-0.0561;MLEAC=67;MLEAF=0.985;MQ=9.70;MQ0=85;QD=6.79	0/0:14,0:14:3:0,3,30	1/1:0,29:29:9:95,9,0
LjNSNP2942	chr0	100	33633665	AA	CC	T	G	15244.8	AC=240;AF=0.984;AN=244;BaseQRankSum=-1.022;DP=543;Dels=0.00;FS=0.621;HaplotypeScore=0.0333;InbreedingCoeff=0.0928;MLEAC=241;MLEAF=0.988;MQ=59.83;MQ0=0;MQRankSum=-0.033;QD=30.13;ReadPosRankSum=-3.015	0/0:32,0:32:96:0,96,1085	1/1:0,23:23:69:729,69,0
LjNSNP0495	chr1	100	39519367	GG	AA	C	T	31982.9	AC=264;AF=0.985;AN=268;BaseQRankSum=-2.290;DP=1060;Dels=0.00;FS=5.842;HaplotypeScore=0.1377;InbreedingCoeff=0.2164;MLEAC=265;MLEAF=0.989;MQ=59.90;MQ0=0;MQRankSum=-1.286;QD=30.78;ReadPosRankSum=-2.997	0/0:17,0:17:51:0,51,553	1/1:0,56:56:99:1855,168,0
LjNSNP0330	chr3	100	35743114	GG	AA	G	A	35830.9	AC=255;AF=0.981;AN=260;BaseQRankSum=0.658;DP=1217;Dels=0.00;FS=3.495;HaplotypeScore=0.0762;InbreedingCoeff=0.1918;MLEAC=256;MLEAF=0.985;MQ=59.77;MQ0=0;MQRankSum=1.466;QD=30.11;ReadPosRankSum=-0.759	0/0:23,0:23:69:0,69,735	1/1:0,72:72:99:2272,217,0
LjNSNP1322	chr2	100	5520798	TT	AA	A	T	29024.5	AC=262;AF=0.985;AN=266;BaseQRankSum=-8.111;DP=1008;Dels=0.00;FS=12.075;HaplotypeScore=0.3338;InbreedingCoeff=0.1825;MLEAC=262;MLEAF=0.985;MQ=59.80;MQ0=0;MQRankSum=0.279;QD=29.86;ReadPosRankSum=1.101	0/0:28,0:28:84:0,84,973	1/1:0,47:47:99:1503,141,0
LjNSNP2078	chr1	100	10929174	GG	AA	G	A	17822.7	AC=151;AF=0.634;AN=238;BaseQRankSum=-4.067;DP=1048;Dels=0.00;FS=51.890;HaplotypeScore=0.2388;InbreedingCoeff=-0.3865;MLEAC=149;MLEAF=0.626;MQ=51.85;MQ0=18;MQRankSum=18.029;QD=17.84;ReadPosRankSum=-4.822	0/0:20,0:20:60:0,60,693	1/1:0,38:38:99:1199,114,0
LjNSNP2988	chr4	100	5593479	CC	GG	G	C	25708	AC=250;AF=0.984;AN=254;BaseQRankSum=0.233;DP=876;Dels=0.00;FS=1.383;HaplotypeScore=0.0644;InbreedingCoeff=0.1617;MLEAC=251;MLEAF=0.988;MQ=59.68;MQ0=0;MQRankSum=-0.650;QD=30.53;ReadPosRankSum=0.388	0/0:32,0:32:96:0,96,1071	1/1:0,50:50:99:1595,150,0
LjNSNP1332	chr3	100	10471165	TT	AA	T	A	30770	AC=264;AF=0.985;AN=268;BaseQRankSum=-0.262;DP=1086;Dels=0.00;FS=41.114;HaplotypeScore=0.0680;InbreedingCoeff=0.1987;MLEAC=264;MLEAF=0.985;MQ=59.71;MQ0=0;MQRankSum=0.349;QD=29.28;ReadPosRankSum=-2.037	0/0:30,0:30:90:0,90,975	1/1:0,55:55:99:1735,165,0
LjNSNP0374	chr0	100	191963815	AA	CC	T	G	26011.2	AC=246;AF=0.984;AN=250;BaseQRankSum=0.836;DP=879;Dels=0.00;FS=2.945;HaplotypeScore=0.1129;InbreedingCoeff=0.1911;MLEAC=246;MLEAF=0.984;MQ=59.77;MQ0=0;MQRankSum=0.847;QD=30.93;ReadPosRankSum=-0.774	0/0:27,0:27:81:0,81,877	1/1:0,68:68:99:2176,205,0
LjNSNP1143	chr2	100	37115852	AA	CC	T	G	28647	AC=248;AF=0.984;AN=252;BaseQRankSum=0.223;DP=952;Dels=0.00;FS=2.668;HaplotypeScore=0.0567;InbreedingCoeff=0.1948;MLEAC=249;MLEAF=0.988;MQ=59.89;MQ0=0;MQRankSum=-0.469;QD=30.94;ReadPosRankSum=0.123	0/0:25,0:25:75:0,75,837	1/1:0,58:58:99:1885,174,0
LjNSNP0207	chr2	100	17451596	GG	AA	C	T	22403.2	AC=200;AF=0.763;AN=262;BaseQRankSum=-2.194;DP=1098;Dels=0.00;FS=0.850;HaplotypeScore=0.1085;InbreedingCoeff=0.7222;MLEAC=201;MLEAF=0.767;MQ=59.85;MQ0=0;MQRankSum=1.676;QD=29.44;ReadPosRankSum=-1.461	0/0:31,0:31:90:0,90,1006	1/1:0,74:74:99:2361,223,0
LjNSNP1891	chr1	100	6479681	AA	TT	A	T	13942.8	AC=218;AF=0.991;AN=220;DP=835;Dels=0.00;FS=20.878;HaplotypeScore=0.0413;InbreedingCoeff=0.0090;MLEAC=218;MLEAF=0.991;MQ=21.70;MQ0=55;QD=17.65	0/0:15,0:15:27:0,27,264	1/1:0,68:68:99:1176,114,0
LjNSNP1821	chr6	100	17174641	AA	TT	T	A	32231	AC=264;AF=0.985;AN=268;BaseQRankSum=-7.285;DP=1097;Dels=0.00;FS=8.527;HaplotypeScore=0.1559;InbreedingCoeff=0.1747;MLEAC=265;MLEAF=0.989;MQ=59.76;MQ0=0;MQRankSum=0.927;QD=30.26;ReadPosRankSum=-0.608	0/0:30,0:30:90:0,90,1028	1/1:0,64:64:99:1978,189,0
LjNSNP2600	chr0	100	159183951	AA	GG	T	C	17909.1	AC=127;AF=0.477;AN=266;BaseQRankSum=7.166;DP=1208;Dels=0.00;FS=2.228;HaplotypeScore=1.0953;InbreedingCoeff=0.6033;MLEAC=126;MLEAF=0.474;MQ=59.05;MQ0=3;MQRankSum=1.153;QD=25.81;ReadPosRankSum=-0.922	0/0:31,0:31:93:0,93,1046	1/1:0,52:52:99:1690,156,0
LjNSNP0291	chr1	100	45965130	AA	CC	T	G	1317.02	AC=3;AF=0.012;AN=258;BaseQRankSum=5.988;DP=961;Dels=0.00;FS=8.012;HaplotypeScore=0.0439;InbreedingCoeff=0.0848;MLEAC=3;MLEAF=0.012;MQ=59.77;MQ0=0;MQRankSum=-0.741;QD=28.02;ReadPosRankSum=1.641	0/0:18,0:18:54:0,54,613	1/1:0,45:45:99:1372,123,0
LjNSNP0169	chr6	100	7864691	AA	GG	A	G	5142.66	AC=47;AF=0.197;AN=238;BaseQRankSum=-2.500;DP=745;Dels=0.00;FS=6.416;HaplotypeScore=0.0355;InbreedingCoeff=0.6289;MLEAC=39;MLEAF=0.164;MQ=59.43;MQ0=4;MQRankSum=0.525;QD=27.21;ReadPosRankSum=1.039	0/0:24,0:24:72:0,72,816	1/1:0,56:56:99:1772,168,0
LjNSNP1330	chr1	100	15508737	GG	AA	C	T	27633.8	AC=246;AF=0.984;AN=250;BaseQRankSum=-3.334;DP=935;Dels=0.00;FS=10.189;HaplotypeScore=0.1279;InbreedingCoeff=0.2092;MLEAC=247;MLEAF=0.988;MQ=59.71;MQ0=0;MQRankSum=1.338;QD=30.07;ReadPosRankSum=1.578	0/0:14,0:14:42:0,42,442	1/1:0,47:47:99:1499,141,0
LjNSNP2917	chr5	100	2605299	CC	AA	G	T	11553.8	AC=120;AF=0.451;AN=266;BaseQRankSum=-8.306;DP=967;Dels=0.00;FS=0.475;HaplotypeScore=0.0940;InbreedingCoeff=0.7211;MLEAC=117;MLEAF=0.440;MQ=59.53;MQ0=0;MQRankSum=-3.005;QD=27.71;ReadPosRankSum=0.831	0/0:29,0:29:87:0,87,970	1/1:0,52:52:99:1641,156,0
LjNSNP0472	chr1	100	36187296	AA	GG	A	G	25527.2	AC=254;AF=0.984;AN=258;BaseQRankSum=-0.755;DP=860;Dels=0.00;FS=2.406;HaplotypeScore=0.0971;InbreedingCoeff=0.1521;MLEAC=255;MLEAF=0.988;MQ=59.89;MQ0=0;MQRankSum=0.216;QD=30.79;ReadPosRankSum=0.573	0/0:27,0:27:81:0,81,921	1/1:0,46:46:99:1474,138,0
LjNSNP1837	chr4	100	19025691	CC	AA	C	A	4485.9	AC=140;AF=0.986;AN=142;BaseQRankSum=-1.231;DP=469;Dels=0.00;FS=15.697;HaplotypeScore=0.0520;InbreedingCoeff=-0.0550;MLEAC=141;MLEAF=0.993;MQ=22.22;MQ0=85;MQRankSum=-0.358;QD=11.87;ReadPosRankSum=-1.231	./.	1/1:0,30:30:24:245,24,0
LjNSNP2297	chr3	100	42420618	GG	AA	G	A	1640.24	AC=6;AF=0.024;AN=246;BaseQRankSum=1.305;DP=794;Dels=0.00;FS=9.002;HaplotypeScore=0.0630;InbreedingCoeff=0.1041;MLEAC=5;MLEAF=0.020;MQ=59.86;MQ0=0;MQRankSum=-1.338;QD=28.78;ReadPosRankSum=-0.360	0/0:32,0:32:96:0,96,1008	1/1:0,52:52:99:1666,156,0
LjNSNP0284	chr2	100	24429808	GG	AA	G	A	4060.13	AC=37;AF=0.141;AN=262;BaseQRankSum=-2.382;DP=1044;Dels=0.00;FS=1.445;HaplotypeScore=0.0776;InbreedingCoeff=0.6638;MLEAC=32;MLEAF=0.122;MQ=59.84;MQ0=1;MQRankSum=1.774;QD=27.25;ReadPosRankSum=1.389	0/0:30,0:30:90:0,90,1003	1/1:0,56:56:99:1767,168,0
LjNSNP1552	chr1	100	36481004	AA	CC	A	C	33759.7	AC=260;AF=0.985;AN=264;BaseQRankSum=-3.645;DP=1129;Dels=0.00;FS=22.580;HaplotypeScore=0.0880;InbreedingCoeff=0.2288;MLEAC=261;MLEAF=0.989;MQ=59.79;MQ0=0;MQRankSum=0.992;QD=30.89;ReadPosRankSum=1.233	0/0:34,0:34:99:0,102,1134	1/1:0,79:79:99:2545,238,0
LjNSNP0766	chr4	100	1835719	GG	AA	G	A	4607.15	AC=30;AF=0.114;AN=264;BaseQRankSum=-3.913;DP=1145;Dels=0.00;FS=12.479;HaplotypeScore=0.1172;InbreedingCoeff=0.7254;MLEAC=27;MLEAF=0.102;MQ=59.78;MQ0=0;MQRankSum=-0.629;QD=28.98;ReadPosRankSum=1.819	0/0:31,0:31:93:0,93,1035	1/1:0,67:67:99:2137,201,0
LjNSNP1471	chr4	100	13448143	AA	TT	T	A	33246.2	AC=264;AF=0.985;AN=268;BaseQRankSum=-1.110;DP=1150;Dels=0.00;FS=2.627;HaplotypeScore=0.1175;InbreedingCoeff=0.1877;MLEAC=265;MLEAF=0.989;MQ=49.48;MQ0=2;MQRankSum=-0.442;QD=29.55;ReadPosRankSum=0.980	0/0:22,0:22:66:0,66,727	1/1:0,84:84:99:2646,253,0
LjNSNP0145	chr1	100	23852459	CC	AA	G	T	34386.5	AC=264;AF=0.985;AN=268;BaseQRankSum=-3.225;DP=1164;Dels=0.00;FS=0.000;HaplotypeScore=0.0826;InbreedingCoeff=0.2157;MLEAC=265;MLEAF=0.989;MQ=59.76;MQ0=0;MQRankSum=1.659;QD=30.38;ReadPosRankSum=0.553	0/0:26,0:26:78:0,78,859	1/1:0,68:68:99:2173,205,0
LjNSNP1901	chr1	100	31742962	GG	AA	G	A	10260.8	AC=76;AF=0.297;AN=256;BaseQRankSum=0.485;DP=1008;Dels=0.00;FS=2.956;HaplotypeScore=0.0922;InbreedingCoeff=0.6652;MLEAC=73;MLEAF=0.285;MQ=59.04;MQ0=0;MQRankSum=0.671;QD=27.51;ReadPosRankSum=-0.000	0/0:18,0:18:54:0,54,611	1/1:0,77:77:99:2457,232,0
LjNSNP1079	chr5	100	33314953	GG	AA	C	T	30512.8	AC=266;AF=0.993;AN=268;BaseQRankSum=-2.101;DP=1040;Dels=0.00;FS=13.421;HaplotypeScore=0.0102;InbreedingCoeff=0.1229;MLEAC=266;MLEAF=0.993;MQ=58.20;MQ0=0;MQRankSum=1.886;QD=30.24;ReadPosRankSum=3.850	0/0:31,0:31:93:0,93,1005	1/1:0,47:47:99:1498,141,0
LjNSNP0572	chr1	100	11419281	AA	GG	A	G	25972.1	AC=242;AF=0.984;AN=246;BaseQRankSum=-1.190;DP=908;Dels=0.00;FS=10.931;HaplotypeScore=0.0694;InbreedingCoeff=0.1986;MLEAC=243;MLEAF=0.988;MQ=59.77;MQ0=0;MQRankSum=0.667;QD=29.48;ReadPosRankSum=-2.427	0/0:25,0:25:75:0,75,842	1/1:0,60:60:99:1866,180,0
LjNSNP0200	chr6	100	9723121	CC	AA	C	A	4189.69	AC=21;AF=0.077;AN=272;BaseQRankSum=4.862;DP=1111;Dels=0.00;FS=2.780;HaplotypeScore=0.1139;InbreedingCoeff=0.5446;MLEAC=20;MLEAF=0.074;MQ=59.72;MQ0=0;MQRankSum=1.203;QD=27.75;ReadPosRankSum=-0.176	0/0:6,0:6:18:0,18,187	1/1:0,67:67:99:2090,201,0
LjNSNP0814	chr3	100	5481586	GG	CC	C	G	2052.27	AC=3;AF=0.011;AN=274;BaseQRankSum=-0.278;DP=1422;Dels=0.00;FS=1.849;HaplotypeScore=0.8101;InbreedingCoeff=-0.0461;MLEAC=3;MLEAF=0.011;MQ=58.76;MQ0=0;MQRankSum=5.356;QD=15.20;ReadPosRankSum=-0.503	0/0:12,0:12:36:0,36,397	0/1:34,61:95:99:1511,0,741
LjNSNP1019	chr1	100	40146503	AA	GG	A	G	19645.2	AC=183;AF=0.693;AN=264;BaseQRankSum=-0.863;DP=1017;Dels=0.00;FS=3.952;HaplotypeScore=0.2038;InbreedingCoeff=0.7071;MLEAC=183;MLEAF=0.693;MQ=59.41;MQ0=5;MQRankSum=-0.378;QD=27.59;ReadPosRankSum=-1.851	0/0:32,0:32:96:0,96,1098	1/1:0,67:67:99:2050,201,0
LjNSNP1470	chr4	100	13463789	GG	AA	G	A	2225.6	AC=6;AF=0.023;AN=264;BaseQRankSum=1.027;DP=1121;Dels=0.00;FS=9.111;HaplotypeScore=0.1366;InbreedingCoeff=0.2053;MLEAC=6;MLEAF=0.023;MQ=59.80;MQ0=0;MQRankSum=-0.342;QD=25.58;ReadPosRankSum=-0.539	0/0:18,0:18:54:0,54,587	1/1:0,51:51:99:1635,153,0
LjNSNP1091	chr6	100	24081261	AA	CC	A	C	29116.7	AC=252;AF=0.984;AN=256;BaseQRankSum=0.813;DP=952;Dels=0.00;FS=1.664;HaplotypeScore=0.0220;InbreedingCoeff=0.1804;MLEAC=253;MLEAF=0.988;MQ=59.62;MQ0=0;MQRankSum=-0.719;QD=31.38;ReadPosRankSum=-2.440	0/0:22,0:22:66:0,66,736	1/1:0,52:52:99:1690,156,0
LjNSNP1035	chr4	100	32755196	AA	GG	A	G	29744.7	AC=236;AF=0.881;AN=268;BaseQRankSum=-0.155;DP=1150;Dels=0.00;FS=3.462;HaplotypeScore=0.0911;InbreedingCoeff=0.5478;MLEAC=238;MLEAF=0.888;MQ=59.88;MQ0=0;MQRankSum=1.144;QD=29.13;ReadPosRankSum=-0.694	0/0:30,0:30:90:0,90,1003	1/1:0,75:75:99:2366,226,0
LjNSNP2304	chr3	100	17703920	CC	AA	G	T	2771.91	AC=29;AF=0.114;AN=254;BaseQRankSum=-2.247;DP=766;Dels=0.00;FS=4.709;HaplotypeScore=0.2021;InbreedingCoeff=0.5482;MLEAC=21;MLEAF=0.083;MQ=59.70;MQ0=0;MQRankSum=0.603;QD=26.15;ReadPosRankSum=-0.027	0/0:21,0:21:63:0,63,736	1/1:0,50:50:99:1578,150,0
LjNSNP1186	chr2	100	4833501	GG	AA	C	T	27765.7	AC=191;AF=0.707;AN=270;BaseQRankSum=-5.334;DP=1276;Dels=0.00;FS=6.898;HaplotypeScore=0.1043;InbreedingCoeff=0.6914;MLEAC=194;MLEAF=0.719;MQ=59.49;MQ0=0;MQRankSum=0.154;QD=28.77;ReadPosRankSum=0.308	0/0:24,0:24:69:0,69,810	1/1:0,86:86:99:2732,259,0
LjNSNP0449	chr1	100	29346468	AA	GG	A	G	15063	AC=111;AF=0.411;AN=270;BaseQRankSum=5.813;DP=1159;Dels=0.00;FS=3.601;HaplotypeScore=0.0679;InbreedingCoeff=0.7517;MLEAC=109;MLEAF=0.404;MQ=59.78;MQ0=0;MQRankSum=-1.771;QD=28.80;ReadPosRankSum=1.625	0/0:37,0:37:99:0,111,1254	1/1:0,70:70:99:2275,211,0
LjNSNP2161	chr5	100	27382052	CC	AA	C	A	24032.5	AC=256;AF=0.985;AN=260;BaseQRankSum=-5.532;DP=851;Dels=0.00;FS=8.906;HaplotypeScore=0.0344;InbreedingCoeff=0.1667;MLEAC=257;MLEAF=0.988;MQ=59.73;MQ0=0;MQRankSum=1.280;QD=29.60;ReadPosRankSum=0.853	0/0:33,0:33:99:0,99,1089	1/1:0,55:55:99:1682,165,0
LjNSNP0834	chr5	100	14663177	AA	GG	A	G	3471.89	AC=24;AF=0.092;AN=262;BaseQRankSum=1.031;DP=1107;Dels=0.00;FS=8.313;HaplotypeScore=0.0883;InbreedingCoeff=0.5440;MLEAC=19;MLEAF=0.073;MQ=59.75;MQ0=1;MQRankSum=-0.638;QD=24.80;ReadPosRankSum=1.279	0/0:31,0:31:93:0,93,1036	1/1:0,62:62:99:1962,186,0
LjNSNP2348	chr3	100	44397927	AA	GG	A	G	12012.8	AC=121;AF=0.473;AN=256;BaseQRankSum=9.435;DP=831;Dels=0.00;FS=3.544;HaplotypeScore=0.0744;InbreedingCoeff=0.7459;MLEAC=121;MLEAF=0.473;MQ=59.71;MQ0=0;MQRankSum=0.182;QD=28.81;ReadPosRankSum=-1.383	0/0:25,0:25:75:0,75,824	1/1:0,41:41:99:1327,123,0
LjNSNP0518	chr1	100	49799996	AA	CC	A	C	25307.7	AC=212;AF=0.797;AN=266;BaseQRankSum=-4.622;DP=1079;Dels=0.00;FS=5.754;HaplotypeScore=0.1145;InbreedingCoeff=0.6914;MLEAC=214;MLEAF=0.805;MQ=59.64;MQ0=2;MQRankSum=1.335;QD=28.89;ReadPosRankSum=-0.137	0/0:34,0:34:99:0,102,1156	1/1:0,61:61:99:1856,180,0
LjNSNP0242	chr2	100	20383703	AA	GG	A	G	31581.9	AC=256;AF=0.977;AN=262;BaseQRankSum=-6.451;DP=1099;Dels=0.00;FS=13.391;HaplotypeScore=0.0333;InbreedingCoeff=0.3054;MLEAC=257;MLEAF=0.981;MQ=59.82;MQ0=0;MQRankSum=-0.985;QD=29.65;ReadPosRankSum=1.473	0/0:25,0:25:75:0,75,834	1/1:0,77:77:99:2379,232,0
LjNSNP0038	chr6	100	1237398	AA	TT	A	T	3935.77	AC=28;AF=0.112;AN=250;BaseQRankSum=2.396;DP=802;Dels=0.00;FS=4.006;HaplotypeScore=0.0734;InbreedingCoeff=0.5971;MLEAC=25;MLEAF=0.100;MQ=59.77;MQ0=1;MQRankSum=-1.119;QD=28.31;ReadPosRankSum=-1.471	0/0:27,0:27:81:0,81,908	1/1:0,50:50:99:1568,150,0
LjNSNP0556	chr4	100	5233508	AA	CC	A	C	32630.9	AC=266;AF=0.993;AN=268;DP=1127;Dels=0.00;FS=5.369;HaplotypeScore=0.0770;InbreedingCoeff=0.1132;MLEAC=266;MLEAF=0.993;MQ=59.76;MQ0=0;QD=29.83	0/0:33,0:33:99:0,99,1091	1/1:0,75:75:99:2291,225,0
LjNSNP1349	chr3	100	19129084	AA	GG	T	C	13199.3	AC=83;AF=0.317;AN=262;BaseQRankSum=2.479;DP=1273;Dels=0.00;FS=8.620;HaplotypeScore=0.1094;InbreedingCoeff=0.6906;MLEAC=78;MLEAF=0.298;MQ=59.06;MQ0=0;MQRankSum=0.690;QD=26.50;ReadPosRankSum=-1.423	0/0:23,0:23:69:0,69,790	1/1:0,65:65:99:2154,196,0
LjNSNP0791	chr3	100	3952523	AA	GG	A	G	7221.01	AC=27;AF=0.099;AN=272;BaseQRankSum=3.851;DP=1194;Dels=0.00;FS=3.481;HaplotypeScore=0.2560;InbreedingCoeff=0.6125;MLEAC=27;MLEAF=0.099;MQ=59.79;MQ0=0;MQRankSum=-0.633;QD=29.59;ReadPosRankSum=-2.158	0/0:34,0:34:99:0,102,1157	1/1:0,82:82:99:2665,247,0
LjNSNP0473	chr0	100	6352290	AA	GG	A	G	17814.4	AC=238;AF=0.992;AN=240;BaseQRankSum=-1.470;DP=648;Dels=0.00;FS=1.258;HaplotypeScore=0.1297;InbreedingCoeff=0.0413;MLEAC=238;MLEAF=0.992;MQ=36.80;MQ0=2;MQRankSum=-1.251;QD=28.28;ReadPosRankSum=-0.486	0/0:11,0:11:33:0,33,358	1/1:0,19:19:54:551,54,0
LjNSNP0138	chr5	100	14871880	GG	AA	C	T	32514.1	AC=258;AF=0.977;AN=264;BaseQRankSum=-0.426;DP=1118;Dels=0.00;FS=8.032;HaplotypeScore=0.1076;InbreedingCoeff=0.1658;MLEAC=260;MLEAF=0.985;MQ=51.73;MQ0=6;MQRankSum=3.883;QD=29.69;ReadPosRankSum=-2.711	0/0:18,0:18:54:0,54,568	1/1:0,74:74:99:2335,223,0
LjNSNP2875	chr4	100	32910987	AA	GG	A	G	32381.3	AC=254;AF=0.984;AN=258;BaseQRankSum=-4.068;DP=1137;Dels=0.00;FS=2.189;HaplotypeScore=0.1477;InbreedingCoeff=0.2677;MLEAC=254;MLEAF=0.984;MQ=59.64;MQ0=0;MQRankSum=0.714;QD=29.36;ReadPosRankSum=-2.705	0/0:22,0:22:66:0,66,756	1/1:0,68:68:99:2047,204,0
LjNSNP1832	chr1	100	28113176	GG	AA	C	T	3109.05	AC=35;AF=0.136;AN=258;BaseQRankSum=-2.216;DP=763;Dels=0.00;FS=2.602;HaplotypeScore=0.1636;InbreedingCoeff=0.5503;MLEAC=29;MLEAF=0.112;MQ=59.79;MQ0=0;MQRankSum=-0.121;QD=24.67;ReadPosRankSum=0.540	0/0:21,0:21:60:0,60,679	1/1:0,35:35:99:1097,105,0
LjNSNP0303	chr6	100	23916979	AA	GG	T	C	16299.5	AC=165;AF=0.635;AN=260;BaseQRankSum=1.424;DP=911;Dels=0.00;FS=8.617;HaplotypeScore=0.0636;InbreedingCoeff=0.7127;MLEAC=166;MLEAF=0.638;MQ=59.57;MQ0=0;MQRankSum=-0.221;QD=28.55;ReadPosRankSum=-1.253	0/0:21,0:21:63:0,63,731	1/1:0,49:49:99:1592,147,0
LjNSNP0701	chr2	100	30007772	CC	AA	G	T	24110.3	AC=213;AF=0.801;AN=266;BaseQRankSum=-8.258;DP=1060;Dels=0.00;FS=9.345;HaplotypeScore=0.0874;InbreedingCoeff=0.6974;MLEAC=206;MLEAF=0.774;MQ=59.80;MQ0=0;MQRankSum=0.874;QD=28.30;ReadPosRankSum=-0.352	0/0:33,0:33:96:0,96,1109	1/1:0,67:67:99:2114,201,0
LjNSNP0491	chr6	100	4010473	AA	GG	T	C	14441.6	AC=161;AF=0.644;AN=250;BaseQRankSum=5.775;DP=814;Dels=0.00;FS=0.312;HaplotypeScore=0.2624;InbreedingCoeff=0.6984;MLEAC=152;MLEAF=0.608;MQ=59.10;MQ0=0;MQRankSum=1.717;QD=28.15;ReadPosRankSum=-3.289	0/0:22,0:22:66:0,66,755	1/1:0,36:36:99:1150,108,0
LjNSNP3002	chr2	100	12903578	GG	AA	C	T	18664	AC=248;AF=0.984;AN=252;BaseQRankSum=-2.142;DP=682;Dels=0.00;FS=0.000;HaplotypeScore=0.0473;InbreedingCoeff=0.1137;MLEAC=247;MLEAF=0.980;MQ=59.65;MQ0=0;MQRankSum=0.159;QD=28.71;ReadPosRankSum=-0.212	0/0:29,0:29:87:0,87,962	1/1:0,27:27:78:825,78,0
LjNSNP3003	chr3	100	17874656	GG	AA	G	A	2640.49	AC=17;AF=0.065;AN=260;BaseQRankSum=-1.143;DP=912;Dels=0.00;FS=1.314;HaplotypeScore=0.1051;InbreedingCoeff=0.3535;MLEAC=16;MLEAF=0.062;MQ=59.84;MQ0=0;MQRankSum=0.121;QD=25.64;ReadPosRankSum=0.157	0/0:24,0:24:72:0,72,757	1/1:0,55:55:99:1698,165,0
LjNSNP0067	chr1	100	19699718	AA	GG	A	G	13146.1	AC=214;AF=0.982;AN=218;BaseQRankSum=-2.428;DP=568;Dels=0.00;FS=8.209;HaplotypeScore=0.0498;InbreedingCoeff=0.0606;MLEAC=215;MLEAF=0.986;MQ=33.20;MQ0=57;MQRankSum=-0.903;QD=24.66;ReadPosRankSum=1.595	0/0:16,0:16:24:0,24,249	1/1:0,37:37:78:864,78,0
LjNSNP1023	chr5	100	28810410	AA	GG	T	C	34948.7	AC=258;AF=0.985;AN=262;BaseQRankSum=-0.682;DP=1199;Dels=0.00;FS=8.833;HaplotypeScore=0.0665;InbreedingCoeff=0.2520;MLEAC=259;MLEAF=0.989;MQ=59.88;MQ0=0;MQRankSum=0.629;QD=30.18;ReadPosRankSum=1.303	0/0:39,0:39:99:0,117,1300	1/1:0,67:67:99:2086,201,0
LjNSNP2507	chr0	100	25285396	GG	AA	G	A	8390.47	AC=134;AF=0.532;AN=252;BaseQRankSum=-1.284;DP=685;Dels=0.02;FS=8.209;HaplotypeScore=0.0422;InbreedingCoeff=0.7294;MLEAC=119;MLEAF=0.472;MQ=54.79;MQ0=29;MQRankSum=-0.255;QD=24.61;ReadPosRankSum=0.326	0/0:27,0:27:72:0,72,805	1/1:0,29:29:81:883,81,0
LjNSNP0596	chr1	100	61038781	AA	GG	A	G	25880.3	AC=221;AF=0.825;AN=268;BaseQRankSum=-3.059;DP=1095;Dels=0.00;FS=1.562;HaplotypeScore=0.0611;InbreedingCoeff=0.7398;MLEAC=225;MLEAF=0.840;MQ=59.73;MQ0=0;MQRankSum=-0.723;QD=29.05;ReadPosRankSum=-0.955	0/0:26,0:26:78:0,78,887	1/1:0,78:78:99:2428,235,0
LjNSNP1360	chr4	100	6475055	AA	GG	A	G	14722.6	AC=158;AF=0.627;AN=252;BaseQRankSum=-4.199;DP=805;Dels=0.00;FS=0.837;HaplotypeScore=0.0294;InbreedingCoeff=0.6279;MLEAC=161;MLEAF=0.639;MQ=59.61;MQ0=0;MQRankSum=-1.917;QD=26.87;ReadPosRankSum=0.032	0/0:32,0:32:96:0,96,1081	1/1:0,49:49:99:1550,147,0
LjNSNP0544	chr4	100	17944997	AA	TT	T	A	33773.8	AC=262;AF=0.992;AN=264;BaseQRankSum=-1.421;DP=1134;Dels=0.00;FS=0.000;HaplotypeScore=0.0884;InbreedingCoeff=0.1276;MLEAC=262;MLEAF=0.992;MQ=59.85;MQ0=1;MQRankSum=0.290;QD=30.65;ReadPosRankSum=1.058	0/0:32,0:32:96:0,96,1057	1/1:0,80:80:99:2553,241,0
LjNSNP3013	chr1	100	52682531	AA	GG	A	G	489.85	AC=15;AF=0.104;AN=144;DP=450;Dels=0.00;FS=0.000;HaplotypeScore=0.0135;InbreedingCoeff=0.2453;MLEAC=15;MLEAF=0.104;MQ=22.36;MQ0=64;QD=9.60	0/0:17,0:17:24:0,24,275	1/1:0,19:19:15:158,15,0
LjNSNP0885	chr1	100	29692441	AA	GG	T	C	19815.9	AC=250;AF=0.984;AN=254;BaseQRankSum=0.556;DP=679;Dels=0.00;FS=0.000;HaplotypeScore=0.1997;InbreedingCoeff=0.1028;MLEAC=251;MLEAF=0.988;MQ=59.49;MQ0=0;MQRankSum=-0.312;QD=30.63;ReadPosRankSum=1.931	0/0:30,0:30:90:0,90,1001	1/1:0,40:40:99:1298,120,0
LjNSNP1961	chr1	100	42493839	AA	GG	A	G	31903.5	AC=260;AF=0.985;AN=264;BaseQRankSum=-3.622;DP=1063;Dels=0.00;FS=1.555;HaplotypeScore=0.1395;InbreedingCoeff=0.1744;MLEAC=261;MLEAF=0.989;MQ=59.73;MQ0=0;MQRankSum=0.583;QD=30.85;ReadPosRankSum=-1.509	0/0:27,0:27:81:0,81,890	1/1:0,42:42:99:1349,126,0
LjNSNP1194	chr3	100	10038563	AA	GG	A	G	25348.3	AC=252;AF=0.984;AN=256;BaseQRankSum=-2.428;DP=891;Dels=0.00;FS=2.458;HaplotypeScore=0.0515;InbreedingCoeff=0.1776;MLEAC=253;MLEAF=0.988;MQ=59.17;MQ0=0;MQRankSum=2.102;QD=29.44;ReadPosRankSum=2.688	0/0:22,0:22:66:0,66,737	1/1:0,56:56:99:1755,168,0
LjNSNP0064	chr3	100	3271244	AA	GG	A	G	24143.9	AC=187;AF=0.708;AN=264;BaseQRankSum=5.782;DP=1059;Dels=0.00;FS=1.091;HaplotypeScore=0.1139;InbreedingCoeff=0.7026;MLEAC=191;MLEAF=0.723;MQ=59.37;MQ0=0;MQRankSum=-1.385;QD=30.03;ReadPosRankSum=1.081	0/0:38,0:38:99:0,114,1289	1/1:0,97:97:99:3194,292,0
LjNSNP1336	chr1	100	7393360	GG	AA	C	T	34576.8	AC=264;AF=0.985;AN=268;BaseQRankSum=-0.110;DP=1197;Dels=0.00;FS=10.359;HaplotypeScore=0.0489;InbreedingCoeff=0.2166;MLEAC=263;MLEAF=0.981;MQ=59.81;MQ0=0;MQRankSum=1.468;QD=29.81;ReadPosRankSum=-1.900	0/0:29,0:29:87:0,87,967	1/1:0,63:63:99:2021,189,0
LjNSNP2042	chr5	100	3944456	CC	AA	G	T	3586.68	AC=118;AF=0.983;AN=120;BaseQRankSum=-0.037;DP=416;Dels=0.00;FS=11.922;HaplotypeScore=0.0000;InbreedingCoeff=-0.0453;MLEAC=119;MLEAF=0.992;MQ=21.44;MQ0=66;MQRankSum=-1.793;QD=13.00;ReadPosRankSum=0.256	./.	1/1:0,13:13:15:150,15,0
LjNSNP0021	chr1	100	7161459	AA	GG	T	C	25291.2	AC=252;AF=0.984;AN=256;BaseQRankSum=-4.753;DP=856;Dels=0.00;FS=2.053;HaplotypeScore=0.0813;InbreedingCoeff=0.1628;MLEAC=253;MLEAF=0.988;MQ=59.77;MQ0=1;MQRankSum=-0.461;QD=30.96;ReadPosRankSum=1.796	0/0:35,0:35:99:0,102,1143	1/1:0,40:40:99:1320,120,0
LjNSNP1757	chr5	100	31608978	CC	AA	C	A	30280.2	AC=252;AF=0.992;AN=254;BaseQRankSum=-0.793;DP=1038;Dels=0.00;FS=2.183;HaplotypeScore=0.1182;InbreedingCoeff=0.1145;MLEAC=252;MLEAF=0.992;MQ=59.76;MQ0=0;MQRankSum=1.218;QD=29.63;ReadPosRankSum=1.952	0/0:16,0:16:45:0,45,459	1/1:0,60:60:99:1893,180,0
LjNSNP2989	chr6	100	21616675	GG	AA	G	A	24886.8	AC=165;AF=0.640;AN=258;BaseQRankSum=-1.529;DP=1290;Dels=0.00;FS=4.618;HaplotypeScore=0.0471;InbreedingCoeff=0.8191;MLEAC=168;MLEAF=0.651;MQ=59.75;MQ0=0;MQRankSum=-0.816;QD=29.63;ReadPosRankSum=-1.108	0/0:31,0:31:93:0,93,1048	1/1:0,87:87:99:2730,262,0
LjNSNP2766	chr1	100	22191288	AA	CC	T	G	28996.4	AC=258;AF=0.992;AN=260;BaseQRankSum=-3.211;DP=1000;Dels=0.00;FS=11.238;HaplotypeScore=0.0463;InbreedingCoeff=0.0907;MLEAC=258;MLEAF=0.992;MQ=59.77;MQ0=0;MQRankSum=-0.516;QD=29.65;ReadPosRankSum=2.308	0/0:21,0:21:63:0,63,695	1/1:0,61:61:99:1889,183,0
LjNSNP0803	chr4	100	4977594	AA	TT	A	T	24447.8	AC=256;AF=0.985;AN=260;BaseQRankSum=-2.714;DP=860;Dels=0.00;FS=6.443;HaplotypeScore=0.0400;InbreedingCoeff=0.1702;MLEAC=256;MLEAF=0.985;MQ=59.93;MQ0=0;MQRankSum=-2.215;QD=29.67;ReadPosRankSum=-4.347	0/0:26,0:26:78:0,78,869	1/1:0,37:37:99:1132,111,0
LjNSNP0172	chr3	100	12950780	AA	GG	T	C	10586.5	AC=102;AF=0.395;AN=258;BaseQRankSum=3.778;DP=1021;Dels=0.00;FS=2.630;HaplotypeScore=0.2814;InbreedingCoeff=0.7828;MLEAC=96;MLEAF=0.372;MQ=59.89;MQ0=0;MQRankSum=-0.657;QD=28.23;ReadPosRankSum=-0.010	0/0:31,0:31:93:0,93,1047	1/1:0,59:59:99:1877,177,0
LjNSNP0028	chr2	100	1966341	AA	CC	A	C	9424.45	AC=192;AF=0.980;AN=196;BaseQRankSum=0.948;DP=720;Dels=0.00;FS=5.254;HaplotypeScore=0.0102;InbreedingCoeff=0.0418;MLEAC=192;MLEAF=0.980;MQ=27.04;MQ0=59;MQRankSum=-0.883;QD=14.96;ReadPosRankSum=-1.667	0/0:18,0:18:30:0,30,334	1/1:0,41:41:63:682,63,0
LjNSNP2448	chr2	100	23438249	GG	AA	G	A	24342	AC=230;AF=0.871;AN=264;BaseQRankSum=-3.356;DP=966;Dels=0.00;FS=6.170;HaplotypeScore=0.0479;InbreedingCoeff=0.5348;MLEAC=232;MLEAF=0.879;MQ=59.90;MQ0=0;MQRankSum=-0.463;QD=29.05;ReadPosRankSum=1.745	0/0:36,0:36:99:0,108,1220	1/1:0,55:55:99:1786,165,0
LjNSNP1051	chr5	100	30354802	AA	GG	A	G	32470.8	AC=270;AF=0.993;AN=272;DP=1116;Dels=0.00;FS=14.760;HaplotypeScore=0.0754;InbreedingCoeff=0.1084;MLEAC=270;MLEAF=0.993;MQ=59.73;MQ0=0;QD=29.84	0/0:28,0:28:84:0,84,936	1/1:0,61:61:99:1925,183,0
LjNSNP0722	chr1	100	8693481	AA	GG	T	C	4528.53	AC=122;AF=0.984;AN=124;DP=522;Dels=0.00;FS=0.000;HaplotypeScore=0.0160;InbreedingCoeff=0.0191;MLEAC=123;MLEAF=0.992;MQ=14.93;MQ0=76;QD=11.21	0/0:24,0:24:12:0,12,107	1/1:0,28:28:15:133,15,0
LjNSNP0480	chr4	100	32248036	AA	CC	T	G	26817.8	AC=252;AF=0.992;AN=254;BaseQRankSum=-4.404;DP=890;Dels=0.00;FS=8.259;HaplotypeScore=0.0457;InbreedingCoeff=0.0779;MLEAC=252;MLEAF=0.992;MQ=59.65;MQ0=2;MQRankSum=2.688;QD=30.86;ReadPosRankSum=0.018	0/0:21,0:21:63:0,63,709	1/1:0,59:59:99:1887,177,0
LjNSNP2200	chr5	100	6833057	AA	GG	A	G	22400.8	AC=246;AF=0.984;AN=250;BaseQRankSum=-7.096;DP=808;Dels=0.00;FS=3.161;HaplotypeScore=1.0553;InbreedingCoeff=0.1440;MLEAC=247;MLEAF=0.988;MQ=58.46;MQ0=2;MQRankSum=-1.048;QD=29.17;ReadPosRankSum=-2.756	0/0:29,5:34:87:0,87,1006	1/1:1,35:39:68:1045,68,0
LjNSNP2983	chr5	100	16806624	AA	GG	A	G	31521.8	AC=258;AF=0.985;AN=262;BaseQRankSum=0.580;DP=1033;Dels=0.00;FS=4.448;HaplotypeScore=0.1010;InbreedingCoeff=0.1965;MLEAC=260;MLEAF=0.992;MQ=56.58;MQ0=0;MQRankSum=2.693;QD=30.84;ReadPosRankSum=-0.985	0/0:6,0:6:18:0,18,191	1/1:0,49:49:99:1575,147,0
LjNSNP1279	chr2	100	1342623	AA	GG	A	G	2473.46	AC=108;AF=0.982;AN=110;DP=466;Dels=0.00;FS=0.000;HaplotypeScore=0.0180;InbreedingCoeff=-0.0561;MLEAC=109;MLEAF=0.991;MQ=11.39;MQ0=50;QD=8.44	0/0:14,0:14:9:0,9,80	1/1:0,28:28:9:89,9,0
LjNSNP2676	chr5	100	31122044	AA	GG	A	G	11572.3	AC=92;AF=0.348;AN=264;BaseQRankSum=8.205;DP=1102;Dels=0.00;FS=15.113;HaplotypeScore=0.1127;InbreedingCoeff=0.7231;MLEAC=90;MLEAF=0.341;MQ=59.85;MQ0=0;MQRankSum=-0.144;QD=27.42;ReadPosRankSum=-1.989	0/0:30,0:30:90:0,90,1014	1/1:0,64:64:99:2038,192,0
LjNSNP1908	chr5	100	17451906	GG	CC	C	G	24801.5	AC=243;AF=0.949;AN=256;BaseQRankSum=-3.928;DP=1059;Dels=0.00;FS=4.215;HaplotypeScore=0.2823;InbreedingCoeff=0.3896;MLEAC=246;MLEAF=0.961;MQ=33.39;MQ0=32;MQRankSum=0.207;QD=24.75;ReadPosRankSum=1.584	0/0:25,0:25:60:0,60,629	1/1:0,61:61:99:1256,123,0
LjNSNP0166	chr1	100	27556473	GG	AA	G	A	1407.46	AC=6;AF=0.023;AN=258;BaseQRankSum=1.380;DP=833;Dels=0.00;FS=1.196;HaplotypeScore=0.2688;InbreedingCoeff=0.2454;MLEAC=5;MLEAF=0.019;MQ=59.68;MQ0=1;MQRankSum=-1.346;QD=28.72;ReadPosRankSum=-0.428	0/0:22,0:22:66:0,66,730	1/1:0,35:35:99:1105,102,0
LjNSNP1857	chr5	100	13167941	GG	AA	G	A	31329.2	AC=254;AF=0.992;AN=256;DP=1067;Dels=0.00;FS=3.343;HaplotypeScore=0.0871;InbreedingCoeff=0.1249;MLEAC=254;MLEAF=0.992;MQ=59.84;MQ0=0;QD=30.24	0/0:31,0:31:93:0,93,1021	1/1:0,64:64:99:2055,192,0
LjNSNP3024	chr6	100	23197608	AA	GG	T	C	28084.6	AC=258;AF=0.985;AN=262;BaseQRankSum=1.415;DP=957;Dels=0.00;FS=15.502;HaplotypeScore=0.0671;InbreedingCoeff=0.0641;MLEAC=258;MLEAF=0.985;MQ=59.81;MQ0=0;MQRankSum=0.920;QD=30.10;ReadPosRankSum=3.132	0/0:24,0:24:72:0,72,759	1/1:0,68:68:99:2177,205,0
LjNSNP0220	chr2	100	18449820	GG	AA	C	T	4052.13	AC=142;AF=0.959;AN=148;BaseQRankSum=-0.215;DP=554;Dels=0.00;FS=0.000;HaplotypeScore=0.0894;InbreedingCoeff=0.0596;MLEAC=142;MLEAF=0.959;MQ=19.08;MQ0=71;MQRankSum=-2.023;QD=10.21;ReadPosRankSum=-2.367	0/0:21,0:21:24:0,24,264	1/1:0,30:30:21:225,21,0
LjNSNP0839	chr3	100	8048531	GG	AA	G	A	3617.72	AC=100;AF=0.658;AN=152;BaseQRankSum=-0.198;DP=561;Dels=0.00;FS=15.521;HaplotypeScore=0.0131;InbreedingCoeff=0.5423;MLEAC=105;MLEAF=0.691;MQ=20.84;MQ0=87;MQRankSum=-1.495;QD=11.13;ReadPosRankSum=-0.922	0/0:26,0:26:27:0,27,309	1/1:0,40:40:24:252,24,0
LjNSNP2293	chr4	100	12333315	CC	AA	C	A	2682.92	AC=15;AF=0.061;AN=246;BaseQRankSum=-5.808;DP=845;Dels=0.00;FS=4.168;HaplotypeScore=0.0577;InbreedingCoeff=0.4239;MLEAC=13;MLEAF=0.053;MQ=59.73;MQ0=0;MQRankSum=0.302;QD=26.83;ReadPosRankSum=1.252	0/0:30,0:30:90:0,90,1012	1/1:0,55:55:99:1710,165,0
LjNSNP0975	chr1	100	35242686	AA	GG	A	G	3360.3	AC=10;AF=0.038;AN=264;BaseQRankSum=4.479;DP=1103;Dels=0.00;FS=3.508;HaplotypeScore=0.1106;InbreedingCoeff=0.3075;MLEAC=10;MLEAF=0.038;MQ=59.86;MQ0=1;MQRankSum=1.725;QD=28.97;ReadPosRankSum=-1.211	0/0:39,1:40:99:0,117,1323	1/1:0,54:54:99:1726,162,0
LjNSNP0924	chr5	100	22730000	GG	AA	C	T	14786.5	AC=236;AF=0.992;AN=238;BaseQRankSum=-1.602;DP=551;Dels=0.00;FS=1.171;HaplotypeScore=0.0449;InbreedingCoeff=0.0211;MLEAC=236;MLEAF=0.992;MQ=36.89;MQ0=17;MQRankSum=0.779;QD=27.85;ReadPosRankSum=1.126	0/0:13,0:13:39:0,39,450	1/1:0,28:28:75:807,75,0
LjNSNP0236	chr2	100	19708010	GG	AA	C	T	6203.45	AC=69;AF=0.265;AN=260;BaseQRankSum=-6.380;DP=915;Dels=0.00;FS=1.191;HaplotypeScore=0.1093;InbreedingCoeff=0.6638;MLEAC=64;MLEAF=0.246;MQ=59.78;MQ0=0;MQRankSum=0.035;QD=24.81;ReadPosRankSum=1.677	0/0:25,0:25:72:0,72,827	1/1:0,46:46:99:1428,138,0
LjNSNP1259	chr5	100	4378451	AA	CC	A	C	27086.1	AC=262;AF=0.992;AN=264;BaseQRankSum=-5.485;DP=973;Dels=0.00;FS=2.142;HaplotypeScore=0.2427;InbreedingCoeff=0.1024;MLEAC=261;MLEAF=0.989;MQ=59.53;MQ0=0;MQRankSum=1.065;QD=28.48;ReadPosRankSum=2.183	0/0:18,0:18:54:0,54,607	1/1:0,49:49:99:1464,147,0
LjNSNP0456	chr1	100	28748786	AA	GG	T	C	21303.4	AC=239;AF=0.980;AN=244;BaseQRankSum=-6.636;DP=748;Dels=0.00;FS=43.413;HaplotypeScore=0.2997;InbreedingCoeff=0.1321;MLEAC=240;MLEAF=0.984;MQ=59.66;MQ0=0;MQRankSum=1.025;QD=29.84;ReadPosRankSum=2.000	0/0:30,0:30:90:0,90,997	1/1:0,36:36:99:1139,108,0
LjNSNP2089	chr1	100	54876049	GG	AA	C	T	32200.3	AC=238;AF=0.888;AN=268;BaseQRankSum=-2.343;DP=1248;Dels=0.00;FS=8.277;HaplotypeScore=0.0772;InbreedingCoeff=0.6544;MLEAC=240;MLEAF=0.896;MQ=59.75;MQ0=0;MQRankSum=-1.722;QD=29.49;ReadPosRankSum=1.873	0/0:37,0:37:99:0,111,1253	1/1:0,74:74:99:2365,223,0
LjNSNP0589	chr4	100	33226333	AA	GG	T	C	30842.4	AC=262;AF=0.985;AN=266;BaseQRankSum=-2.634;DP=1049;Dels=0.00;FS=29.047;HaplotypeScore=0.1981;InbreedingCoeff=0.2044;MLEAC=263;MLEAF=0.989;MQ=59.78;MQ0=0;MQRankSum=1.332;QD=29.94;ReadPosRankSum=2.872	0/0:15,0:15:42:0,42,471	1/1:0,74:74:99:2394,223,0
LjNSNP2560	chr5	100	23003904	AA	GG	T	C	26675.5	AC=240;AF=0.930;AN=258;BaseQRankSum=-2.217;DP=999;Dels=0.00;FS=1.812;HaplotypeScore=0.0984;InbreedingCoeff=0.4713;MLEAC=242;MLEAF=0.938;MQ=59.84;MQ0=0;MQRankSum=0.574;QD=29.57;ReadPosRankSum=-2.342	0/0:28,0:28:84:0,84,930	1/1:0,66:66:99:2062,198,0
LjNSNP1003	chr4	100	30525073	GG	AA	C	T	4670.76	AC=34;AF=0.125;AN=272;BaseQRankSum=-3.606;DP=1032;Dels=0.00;FS=5.116;HaplotypeScore=0.1821;InbreedingCoeff=0.6204;MLEAC=30;MLEAF=0.110;MQ=59.48;MQ0=0;MQRankSum=0.797;QD=27.48;ReadPosRankSum=0.090	0/0:15,0:15:45:0,45,503	1/1:0,54:54:99:1713,162,0
LjNSNP0655	chr3	100	35050613	AA	TT	A	T	1485.17	AC=20;AF=0.088;AN=226;BaseQRankSum=-0.493;DP=469;Dels=0.00;FS=10.698;HaplotypeScore=0.0392;InbreedingCoeff=0.4014;MLEAC=17;MLEAF=0.075;MQ=59.61;MQ0=0;MQRankSum=-0.578;QD=26.52;ReadPosRankSum=-0.653	0/0:19,0:19:57:0,57,638	1/1:0,17:17:51:536,51,0
LjNSNP2951	chr5	100	14628277	GG	AA	G	A	2398.23	AC=3;AF=0.012;AN=260;DP=1109;Dels=0.00;FS=0.000;HaplotypeScore=0.0254;InbreedingCoeff=0.1187;MLEAC=3;MLEAF=0.012;MQ=59.74;MQ0=0;QD=30.36	0/0:20,0:20:60:0,60,662	1/1:0,77:77:99:2461,232,0
LjNSNP2318	chr1	100	58293416	AA	GG	T	C	25896.7	AC=248;AF=0.984;AN=252;BaseQRankSum=-3.154;DP=866;Dels=0.00;FS=8.235;HaplotypeScore=0.0534;InbreedingCoeff=0.1674;MLEAC=249;MLEAF=0.988;MQ=59.69;MQ0=1;MQRankSum=0.456;QD=31.13;ReadPosRankSum=-0.729	0/0:30,0:30:87:0,87,970	1/1:0,45:45:99:1433,135,0
LjNSNP0490	chr3	100	45419140	AA	GG	A	G	8781.8	AC=80;AF=0.303;AN=264;BaseQRankSum=1.584;DP=902;Dels=0.00;FS=0.806;HaplotypeScore=0.0742;InbreedingCoeff=0.6902;MLEAC=79;MLEAF=0.299;MQ=59.75;MQ0=0;MQRankSum=0.239;QD=28.51;ReadPosRankSum=-1.226	0/0:31,0:31:93:0,93,1065	1/1:0,57:57:99:1821,171,0
LjNSNP0520	chr3	100	9101677	GG	AA	C	T	27325.4	AC=258;AF=0.977;AN=264;BaseQRankSum=-3.458;DP=951;Dels=0.00;FS=0.639;HaplotypeScore=0.1224;InbreedingCoeff=0.2593;MLEAC=259;MLEAF=0.981;MQ=59.65;MQ0=0;MQRankSum=0.953;QD=29.77;ReadPosRankSum=-0.786	0/0:19,0:19:57:0,57,625	1/1:0,47:47:99:1483,141,0
LjNSNP0136	chr3	100	6797428	GG	CC	C	G	29611.1	AC=248;AF=0.984;AN=252;BaseQRankSum=-0.874;DP=1009;Dels=0.00;FS=6.537;HaplotypeScore=0.0592;InbreedingCoeff=0.1738;MLEAC=249;MLEAF=0.988;MQ=59.79;MQ0=0;MQRankSum=1.345;QD=30.09;ReadPosRankSum=0.740	0/0:23,0:23:69:0,69,754	1/1:0,69:69:99:2202,208,0
LjNSNP0718	chr1	100	4640687	GG	AA	G	A	7223.08	AC=61;AF=0.235;AN=260;BaseQRankSum=7.510;DP=1057;Dels=0.00;FS=0.000;HaplotypeScore=0.3010;InbreedingCoeff=0.6569;MLEAC=58;MLEAF=0.223;MQ=59.09;MQ0=0;MQRankSum=0.819;QD=25.89;ReadPosRankSum=-0.659	0/0:31,0:31:93:0,93,1004	1/1:0,64:64:99:2080,193,0
LjNSNP2591	chr4	100	2408429	TT	AA	A	T	27781	AC=207;AF=0.778;AN=266;BaseQRankSum=0.839;DP=1219;Dels=0.00;FS=13.309;HaplotypeScore=0.0667;InbreedingCoeff=0.6525;MLEAC=208;MLEAF=0.782;MQ=59.49;MQ0=1;MQRankSum=0.022;QD=28.58;ReadPosRankSum=-1.018	0/0:19,0:19:57:0,57,629	1/1:0,88:88:99:2833,265,0
LjNSNP2742	chr1	100	32523116	AA	TT	T	A	23535.6	AC=250;AF=0.984;AN=254;BaseQRankSum=0.109;DP=829;Dels=0.00;FS=0.791;HaplotypeScore=0.0664;InbreedingCoeff=0.1235;MLEAC=251;MLEAF=0.988;MQ=59.72;MQ0=1;MQRankSum=0.225;QD=29.27;ReadPosRankSum=-2.858	0/0:22,0:22:66:0,66,736	1/1:0,54:54:99:1667,162,0
LjNSNP2259	chr5	100	3142212	GG	AA	G	A	27542.5	AC=237;AF=0.891;AN=266;BaseQRankSum=-6.774;DP=1080;Dels=0.00;FS=6.792;HaplotypeScore=0.0863;InbreedingCoeff=0.5081;MLEAC=240;MLEAF=0.902;MQ=59.85;MQ0=0;MQRankSum=-1.556;QD=29.24;ReadPosRankSum=-1.142	0/0:28,0:28:84:0,84,948	1/1:0,61:61:99:1891,183,0
LjNSNP0024	chr2	100	145301	CC	GG	G	C	31482.3	AC=258;AF=0.992;AN=260;DP=1037;Dels=0.00;FS=5.875;HaplotypeScore=0.0730;InbreedingCoeff=0.1020;MLEAC=258;MLEAF=0.992;MQ=59.70;MQ0=1;QD=30.96	0/0:20,0:20:60:0,60,667	1/1:0,74:74:99:2393,223,0
LjNSNP1107	chr2	100	31347969	CC	AA	C	A	15057.3	AC=131;AF=0.500;AN=262;BaseQRankSum=1.540;DP=1051;Dels=0.00;FS=4.553;HaplotypeScore=0.1175;InbreedingCoeff=0.7618;MLEAC=130;MLEAF=0.496;MQ=58.80;MQ0=3;MQRankSum=-1.294;QD=27.33;ReadPosRankSum=0.641	0/0:33,0:33:99:0,99,1121	1/1:0,77:77:99:2429,232,0
LjNSNP0931	chr1	100	33850974	AA	TT	A	T	31179.8	AC=250;AF=0.977;AN=256;BaseQRankSum=-5.089;DP=1064;Dels=0.00;FS=3.548;HaplotypeScore=0.1026;InbreedingCoeff=0.3238;MLEAC=251;MLEAF=0.980;MQ=59.77;MQ0=2;MQRankSum=-0.100;QD=30.10;ReadPosRankSum=1.341	0/0:19,0:19:57:0,57,637	1/1:0,77:77:99:2502,232,0
LjNSNP1250	chr6	100	19930025	AA	GG	A	G	40298.9	AC=258;AF=0.992;AN=260;BaseQRankSum=1.711;DP=1355;Dels=0.00;FS=1.355;HaplotypeScore=0.1045;InbreedingCoeff=0.1813;MLEAC=258;MLEAF=0.992;MQ=59.68;MQ0=0;MQRankSum=-0.080;QD=30.53;ReadPosRankSum=0.557	0/0:34,0:34:99:0,102,1121	1/1:0,76:76:99:2427,229,0
LjNSNP0066	chr1	100	19374753	AA	GG	T	C	27988.9	AC=244;AF=0.992;AN=246;BaseQRankSum=-3.575;DP=955;Dels=0.00;FS=9.146;HaplotypeScore=0.0466;InbreedingCoeff=0.0935;MLEAC=244;MLEAF=0.992;MQ=59.55;MQ0=0;MQRankSum=1.063;QD=30.00;ReadPosRankSum=2.244	0/0:22,0:22:66:0,66,741	1/1:0,66:66:99:2082,198,0
LjNSNP3004	chr6	100	8239808	GG	AA	G	A	9365.4	AC=93;AF=0.358;AN=260;BaseQRankSum=-6.918;DP=894;Dels=0.00;FS=4.358;HaplotypeScore=0.1673;InbreedingCoeff=0.7103;MLEAC=93;MLEAF=0.358;MQ=59.68;MQ0=0;MQRankSum=-1.042;QD=27.22;ReadPosRankSum=-2.444	0/0:21,0:21:60:0,60,693	1/1:0,50:50:99:1578,150,0
LjNSNP2372	chr6	100	20659132	CC	AA	G	T	1732.14	AC=2;AF=7.576e-03;AN=264;DP=1056;Dels=0.00;FS=2.318;HaplotypeScore=0.0665;InbreedingCoeff=0.1009;MLEAC=2;MLEAF=7.576e-03;MQ=59.71;MQ0=0;QD=30.39	0/0:35,0:35:99:0,105,1165	1/1:0,57:57:99:1798,171,0
LjNSNP1650	chr5	100	20548387	AA	CC	A	C	30040.5	AC=258;AF=0.992;AN=260;DP=977;Dels=0.00;FS=12.228;HaplotypeScore=0.0585;InbreedingCoeff=0.0790;MLEAC=258;MLEAF=0.992;MQ=59.83;MQ0=0;QD=31.62	0/0:27,0:27:81:0,81,877	1/1:0,58:58:99:1886,174,0
LjNSNP0068	chr5	100	7702165	AA	GG	A	G	37225	AC=262;AF=0.985;AN=266;BaseQRankSum=-2.087;DP=1228;Dels=0.00;FS=16.495;HaplotypeScore=0.0733;InbreedingCoeff=0.2478;MLEAC=263;MLEAF=0.989;MQ=59.75;MQ0=0;MQRankSum=2.440;QD=30.92;ReadPosRankSum=-1.324	0/0:20,0:20:60:0,60,667	1/1:0,90:90:99:2932,271,0
LjNSNP2033	chr2	100	31651156	GG	AA	G	A	23961.7	AC=243;AF=0.914;AN=266;BaseQRankSum=3.338;DP=925;Dels=0.00;FS=13.446;HaplotypeScore=0.0450;InbreedingCoeff=0.4948;MLEAC=243;MLEAF=0.914;MQ=59.69;MQ0=2;MQRankSum=-0.121;QD=28.97;ReadPosRankSum=1.399	0/0:26,0:26:78:0,78,869	1/1:0,65:65:99:2051,195,0
LjNSNP1192	chr6	100	6855676	GG	AA	C	T	2293.73	AC=5;AF=0.019;AN=264;BaseQRankSum=-0.685;DP=1206;Dels=0.00;FS=1.027;HaplotypeScore=0.0962;InbreedingCoeff=0.1990;MLEAC=4;MLEAF=0.015;MQ=59.83;MQ0=1;MQRankSum=1.347;QD=30.18;ReadPosRankSum=-1.168	0/0:18,0:18:54:0,54,618	1/1:0,72:72:99:2306,217,0
LjNSNP0292	chr3	100	31390296	CC	AA	C	A	915.8	AC=36;AF=0.305;AN=118;BaseQRankSum=-0.326;DP=507;Dels=0.00;FS=0.000;HaplotypeScore=0.0169;InbreedingCoeff=0.4719;MLEAC=36;MLEAF=0.305;MQ=13.89;MQ0=77;MQRankSum=-1.763;QD=7.33;ReadPosRankSum=-1.893	0/0:13,0:13:6:0,6,53	1/1:0,20:20:12:116,12,0
LjNSNP0443	chr3	100	18145281	GG	AA	G	A	9453.51	AC=91;AF=0.340;AN=268;BaseQRankSum=-4.153;DP=1016;Dels=0.00;FS=13.012;HaplotypeScore=0.0934;InbreedingCoeff=0.6742;MLEAC=87;MLEAF=0.325;MQ=59.80;MQ0=0;MQRankSum=0.718;QD=27.56;ReadPosRankSum=1.378	0/0:13,0:13:39:0,39,420	1/1:0,64:64:99:2051,192,0
LjNSNP1356	chr2	100	6253002	AA	CC	A	C	15028.3	AC=96;AF=0.356;AN=270;BaseQRankSum=1.364;DP=1802;Dels=0.00;FS=19.620;HaplotypeScore=3.7371;InbreedingCoeff=0.0305;MLEAC=90;MLEAF=0.333;MQ=59.75;MQ0=0;MQRankSum=0.110;QD=14.38;ReadPosRankSum=-5.329	0/0:18,0:18:54:0,54,601	1/1:0,72:72:99:2262,217,0
LjNSNP0805	chr4	100	4487322	AA	CC	A	C	12424	AC=109;AF=0.429;AN=254;BaseQRankSum=-1.068;DP=965;Dels=0.00;FS=0.484;HaplotypeScore=0.0662;InbreedingCoeff=0.7428;MLEAC=108;MLEAF=0.425;MQ=59.83;MQ0=0;MQRankSum=-1.040;QD=27.61;ReadPosRankSum=-3.123	0/0:38,0:38:99:0,114,1270	1/1:0,67:67:99:2101,201,0
LjNSNP1369	chr0	100	6536427	GG	AA	C	T	26806	AC=250;AF=0.992;AN=252;BaseQRankSum=-5.367;DP=912;Dels=0.00;FS=0.798;HaplotypeScore=0.1797;InbreedingCoeff=0.0726;MLEAC=250;MLEAF=0.992;MQ=59.41;MQ0=0;MQRankSum=1.734;QD=30.12;ReadPosRankSum=0.187	0/0:22,0:22:66:0,66,734	1/1:0,101:101:99:3161,301,0
LjNSNP0270	chr6	100	21585822	GG	AA	G	A	13675	AC=122;AF=0.477;AN=256;BaseQRankSum=-3.938;DP=956;Dels=0.00;FS=3.982;HaplotypeScore=0.1159;InbreedingCoeff=0.7043;MLEAC=119;MLEAF=0.465;MQ=59.78;MQ0=0;MQRankSum=-0.565;QD=27.03;ReadPosRankSum=1.618	0/0:28,0:28:84:0,84,928	1/1:0,56:56:99:1793,168,0
LjNSNP0426	chr0	100	418792	GG	AA	C	T	2771.82	AC=114;AF=0.983;AN=116;DP=668;Dels=0.00;FS=0.000;HaplotypeScore=0.0616;InbreedingCoeff=-0.0472;MLEAC=115;MLEAF=0.991;MQ=14.12;MQ0=85;QD=6.49	0/0:10,0:10:9:0,9,106	1/1:0,43:43:6:53,6,0
LjNSNP1436	chr4	100	7984899	AA	CC	T	G	31750.2	AC=266;AF=0.993;AN=268;BaseQRankSum=-3.626;DP=1036;Dels=0.00;FS=5.239;HaplotypeScore=0.1645;InbreedingCoeff=0.0868;MLEAC=266;MLEAF=0.993;MQ=59.62;MQ0=1;MQRankSum=1.184;QD=31.10;ReadPosRankSum=0.406	0/0:15,0:15:45:0,45,493	1/1:0,75:75:99:2397,226,0
LjNSNP0502	chr4	100	16436607	GG	AA	C	T	28735.7	AC=256;AF=0.985;AN=260;BaseQRankSum=0.003;DP=987;Dels=0.00;FS=2.396;HaplotypeScore=0.0481;InbreedingCoeff=0.1585;MLEAC=257;MLEAF=0.988;MQ=59.74;MQ0=1;MQRankSum=-0.117;QD=30.18;ReadPosRankSum=-2.229	0/0:33,0:33:99:0,99,1051	1/1:0,67:67:99:2099,201,0
LjNSNP2441	chr4	100	38515652	CC	AA	C	A	34592.6	AC=264;AF=0.985;AN=268;BaseQRankSum=-5.943;DP=1196;Dels=0.00;FS=7.963;HaplotypeScore=0.1992;InbreedingCoeff=0.1752;MLEAC=265;MLEAF=0.989;MQ=59.84;MQ0=0;MQRankSum=-0.075;QD=29.62;ReadPosRankSum=-0.110	0/0:24,0:24:72:0,72,828	1/1:0,71:71:99:2217,213,0
LjNSNP1295	chr0	100	178037366	GG	AA	C	T	34104	AC=266;AF=0.985;AN=270;BaseQRankSum=-0.749;DP=1155;Dels=0.00;FS=14.008;HaplotypeScore=0.1564;InbreedingCoeff=0.1735;MLEAC=267;MLEAF=0.989;MQ=59.69;MQ0=0;MQRankSum=0.665;QD=30.21;ReadPosRankSum=2.405	0/0:24,0:24:72:0,72,780	1/1:0,81:81:99:2585,244,0
LjNSNP1308	chr0	100	4279743	TT	AA	A	T	107.51	AC=8;AF=1.00;AN=8;DP=869;Dels=0.00;FS=0.000;HaplotypeScore=0.0000;MLEAC=8;MLEAF=1.00;MQ=2.76;MQ0=116;QD=3.84	./.	./.
LjNSNP0462	chr2	100	33648773	TT	AA	A	T	3406.41	AC=126;AF=0.984;AN=128;DP=479;Dels=0.00;FS=0.000;HaplotypeScore=0.0156;InbreedingCoeff=-0.0371;MLEAC=127;MLEAF=0.992;MQ=18.47;MQ0=72;QD=9.65	0/0:13,0:13:12:0,12,134	1/1:0,43:43:18:195,18,0
LjNSNP0445	chr5	100	20372499	CC	AA	G	T	22821.5	AC=244;AF=0.984;AN=248;BaseQRankSum=0.201;DP=796;Dels=0.00;FS=5.316;HaplotypeScore=0.0494;InbreedingCoeff=0.1505;MLEAC=245;MLEAF=0.988;MQ=59.61;MQ0=0;MQRankSum=-0.249;QD=29.99;ReadPosRankSum=-2.364	0/0:33,0:33:99:0,99,1087	1/1:0,53:53:99:1647,159,0
LjNSNP1065	chr1	100	45754712	AA	CC	A	C	29643.4	AC=264;AF=0.985;AN=268;BaseQRankSum=-5.759;DP=1007;Dels=0.00;FS=4.031;HaplotypeScore=0.2674;InbreedingCoeff=0.1507;MLEAC=265;MLEAF=0.989;MQ=59.86;MQ0=1;MQRankSum=1.343;QD=30.53;ReadPosRankSum=2.442	0/0:33,0:33:99:0,99,1112	1/1:0,65:65:99:2081,195,0
LjNSNP2018	chr1	100	55470072	GG	CC	G	C	5445.8	AC=29;AF=0.107;AN=270;BaseQRankSum=1.263;DP=1172;Dels=0.00;FS=0.935;HaplotypeScore=0.0535;InbreedingCoeff=0.5595;MLEAC=27;MLEAF=0.100;MQ=59.83;MQ0=1;MQRankSum=-0.487;QD=28.51;ReadPosRankSum=-1.827	0/0:30,0:30:87:0,87,983	1/1:0,75:75:99:2437,226,0
LjNSNP2331	chr4	100	19394931	GG	AA	C	T	35404.9	AC=263;AF=0.989;AN=266;BaseQRankSum=-5.650;DP=1224;Dels=0.00;FS=4.580;HaplotypeScore=0.3652;InbreedingCoeff=0.1109;MLEAC=263;MLEAF=0.989;MQ=59.43;MQ0=1;MQRankSum=-0.181;QD=29.31;ReadPosRankSum=-0.187	0/0:16,0:16:48:0,48,542	1/1:0,84:84:99:2684,253,0
LjNSNP2791	chr5	100	17180393	GG	CC	G	C	28730.6	AC=258;AF=0.985;AN=262;BaseQRankSum=-5.315;DP=1012;Dels=0.00;FS=4.370;HaplotypeScore=0.1075;InbreedingCoeff=0.1752;MLEAC=257;MLEAF=0.981;MQ=59.54;MQ0=0;MQRankSum=1.414;QD=29.32;ReadPosRankSum=5.265	0/0:31,0:31:93:0,93,1016	1/1:0,54:54:99:1710,162,0
LjNSNP1602	chr6	100	10643557	GG	AA	C	T	6843	AC=60;AF=0.229;AN=262;BaseQRankSum=0.921;DP=978;Dels=0.00;FS=1.156;HaplotypeScore=0.0846;InbreedingCoeff=0.6120;MLEAC=56;MLEAF=0.214;MQ=59.78;MQ0=1;MQRankSum=1.425;QD=27.26;ReadPosRankSum=-0.280	0/0:27,0:27:81:0,81,891	1/1:0,58:58:99:1859,174,0
LjNSNP0120	chr1	100	21475209	AA	GG	A	G	28876.2	AC=262;AF=0.985;AN=266;BaseQRankSum=-1.552;DP=1006;Dels=0.00;FS=3.200;HaplotypeScore=0.0457;InbreedingCoeff=0.2035;MLEAC=262;MLEAF=0.985;MQ=59.61;MQ0=0;MQRankSum=-0.503;QD=29.23;ReadPosRankSum=1.993	0/0:16,0:16:48:0,48,524	1/1:0,67:67:99:2077,201,0
LjNSNP1543	chr3	100	10577132	TT	AA	A	T	3468.86	AC=124;AF=0.984;AN=126;DP=620;Dels=0.00;FS=0.000;HaplotypeScore=0.0158;InbreedingCoeff=-0.0482;MLEAC=125;MLEAF=0.992;MQ=14.46;MQ0=92;QD=8.65	0/0:20,0:20:6:0,6,67	./.
LjNSNP2667	chr0	100	188377340	GG	AA	C	T	2784.28	AC=9;AF=0.034;AN=262;BaseQRankSum=-0.186;DP=1041;Dels=0.00;FS=0.000;HaplotypeScore=0.2693;InbreedingCoeff=0.2767;MLEAC=8;MLEAF=0.031;MQ=59.73;MQ0=0;MQRankSum=-0.850;QD=29.31;ReadPosRankSum=-0.928	0/0:16,1:17:21:0,21,505	1/1:0,76:76:99:2398,229,0
LjNSNP0117	chr1	100	21248854	GG	AA	G	A	23341.5	AC=222;AF=0.847;AN=262;BaseQRankSum=-4.579;DP=965;Dels=0.00;FS=0.951;HaplotypeScore=0.1753;InbreedingCoeff=0.5993;MLEAC=224;MLEAF=0.855;MQ=59.71;MQ0=0;MQRankSum=-1.296;QD=29.10;ReadPosRankSum=0.280	0/0:35,0:35:99:0,105,1202	1/1:0,66:66:99:2118,199,0
LjNSNP1029	chr6	100	18866123	GG	AA	G	A	2313.17	AC=4;AF=0.015;AN=272;BaseQRankSum=5.476;DP=1955;Dels=0.00;FS=9.366;HaplotypeScore=5.8057;InbreedingCoeff=-0.0319;MLEAC=4;MLEAF=0.015;MQ=58.77;MQ0=0;MQRankSum=0.633;QD=12.17;ReadPosRankSum=0.931	0/0:47,0:47:99:0,129,1416	0/1:55,61:117:99:1486,0,1146
LjNSNP0170	chr3	100	11436675	AA	GG	T	C	14945.2	AC=100;AF=0.391;AN=256;BaseQRankSum=-0.059;DP=1181;Dels=0.00;FS=24.324;HaplotypeScore=0.8084;InbreedingCoeff=0.7956;MLEAC=100;MLEAF=0.391;MQ=57.15;MQ0=30;MQRankSum=2.148;QD=27.22;ReadPosRankSum=-2.174	0/0:44,0:46:99:0,132,1471	1/1:0,59:59:99:1852,177,0
LjNSNP0712	chr1	100	2689723	AA	CC	T	G	28476.2	AC=258;AF=0.985;AN=262;BaseQRankSum=2.967;DP=940;Dels=0.00;FS=15.991;HaplotypeScore=0.0746;InbreedingCoeff=0.1768;MLEAC=259;MLEAF=0.989;MQ=59.75;MQ0=0;MQRankSum=-0.016;QD=31.33;ReadPosRankSum=0.815	0/0:25,0:25:75:0,75,836	1/1:0,71:71:99:2248,214,0
LjNSNP1155	chr2	100	37896620	AA	GG	T	C	24581.1	AC=238;AF=0.937;AN=254;BaseQRankSum=-2.160;DP=884;Dels=0.00;FS=10.021;HaplotypeScore=0.4893;InbreedingCoeff=0.4035;MLEAC=242;MLEAF=0.953;MQ=59.70;MQ0=0;MQRankSum=-1.428;QD=29.65;ReadPosRankSum=-4.391	0/0:28,0:28:84:0,84,962	1/1:0,75:75:99:2366,226,0
LjNSNP2082	chr1	100	14834931	AA	CC	A	C	20816.3	AC=170;AF=0.654;AN=260;BaseQRankSum=-4.144;DP=1170;Dels=0.00;FS=9.325;HaplotypeScore=0.1932;InbreedingCoeff=0.7710;MLEAC=170;MLEAF=0.654;MQ=59.77;MQ0=0;MQRankSum=-0.391;QD=28.55;ReadPosRankSum=2.664	0/0:16,0:16:48:0,48,529	1/1:0,45:45:99:1389,135,0
LjNSNP1807	chr5	100	32611671	CC	AA	G	T	39718.4	AC=265;AF=0.981;AN=270;BaseQRankSum=0.064;DP=1329;Dels=0.00;FS=9.395;HaplotypeScore=0.0890;InbreedingCoeff=0.2180;MLEAC=267;MLEAF=0.989;MQ=59.53;MQ0=0;MQRankSum=-0.953;QD=30.51;ReadPosRankSum=-0.487	0/0:23,0:23:69:0,69,769	1/1:0,66:66:99:2101,198,0
LjNSNP0184	chr3	100	13397200	TT	AA	T	A	22386.1	AC=227;AF=0.860;AN=264;BaseQRankSum=-3.935;DP=905;Dels=0.00;FS=2.842;HaplotypeScore=0.0810;InbreedingCoeff=0.6673;MLEAC=229;MLEAF=0.867;MQ=59.80;MQ0=0;MQRankSum=0.594;QD=30.33;ReadPosRankSum=-2.184	0/0:32,0:33:93:0,93,1047	1/1:0,46:46:99:1475,138,0
LjNSNP2393	chr3	100	35806459	GG	AA	C	T	1647.87	AC=5;AF=0.020;AN=244;BaseQRankSum=-0.439;DP=698;Dels=0.00;FS=1.080;HaplotypeScore=0.1364;InbreedingCoeff=0.1451;MLEAC=5;MLEAF=0.020;MQ=59.32;MQ0=2;MQRankSum=-1.042;QD=28.41;ReadPosRankSum=0.761	0/0:22,0:22:66:0,66,699	1/1:0,38:38:99:1217,114,0
LjNSNP2835	chr1	100	60847307	AA	TT	T	A	34900.3	AC=260;AF=0.985;AN=264;DP=1176;Dels=0.00;FS=8.740;HaplotypeScore=0.0834;InbreedingCoeff=0.1967;MLEAC=261;MLEAF=0.989;MQ=59.31;MQ0=0;QD=30.43	0/0:28,0:28:84:0,84,936	1/1:0,71:71:99:2307,214,0
LjNSNP2940	chr1	100	44441776	GG	AA	C	T	64226	AC=268;AF=0.978;AN=274;BaseQRankSum=0.742;DP=2220;Dels=0.00;FS=12.623;HaplotypeScore=0.0999;InbreedingCoeff=0.4065;MLEAC=269;MLEAF=0.982;MQ=58.02;MQ0=0;MQRankSum=1.543;QD=30.04;ReadPosRankSum=-0.955	0/0:76,0:76:99:0,229,2468	1/1:0,126:126:99:3895,379,0
LjNSNP1600	chr3	100	9110647	AA	GG	T	C	10889.4	AC=78;AF=0.295;AN=264;BaseQRankSum=-2.558;DP=1366;Dels=0.00;FS=17.970;HaplotypeScore=0.1458;InbreedingCoeff=0.7966;MLEAC=71;MLEAF=0.269;MQ=59.90;MQ0=0;MQRankSum=0.176;QD=28.36;ReadPosRankSum=-0.589	0/0:33,0:33:99:0,99,1092	1/1:0,81:81:99:2582,244,0
LjNSNP0173	chr3	100	12897837	CC	AA	G	T	631.37	AC=13;AF=0.050;AN=258;BaseQRankSum=-2.671;DP=663;Dels=0.00;FS=4.987;HaplotypeScore=0.0748;InbreedingCoeff=0.2964;MLEAC=10;MLEAF=0.039;MQ=59.75;MQ0=0;MQRankSum=0.696;QD=22.55;ReadPosRankSum=0.285	0/0:25,0:25:75:0,75,846	1/1:0,13:13:39:413,39,0
LjNSNP0119	chr5	100	11482021	TT	AA	T	A	21694.8	AC=246;AF=0.984;AN=250;BaseQRankSum=-0.750;DP=840;Dels=0.00;FS=9.468;HaplotypeScore=0.0957;InbreedingCoeff=0.1581;MLEAC=247;MLEAF=0.988;MQ=44.31;MQ0=14;MQRankSum=-2.948;QD=27.02;ReadPosRankSum=-1.797	0/0:29,0:29:87:0,87,965	1/1:0,66:66:99:1873,183,0
LjNSNP1321	chr2	100	5495317	AA	TT	T	A	19160.1	AC=170;AF=0.669;AN=254;BaseQRankSum=-4.353;DP=976;Dels=0.00;FS=3.487;HaplotypeScore=0.1466;InbreedingCoeff=0.7391;MLEAC=172;MLEAF=0.677;MQ=59.84;MQ0=0;MQRankSum=1.753;QD=28.05;ReadPosRankSum=1.906	0/0:28,0:28:84:0,84,932	1/1:0,76:76:99:2350,229,0
LjNSNP0352	chr2	100	39385044	AA	GG	T	C	38504.2	AC=255;AF=0.944;AN=270;BaseQRankSum=5.303;DP=1297;Dels=0.00;FS=17.238;HaplotypeScore=0.1280;InbreedingCoeff=0.4961;MLEAC=260;MLEAF=0.963;MQ=59.68;MQ0=1;MQRankSum=-0.272;QD=30.85;ReadPosRankSum=-3.341	0/0:29,0:29:87:0,87,942	1/1:0,110:110:99:3497,331,0
LjNSNP0981	chr3	100	24158812	GG	AA	C	T	9211.89	AC=123;AF=0.473;AN=260;BaseQRankSum=-5.650;DP=672;Dels=0.00;FS=2.015;HaplotypeScore=0.1180;InbreedingCoeff=0.6834;MLEAC=123;MLEAF=0.473;MQ=59.52;MQ0=0;MQRankSum=-2.114;QD=28.26;ReadPosRankSum=-0.690	0/0:38,0:38:99:0,111,1278	1/1:0,29:29:87:915,87,0
LjNSNP0444	chr5	100	20393891	AA	GG	A	G	19038.5	AC=242;AF=0.984;AN=246;BaseQRankSum=-5.047;DP=688;Dels=0.00;FS=0.000;HaplotypeScore=0.3091;InbreedingCoeff=0.1310;MLEAC=243;MLEAF=0.988;MQ=59.66;MQ0=0;MQRankSum=0.221;QD=29.11;ReadPosRankSum=1.086	0/0:28,0:28:75:0,75,845	1/1:0,39:39:99:1235,117,0
LjNSNP0992	chr6	100	15958678	TT	AA	T	A	2093.57	AC=7;AF=0.027;AN=256;DP=965;Dels=0.00;FS=4.791;HaplotypeScore=0.0773;InbreedingCoeff=0.2303;MLEAC=6;MLEAF=0.023;MQ=59.83;MQ0=0;QD=27.55	0/0:21,0:21:63:0,63,723	1/1:0,50:50:99:1547,150,0
LjNSNP1329	chr2	100	20784280	AA	CC	A	C	18242	AC=198;AF=0.767;AN=258;BaseQRankSum=0.320;DP=860;Dels=0.00;FS=1.870;HaplotypeScore=0.1727;InbreedingCoeff=0.6858;MLEAC=198;MLEAF=0.767;MQ=58.94;MQ0=0;MQRankSum=2.672;QD=29.33;ReadPosRankSum=-0.078	0/0:28,0:28:84:0,84,897	1/1:0,48:48:99:1531,144,0
LjNSNP0367	chr6	100	23363824	GG	AA	C	T	15791.5	AC=219;AF=0.913;AN=240;BaseQRankSum=-4.005;DP=606;Dels=0.00;FS=5.079;HaplotypeScore=0.0738;InbreedingCoeff=0.4020;MLEAC=222;MLEAF=0.925;MQ=59.78;MQ0=1;MQRankSum=1.294;QD=29.46;ReadPosRankSum=-3.188	0/0:36,0:36:99:0,108,1216	1/1:0,23:23:69:726,69,0
LjNSNP1153	chr4	100	41307525	AA	GG	A	G	3406.07	AC=19;AF=0.075;AN=252;BaseQRankSum=5.785;DP=844;Dels=0.00;FS=3.195;HaplotypeScore=0.0549;InbreedingCoeff=0.4374;MLEAC=18;MLEAF=0.071;MQ=59.87;MQ0=0;MQRankSum=-0.430;QD=29.36;ReadPosRankSum=-0.940	0/0:30,0:30:90:0,90,1017	1/1:0,64:64:99:2049,192,0
LjNSNP1455	chr3	100	10134473	AA	GG	T	C	27702.9	AC=249;AF=0.958;AN=260;BaseQRankSum=-1.141;DP=950;Dels=0.00;FS=0.000;HaplotypeScore=0.0206;InbreedingCoeff=0.4155;MLEAC=251;MLEAF=0.965;MQ=59.81;MQ0=0;MQRankSum=-0.250;QD=30.82;ReadPosRankSum=1.804	0/0:21,0:21:63:0,63,698	1/1:0,56:56:99:1767,168,0
LjNSNP0471	chr3	100	33648774	AA	GG	A	G	10899	AC=69;AF=0.263;AN=262;BaseQRankSum=-10.755;DP=1892;Dels=0.00;FS=18.332;HaplotypeScore=5.5674;InbreedingCoeff=0.0424;MLEAC=69;MLEAF=0.263;MQ=59.49;MQ0=1;MQRankSum=1.869;QD=12.56;ReadPosRankSum=2.986	0/0:35,0:35:99:0,105,1189	1/1:0,43:43:99:1307,129,0
LjNSNP0902	chr5	100	21837057	GG	AA	C	T	30990.3	AC=255;AF=0.981;AN=260;BaseQRankSum=1.516;DP=1039;Dels=0.00;FS=7.219;HaplotypeScore=0.1044;InbreedingCoeff=0.1957;MLEAC=257;MLEAF=0.988;MQ=59.49;MQ0=0;MQRankSum=-0.069;QD=30.41;ReadPosRankSum=1.765	0/0:16,0:16:48:0,48,529	1/1:0,75:75:99:2408,226,0
LjNSNP1105	chr1	100	52009280	CC	AA	G	T	28859.6	AC=258;AF=0.985;AN=262;BaseQRankSum=1.722;DP=986;Dels=0.00;FS=2.344;HaplotypeScore=0.0613;InbreedingCoeff=0.1801;MLEAC=259;MLEAF=0.989;MQ=59.86;MQ0=0;MQRankSum=-1.103;QD=30.19;ReadPosRankSum=1.722	0/0:29,0:29:87:0,87,933	1/1:0,58:58:99:1830,174,0
LjNSNP0126	chr3	100	6143231	GG	AA	C	T	22720	AC=248;AF=0.984;AN=252;BaseQRankSum=-0.946;DP=785;Dels=0.00;FS=4.414;HaplotypeScore=0.1508;InbreedingCoeff=0.1048;MLEAC=249;MLEAF=0.988;MQ=59.90;MQ0=0;MQRankSum=1.042;QD=30.25;ReadPosRankSum=-2.441	0/0:32,0:32:96:0,96,1082	1/1:0,56:56:99:1809,168,0
LjNSNP1547	chr3	100	30186732	AA	GG	T	C	93282.1	AC=266;AF=0.978;AN=272;BaseQRankSum=4.366;DP=3023;Dels=0.00;FS=12.465;HaplotypeScore=0.3725;InbreedingCoeff=0.3943;MLEAC=267;MLEAF=0.982;MQ=59.50;MQ0=1;MQRankSum=0.438;QD=31.18;ReadPosRankSum=-3.758	0/0:29,0:29:87:0,87,979	1/1:0,249:249:99:8060,740,0
LjNSNP1472	chr4	100	13422544	GG	AA	G	A	3050.14	AC=20;AF=0.078;AN=258;BaseQRankSum=-2.235;DP=894;Dels=0.00;FS=6.176;HaplotypeScore=0.1210;InbreedingCoeff=0.4491;MLEAC=20;MLEAF=0.078;MQ=59.69;MQ0=0;MQRankSum=-1.770;QD=26.99;ReadPosRankSum=-1.285	0/0:45,0:45:99:0,135,1521	1/1:0,48:48:99:1560,144,0
LjNSNP0047	chr1	100	16422360	CC	AA	C	A	15285.9	AC=104;AF=0.382;AN=272;BaseQRankSum=-21.476;DP=1920;Dels=0.00;FS=17.247;HaplotypeScore=1.2641;InbreedingCoeff=-0.5418;MLEAC=103;MLEAF=0.379;MQ=52.34;MQ0=5;MQRankSum=-17.693;QD=10.10;ReadPosRankSum=0.541	0/0:47,0:49:99:0,141,1595	0/1:57,53:113:99:1293,0,1524
LjNSNP0233	chr6	100	13115803	AA	GG	T	C	14120	AC=208;AF=0.806;AN=258;BaseQRankSum=0.371;DP=722;Dels=0.00;FS=0.690;HaplotypeScore=0.5555;InbreedingCoeff=0.4029;MLEAC=209;MLEAF=0.810;MQ=48.51;MQ0=12;MQRankSum=-7.559;QD=22.06;ReadPosRankSum=1.718	0/1:19,3:23:4:4,0,562	1/1:0,30:30:72:778,72,0
LjNSNP0363	chr3	100	44175516	GG	AA	C	T	4494.11	AC=28;AF=0.109;AN=256;BaseQRankSum=1.256;DP=968;Dels=0.00;FS=5.302;HaplotypeScore=0.1061;InbreedingCoeff=0.5535;MLEAC=23;MLEAF=0.090;MQ=59.69;MQ0=0;MQRankSum=0.252;QD=27.57;ReadPosRankSum=-1.250	0/0:21,0:21:63:0,63,683	1/1:0,63:63:99:2015,189,0
LjNSNP0441	chr4	100	23030735	CC	AA	G	T	4563.14	AC=37;AF=0.143;AN=258;BaseQRankSum=1.364;DP=939;Dels=0.00;FS=3.755;HaplotypeScore=0.0405;InbreedingCoeff=0.5722;MLEAC=32;MLEAF=0.124;MQ=59.64;MQ0=0;MQRankSum=-0.643;QD=26.84;ReadPosRankSum=1.553	0/0:27,0:27:78:0,78,888	1/1:0,52:52:99:1665,153,0
LjNSNP1284	chr2	100	13779839	GG	AA	C	T	3806.46	AC=16;AF=0.063;AN=254;BaseQRankSum=-1.254;DP=878;Dels=0.00;FS=3.503;HaplotypeScore=0.0733;InbreedingCoeff=0.4922;MLEAC=15;MLEAF=0.059;MQ=59.82;MQ0=0;MQRankSum=1.395;QD=28.84;ReadPosRankSum=0.300	0/0:34,0:34:99:0,102,1137	1/1:0,51:51:99:1593,153,0
LjNSNP1274	chr6	100	20204258	AA	GG	T	C	30240.8	AC=252;AF=0.984;AN=256;BaseQRankSum=0.545;DP=1034;Dels=0.00;FS=7.894;HaplotypeScore=0.1140;InbreedingCoeff=0.1959;MLEAC=253;MLEAF=0.988;MQ=59.83;MQ0=0;MQRankSum=-0.418;QD=30.21;ReadPosRankSum=3.664	0/0:29,0:29:87:0,87,942	1/1:0,72:72:99:2239,216,0
LjNSNP0540	chr3	100	39321401	GG	AA	C	T	5062.79	AC=31;AF=0.120;AN=258;BaseQRankSum=-1.293;DP=1102;Dels=0.00;FS=0.938;HaplotypeScore=0.0917;InbreedingCoeff=0.5747;MLEAC=28;MLEAF=0.109;MQ=59.84;MQ0=0;MQRankSum=0.667;QD=27.07;ReadPosRankSum=-1.258	0/0:22,0:22:66:0,66,715	1/1:0,68:68:99:2145,204,0
LjNSNP1527	chr5	100	9082931	AA	CC	T	G	12515.3	AC=200;AF=0.990;AN=202;BaseQRankSum=-2.898;DP=754;Dels=0.00;FS=0.000;HaplotypeScore=0.0639;InbreedingCoeff=0.0225;MLEAC=200;MLEAF=0.990;MQ=31.20;MQ0=69;MQRankSum=1.149;QD=18.16;ReadPosRankSum=0.622	0/0:20,0:20:27:0,27,308	1/1:0,40:40:75:817,75,0
LjNSNP0485	chr1	100	59731941	GG	CC	C	G	32618.8	AC=258;AF=0.985;AN=262;BaseQRankSum=-4.011;DP=1099;Dels=0.00;FS=25.351;HaplotypeScore=0.1113;InbreedingCoeff=0.2465;MLEAC=259;MLEAF=0.989;MQ=59.69;MQ0=0;MQRankSum=3.957;QD=30.15;ReadPosRankSum=4.781	0/0:14,0:14:42:0,42,465	1/1:0,60:60:99:1950,180,0
LjNSNP0025	chr5	100	517051	AA	TT	T	A	1191.41	AC=10;AF=0.046;AN=216;BaseQRankSum=0.286;DP=546;Dels=0.00;FS=0.595;HaplotypeScore=0.0730;InbreedingCoeff=0.2694;MLEAC=8;MLEAF=0.037;MQ=59.66;MQ0=0;MQRankSum=-1.634;QD=27.08;ReadPosRankSum=-0.926	0/0:29,0:29:87:0,87,996	1/1:0,29:29:87:900,87,0
LjNSNP2424	chr1	100	3706354	CC	AA	C	A	19282.7	AC=180;AF=0.677;AN=266;BaseQRankSum=-2.661;DP=941;Dels=0.00;FS=0.258;HaplotypeScore=0.0512;InbreedingCoeff=0.6949;MLEAC=183;MLEAF=0.688;MQ=59.73;MQ0=1;MQRankSum=0.204;QD=29.08;ReadPosRankSum=-0.416	0/0:39,0:39:99:0,117,1304	1/1:0,48:48:99:1545,144,0
LjNSNP0314	chr3	100	34425624	TT	AA	T	A	2061.95	AC=11;AF=0.042;AN=264;DP=1033;Dels=0.00;FS=0.000;HaplotypeScore=1.8927;InbreedingCoeff=0.3371;MLEAC=8;MLEAF=0.030;MQ=59.91;MQ0=0;QD=28.64	0/0:29,0:29:84:0,84,973	1/1:0,57:57:99:1829,171,0
LjNSNP1376	chr2	100	33001662	GG	AA	G	A	308.53	AC=13;AF=0.167;AN=78;BaseQRankSum=-0.751;DP=353;Dels=0.00;FS=0.000;HaplotypeScore=0.0691;InbreedingCoeff=0.1470;MLEAC=14;MLEAF=0.179;MQ=15.35;MQ0=62;MQRankSum=0.751;QD=9.07;ReadPosRankSum=0.751	0/0:7,0:7:15:0,15,169	1/1:0,15:15:12:118,12,0
LjNSNP2471	chr1	100	8266768	AA	CC	A	C	4444.97	AC=22;AF=0.087;AN=252;BaseQRankSum=-1.170;DP=1178;Dels=0.00;FS=0.309;HaplotypeScore=0.0359;InbreedingCoeff=0.5588;MLEAC=22;MLEAF=0.087;MQ=59.86;MQ0=0;MQRankSum=-1.852;QD=27.78;ReadPosRankSum=-0.903	0/0:26,0:26:78:0,78,869	1/1:0,57:57:99:1798,171,0
LjNSNP0546	chr1	100	51698920	AA	TT	A	T	19648.4	AC=195;AF=0.756;AN=258;BaseQRankSum=-2.283;DP=887;Dels=0.00;FS=0.000;HaplotypeScore=0.0195;InbreedingCoeff=0.7058;MLEAC=196;MLEAF=0.760;MQ=59.82;MQ0=0;MQRankSum=-0.318;QD=29.20;ReadPosRankSum=-0.704	0/0:25,0:25:72:0,72,819	1/1:0,43:43:99:1397,129,0
LjNSNP0371	chr5	100	29623465	AA	TT	A	T	31603.4	AC=254;AF=0.992;AN=256;DP=1064;Dels=0.00;FS=16.860;HaplotypeScore=0.1670;InbreedingCoeff=0.1054;MLEAC=254;MLEAF=0.992;MQ=59.84;MQ0=0;QD=30.42	0/0:25,0:25:75:0,75,859	1/1:0,64:64:99:2039,192,0
LjNSNP0228	chr2	100	19045562	GG	AA	C	T	20106.2	AC=244;AF=0.961;AN=254;BaseQRankSum=-0.024;DP=712;Dels=0.00;FS=1.166;HaplotypeScore=0.0529;InbreedingCoeff=0.3396;MLEAC=246;MLEAF=0.969;MQ=59.76;MQ0=1;MQRankSum=0.635;QD=30.23;ReadPosRankSum=-2.061	0/0:28,0:28:84:0,84,948	1/1:0,45:45:99:1420,135,0
LjNSNP0627	chr1	100	11170484	CC	GG	G	C	16137.2	AC=230;AF=0.991;AN=232;BaseQRankSum=-2.392;DP=569;Dels=0.00;FS=6.128;HaplotypeScore=0.1044;InbreedingCoeff=0.0465;MLEAC=230;MLEAF=0.991;MQ=58.65;MQ0=1;MQRankSum=3.139;QD=29.39;ReadPosRankSum=2.750	0/0:19,0:19:57:0,57,596	1/1:0,23:23:69:704,69,0
LjNSNP2857	chr0	100	133990602	AA	GG	T	C	30800	AC=252;AF=0.984;AN=256;BaseQRankSum=-2.109;DP=1063;Dels=0.00;FS=3.493;HaplotypeScore=0.1906;InbreedingCoeff=0.2064;MLEAC=253;MLEAF=0.988;MQ=59.09;MQ0=0;MQRankSum=3.205;QD=29.79;ReadPosRankSum=-2.215	0/0:27,0:27:81:0,81,908	1/1:0,72:72:99:2238,216,0
LjNSNP1292	chr6	100	22972937	TT	AA	T	A	21704.7	AC=225;AF=0.859;AN=262;BaseQRankSum=-3.372;DP=897;Dels=0.00;FS=5.300;HaplotypeScore=0.0491;InbreedingCoeff=0.6021;MLEAC=221;MLEAF=0.844;MQ=59.48;MQ0=0;MQRankSum=-0.937;QD=28.60;ReadPosRankSum=2.269	0/0:37,0:37:99:0,111,1233	1/1:0,48:48:99:1499,144,0
LjNSNP0144	chr5	100	14575724	GG	AA	G	A	29616	AC=264;AF=0.978;AN=270;BaseQRankSum=-0.424;DP=1024;Dels=0.00;FS=2.348;HaplotypeScore=0.0389;InbreedingCoeff=0.2442;MLEAC=266;MLEAF=0.985;MQ=59.88;MQ0=0;MQRankSum=-0.228;QD=29.82;ReadPosRankSum=-1.445	0/0:25,0:25:75:0,75,868	1/1:0,74:74:99:2335,223,0
LjNSNP1726	chr1	100	36366954	AA	CC	A	C	25661.2	AC=243;AF=0.907;AN=268;BaseQRankSum=-0.504;DP=955;Dels=0.00;FS=13.947;HaplotypeScore=0.0764;InbreedingCoeff=0.4925;MLEAC=246;MLEAF=0.918;MQ=59.62;MQ0=1;MQRankSum=-0.174;QD=29.60;ReadPosRankSum=-2.752	0/0:36,0:36:99:0,108,1191	1/1:0,36:36:99:1149,108,0
LjNSNP2100	chr6	100	13483790	GG	CC	G	C	27411.1	AC=248;AF=0.984;AN=252;BaseQRankSum=-6.474;DP=960;Dels=0.00;FS=0.000;HaplotypeScore=0.1013;InbreedingCoeff=0.1615;MLEAC=249;MLEAF=0.988;MQ=59.79;MQ0=0;MQRankSum=-1.032;QD=29.51;ReadPosRankSum=-0.698	0/0:28,0:28:84:0,84,942	1/1:0,45:45:99:1396,135,0
LjNSNP0604	chr6	100	13860583	GG	AA	G	A	26562.9	AC=232;AF=0.879;AN=264;BaseQRankSum=-6.350;DP=1054;Dels=0.00;FS=2.263;HaplotypeScore=0.0882;InbreedingCoeff=0.6895;MLEAC=234;MLEAF=0.886;MQ=59.81;MQ0=1;MQRankSum=-0.862;QD=29.95;ReadPosRankSum=-0.246	0/0:29,0:29:87:0,87,998	1/1:0,72:72:99:2281,217,0
LjNSNP0107	chr5	100	9718604	AA	GG	A	G	29434.2	AC=246;AF=0.984;AN=250;BaseQRankSum=0.449;DP=997;Dels=0.00;FS=20.215;HaplotypeScore=0.1972;InbreedingCoeff=0.1955;MLEAC=247;MLEAF=0.988;MQ=59.72;MQ0=0;MQRankSum=1.175;QD=30.50;ReadPosRankSum=-3.388	0/0:28,0:28:84:0,84,943	1/1:0,78:78:99:2553,235,0
LjNSNP0598	chr4	100	7933930	AA	GG	T	C	26050.5	AC=266;AF=0.985;AN=270;BaseQRankSum=2.270;DP=864;Dels=0.00;FS=8.061;HaplotypeScore=0.1587;InbreedingCoeff=0.1517;MLEAC=267;MLEAF=0.989;MQ=59.88;MQ0=0;MQRankSum=0.207;QD=31.42;ReadPosRankSum=1.376	0/0:31,0:31:93:0,93,1037	1/1:0,45:45:99:1432,135,0
LjNSNP1126	chr2	100	35919499	AA	TT	A	T	27336.8	AC=256;AF=0.985;AN=260;BaseQRankSum=1.197;DP=927;Dels=0.00;FS=34.567;HaplotypeScore=0.0928;InbreedingCoeff=0.1986;MLEAC=257;MLEAF=0.988;MQ=57.16;MQ0=0;MQRankSum=0.289;QD=30.51;ReadPosRankSum=-2.327	0/0:25,0:25:75:0,75,840	1/1:0,43:43:99:1369,129,0
LjNSNP2383	chr0	100	73998089	GG	AA	G	A	29210.5	AC=256;AF=0.985;AN=260;BaseQRankSum=-0.948;DP=983;Dels=0.00;FS=2.575;HaplotypeScore=0.0684;InbreedingCoeff=0.2073;MLEAC=257;MLEAF=0.988;MQ=59.49;MQ0=0;MQRankSum=-0.049;QD=30.55;ReadPosRankSum=-2.923	0/0:23,0:23:69:0,69,782	1/1:0,62:62:99:2015,186,0
LjNSNP2759	chr4	100	29281148	CC	AA	G	T	13459.7	AC=90;AF=0.336;AN=268;BaseQRankSum=-2.548;DP=1127;Dels=0.00;FS=1.203;HaplotypeScore=0.1919;InbreedingCoeff=0.7596;MLEAC=89;MLEAF=0.332;MQ=59.08;MQ0=0;MQRankSum=-0.785;QD=29.13;ReadPosRankSum=0.431	0/0:27,0:27:81:0,81,916	1/1:0,68:68:99:2232,205,0
LjNSNP0440	chr4	100	23000263	AA	GG	A	G	23382.9	AC=192;AF=0.980;AN=196;BaseQRankSum=-2.016;DP=824;Dels=0.00;FS=0.589;HaplotypeScore=0.0530;InbreedingCoeff=0.1998;MLEAC=193;MLEAF=0.985;MQ=59.27;MQ0=0;MQRankSum=0.699;QD=29.86;ReadPosRankSum=-1.528	0/0:37,0:37:99:0,111,1237	1/1:0,112:112:99:3408,337,0
LjNSNP0737	chr5	100	1140416	AA	GG	A	G	8161.12	AC=210;AF=0.991;AN=212;DP=313;Dels=0.00;FS=7.167;HaplotypeScore=0.0237;InbreedingCoeff=-0.0371;MLEAC=210;MLEAF=0.991;MQ=59.74;MQ0=0;QD=29.15	0/0:33,0:33:99:0,99,1136	1/1:0,21:21:63:653,63,0
LjNSNP2298	chr1	100	38830333	AA	GG	A	G	20292.4	AC=258;AF=0.985;AN=262;BaseQRankSum=-5.056;DP=714;Dels=0.00;FS=12.205;HaplotypeScore=0.1653;InbreedingCoeff=0.1040;MLEAC=259;MLEAF=0.989;MQ=59.84;MQ0=0;MQRankSum=0.065;QD=29.41;ReadPosRankSum=-3.167	0/0:22,0:22:66:0,66,750	1/1:0,36:36:99:1096,102,0
LjNSNP1069	chr1	100	46319436	AA	TT	A	T	1156.59	AC=6;AF=0.022;AN=274;BaseQRankSum=7.161;DP=3229;Dels=0.00;FS=0.480;HaplotypeScore=0.8662;InbreedingCoeff=-0.0277;MLEAC=6;MLEAF=0.022;MQ=58.78;MQ0=0;MQRankSum=0.996;QD=5.21;ReadPosRankSum=0.772	0/0:60,0:60:99:0,180,1980	0/1:125,51:177:99:1067,0,3144
LjNSNP0065	chr5	100	7102474	GG	AA	G	A	31716.2	AC=256;AF=0.977;AN=262;BaseQRankSum=-3.475;DP=1096;Dels=0.00;FS=5.902;HaplotypeScore=0.2129;InbreedingCoeff=0.3050;MLEAC=258;MLEAF=0.985;MQ=59.56;MQ0=1;MQRankSum=-0.233;QD=29.45;ReadPosRankSum=2.026	0/0:14,0:14:42:0,42,472	1/1:0,54:54:99:1704,162,0
LjNSNP2186	chr2	100	13160938	GG	AA	C	T	28327.7	AC=245;AF=0.980;AN=250;BaseQRankSum=-2.464;DP=967;Dels=0.00;FS=0.886;HaplotypeScore=0.3077;InbreedingCoeff=0.1940;MLEAC=247;MLEAF=0.988;MQ=59.71;MQ0=1;MQRankSum=1.656;QD=29.85;ReadPosRankSum=1.509	0/0:17,0:17:48:0,48,505	1/1:0,57:57:99:1815,171,0
LjNSNP0364	chr3	100	44326680	CC	GG	C	G	18310.9	AC=172;AF=0.647;AN=266;BaseQRankSum=-0.174;DP=977;Dels=0.00;FS=2.577;HaplotypeScore=0.0254;InbreedingCoeff=0.7784;MLEAC=172;MLEAF=0.647;MQ=59.83;MQ0=0;MQRankSum=-0.325;QD=29.92;ReadPosRankSum=-2.054	0/0:31,0:31:93:0,93,1051	1/1:0,54:54:99:1726,162,0
LjNSNP3023	chr3	100	30444723	AA	GG	A	G	20227.5	AC=254;AF=0.984;AN=258;BaseQRankSum=-0.091;DP=720;Dels=0.00;FS=3.859;HaplotypeScore=0.1080;InbreedingCoeff=0.1156;MLEAC=253;MLEAF=0.981;MQ=59.73;MQ0=0;MQRankSum=-0.966;QD=29.10;ReadPosRankSum=-2.182	0/0:22,0:22:66:0,66,737	1/1:0,36:36:99:1134,108,0
LjNSNP2137	chr0	100	40988347	AA	GG	A	G	32685	AC=258;AF=0.992;AN=260;DP=1147;Dels=0.00;FS=47.981;HaplotypeScore=0.3255;InbreedingCoeff=0.1321;MLEAC=259;MLEAF=0.996;MQ=59.50;MQ0=0;QD=29.53	0/0:39,0:39:99:0,117,1331	1/1:0,84:84:99:2650,253,0
LjNSNP0174	chr4	100	15216325	TT	AA	T	A	19259.2	AC=164;AF=0.631;AN=260;BaseQRankSum=-2.627;DP=1075;Dels=0.00;FS=1.923;HaplotypeScore=0.0476;InbreedingCoeff=0.7499;MLEAC=168;MLEAF=0.646;MQ=59.82;MQ0=0;MQRankSum=0.079;QD=28.28;ReadPosRankSum=0.227	0/0:37,0:37:99:0,111,1214	1/1:0,73:73:99:2195,204,0
LjNSNP0494	chr2	100	38791289	GG	AA	G	A	26433.9	AC=211;AF=0.799;AN=264;BaseQRankSum=-6.523;DP=1119;Dels=0.00;FS=1.843;HaplotypeScore=0.1026;InbreedingCoeff=0.7476;MLEAC=213;MLEAF=0.807;MQ=59.40;MQ0=0;MQRankSum=0.120;QD=29.57;ReadPosRankSum=1.047	0/0:13,0:13:39:0,39,435	1/1:0,64:64:99:2025,192,0
LjNSNP2580	chr1	100	14383466	GG	AA	C	T	31664	AC=258;AF=0.985;AN=262;BaseQRankSum=-0.662;DP=1080;Dels=0.00;FS=0.000;HaplotypeScore=0.0505;InbreedingCoeff=0.1983;MLEAC=258;MLEAF=0.985;MQ=59.76;MQ0=0;MQRankSum=0.979;QD=29.79;ReadPosRankSum=0.723	0/0:15,0:15:45:0,45,472	1/1:0,77:77:99:2460,232,0
LjNSNP0275	chr5	100	29765828	GG	AA	G	A	17249.5	AC=153;AF=0.567;AN=270;BaseQRankSum=4.940;DP=1101;Dels=0.00;FS=11.569;HaplotypeScore=0.1414;InbreedingCoeff=0.7170;MLEAC=152;MLEAF=0.563;MQ=59.81;MQ0=0;MQRankSum=-0.007;QD=27.64;ReadPosRankSum=0.833	0/0:29,0:29:87:0,87,921	1/1:0,76:76:99:2432,229,0
LjNSNP1508	chr6	100	22012987	AA	TT	A	T	13983	AC=117;AF=0.440;AN=266;BaseQRankSum=-1.021;DP=1107;Dels=0.00;FS=0.219;HaplotypeScore=0.1511;InbreedingCoeff=0.7997;MLEAC=114;MLEAF=0.429;MQ=59.75;MQ0=0;MQRankSum=-0.987;QD=28.95;ReadPosRankSum=0.178	0/0:21,0:21:63:0,63,712	1/1:0,72:72:99:2324,217,0
LjNSNP1988	chr4	100	30355017	AA	GG	A	G	33099.2	AC=260;AF=0.985;AN=264;BaseQRankSum=1.202;DP=1149;Dels=0.00;FS=0.000;HaplotypeScore=0.1218;InbreedingCoeff=0.2289;MLEAC=261;MLEAF=0.989;MQ=59.70;MQ0=0;MQRankSum=-1.217;QD=29.79;ReadPosRankSum=-1.716	0/0:37,0:37:99:0,111,1237	1/1:0,57:57:99:1807,171,0
LjNSNP0487	chr1	100	31024174	GG	AA	G	A	4890.49	AC=28;AF=0.104;AN=270;BaseQRankSum=1.112;DP=1007;Dels=0.00;FS=0.977;HaplotypeScore=0.5240;InbreedingCoeff=0.4296;MLEAC=26;MLEAF=0.096;MQ=58.51;MQ0=1;MQRankSum=0.210;QD=24.95;ReadPosRankSum=0.086	0/0:20,0:20:60:0,60,632	1/1:0,64:64:99:1899,192,0
LjNSNP1191	chr6	100	6843705	GG	AA	G	A	29050.8	AC=256;AF=0.955;AN=268;BaseQRankSum=1.374;DP=1033;Dels=0.00;FS=1.591;HaplotypeScore=0.0626;InbreedingCoeff=0.4529;MLEAC=257;MLEAF=0.959;MQ=59.79;MQ0=0;MQRankSum=0.338;QD=30.14;ReadPosRankSum=-0.389	0/0:13,0:13:39:0,39,413	1/1:0,56:56:99:1806,168,0
LjNSNP0433	chr1	100	47314173	GG	CC	C	G	19819.7	AC=235;AF=0.918;AN=256;BaseQRankSum=-0.179;DP=749;Dels=0.00;FS=13.766;HaplotypeScore=0.0666;InbreedingCoeff=-0.0376;MLEAC=235;MLEAF=0.918;MQ=58.74;MQ0=1;MQRankSum=11.214;QD=27.68;ReadPosRankSum=7.877	0/0:29,0:29:87:0,87,980	1/1:0,29:29:87:942,87,0
LjNSNP2484	chr2	100	15151424	AA	CC	A	C	1086.53	AC=4;AF=0.017;AN=232;DP=548;Dels=0.00;FS=4.089;HaplotypeScore=0.0000;InbreedingCoeff=0.1068;MLEAC=4;MLEAF=0.017;MQ=59.62;MQ0=0;QD=27.86	0/0:22,0:22:66:0,66,765	1/1:0,31:31:93:943,93,0
LjNSNP0058	chr5	100	5887419	AA	CC	A	C	34706.4	AC=268;AF=0.985;AN=272;BaseQRankSum=-5.941;DP=1174;Dels=0.00;FS=0.736;HaplotypeScore=0.1823;InbreedingCoeff=0.1792;MLEAC=268;MLEAF=0.985;MQ=59.53;MQ0=0;MQRankSum=1.806;QD=30.23;ReadPosRankSum=-0.109	0/0:24,0:24:72:0,72,813	1/1:0,59:59:99:1922,177,0
LjNSNP1102	chr1	100	50823475	AA	GG	A	G	18030.2	AC=236;AF=0.983;AN=240;BaseQRankSum=-3.513;DP=629;Dels=0.00;FS=8.465;HaplotypeScore=0.1452;InbreedingCoeff=0.1155;MLEAC=237;MLEAF=0.988;MQ=59.71;MQ0=0;MQRankSum=1.924;QD=29.80;ReadPosRankSum=-1.464	0/0:18,0:18:54:0,54,594	1/1:0,62:62:99:1894,186,0
LjNSNP1271	chr6	100	15323632	TT	AA	T	A	28430.3	AC=258;AF=0.985;AN=262;DP=951;Dels=0.00;FS=3.879;HaplotypeScore=0.0575;InbreedingCoeff=0.2048;MLEAC=259;MLEAF=0.989;MQ=59.80;MQ0=1;QD=30.74	0/0:24,0:24:72:0,72,809	1/1:0,45:45:99:1430,132,0
LjNSNP1514	chr1	100	30284117	GG	AA	G	A	9545.85	AC=60;AF=0.226;AN=266;BaseQRankSum=4.311;DP=1132;Dels=0.00;FS=6.045;HaplotypeScore=0.1633;InbreedingCoeff=0.6738;MLEAC=57;MLEAF=0.214;MQ=59.66;MQ0=0;MQRankSum=-0.303;QD=27.83;ReadPosRankSum=1.461	0/0:29,0:29:87:0,87,970	1/1:0,86:86:99:2637,235,0
LjNSNP0466	chr3	100	13828249	GG	AA	C	T	20365.2	AC=222;AF=0.860;AN=258;BaseQRankSum=1.180;DP=799;Dels=0.00;FS=5.092;HaplotypeScore=0.0596;InbreedingCoeff=0.5737;MLEAC=226;MLEAF=0.876;MQ=59.74;MQ0=0;MQRankSum=0.800;QD=29.60;ReadPosRankSum=-0.855	0/0:36,0:36:99:0,108,1133	1/1:0,51:51:99:1629,153,0
LjNSNP1486	chr1	100	58732762	GG	AA	G	A	32872.9	AC=260;AF=0.985;AN=264;BaseQRankSum=1.858;DP=1110;Dels=0.00;FS=0.664;HaplotypeScore=0.0529;InbreedingCoeff=0.2361;MLEAC=261;MLEAF=0.989;MQ=59.74;MQ0=0;MQRankSum=0.322;QD=30.52;ReadPosRankSum=-0.003	0/0:28,0:28:84:0,84,910	1/1:0,62:62:99:1985,186,0
LjNSNP2251	chr3	100	29276236	AA	GG	T	C	7838.05	AC=64;AF=0.244;AN=262;BaseQRankSum=4.245;DP=1034;Dels=0.00;FS=2.486;HaplotypeScore=0.0671;InbreedingCoeff=0.7123;MLEAC=64;MLEAF=0.244;MQ=59.85;MQ0=1;MQRankSum=0.466;QD=26.21;ReadPosRankSum=-0.007	0/0:28,0:28:84:0,84,945	1/1:0,49:49:99:1501,141,0
LjNSNP0372	chr5	100	29670631	AA	GG	T	C	26896.5	AC=260;AF=0.985;AN=264;BaseQRankSum=-5.840;DP=931;Dels=0.00;FS=12.447;HaplotypeScore=0.0682;InbreedingCoeff=0.1717;MLEAC=261;MLEAF=0.989;MQ=59.65;MQ0=0;MQRankSum=1.865;QD=29.82;ReadPosRankSum=0.709	0/0:26,0:26:78:0,78,889	1/1:0,41:41:99:1306,123,0
LjNSNP0213	chr1	100	34478985	AA	GG	T	C	20244.1	AC=248;AF=0.984;AN=252;BaseQRankSum=-0.624;DP=682;Dels=0.00;FS=11.167;HaplotypeScore=0.0326;InbreedingCoeff=0.1166;MLEAC=249;MLEAF=0.988;MQ=59.43;MQ0=0;MQRankSum=-0.392;QD=30.81;ReadPosRankSum=-1.228	0/0:22,0:22:66:0,66,746	1/1:0,49:49:99:1561,147,0
LjNSNP0743	chr1	100	13298188	GG	CC	C	G	2648.15	AC=16;AF=0.063;AN=256;BaseQRankSum=-0.379;DP=850;Dels=0.00;FS=0.415;HaplotypeScore=0.1306;InbreedingCoeff=0.4424;MLEAC=16;MLEAF=0.063;MQ=59.75;MQ0=0;MQRankSum=0.455;QD=27.88;ReadPosRankSum=-0.201	0/0:23,0:23:69:0,69,769	1/1:0,37:37:99:1202,111,0
LjNSNP0820	chr2	100	11980170	TT	AA	T	A	18836.3	AC=135;AF=0.500;AN=270;BaseQRankSum=-0.551;DP=1222;Dels=0.00;FS=22.379;HaplotypeScore=0.1368;InbreedingCoeff=0.7322;MLEAC=137;MLEAF=0.507;MQ=59.69;MQ0=0;MQRankSum=-1.235;QD=27.38;ReadPosRankSum=2.054	0/0:19,0:19:57:0,57,610	1/1:0,64:64:99:2019,192,0
LjNSNP2290	chr1	100	59527263	AA	GG	A	G	25532.8	AC=260;AF=0.985;AN=264;BaseQRankSum=-0.373;DP=874;Dels=0.00;FS=0.762;HaplotypeScore=0.0904;InbreedingCoeff=0.1499;MLEAC=261;MLEAF=0.989;MQ=59.70;MQ0=0;MQRankSum=-0.056;QD=30.04;ReadPosRankSum=1.748	0/0:20,0:20:60:0,60,679	1/1:0,60:60:99:1865,180,0
LjNSNP1383	chr2	100	38724663	AA	CC	A	C	28451	AC=254;AF=0.984;AN=258;BaseQRankSum=-2.611;DP=989;Dels=0.00;FS=0.775;HaplotypeScore=0.0881;InbreedingCoeff=0.1866;MLEAC=255;MLEAF=0.988;MQ=59.79;MQ0=0;MQRankSum=0.488;QD=29.48;ReadPosRankSum=-0.955	0/0:18,0:18:54:0,54,616	1/1:0,55:55:99:1707,165,0
LjNSNP1836	chr0	100	95760280	AA	GG	A	G	19515.6	AC=246;AF=0.992;AN=248;BaseQRankSum=-3.523;DP=847;Dels=0.00;FS=2.608;HaplotypeScore=0.3562;InbreedingCoeff=0.0451;MLEAC=246;MLEAF=0.992;MQ=42.59;MQ0=44;MQRankSum=6.658;QD=24.03;ReadPosRankSum=0.829	0/0:29,0:29:75:0,75,825	1/1:0,35:35:81:880,81,0
LjNSNP2217	chr4	100	24467804	GG	AA	G	A	36722	AC=258;AF=0.985;AN=262;BaseQRankSum=-0.048;DP=1269;Dels=0.00;FS=28.266;HaplotypeScore=0.1011;InbreedingCoeff=0.2173;MLEAC=259;MLEAF=0.989;MQ=59.75;MQ0=0;MQRankSum=0.207;QD=29.76;ReadPosRankSum=-1.795	0/0:33,0:33:99:0,99,1066	1/1:0,73:73:99:2254,219,0
LjNSNP0658	chr1	100	5726961	GG	AA	G	A	25570.3	AC=248;AF=0.984;AN=252;BaseQRankSum=-4.008;DP=869;Dels=0.00;FS=19.700;HaplotypeScore=0.0790;InbreedingCoeff=0.1726;MLEAC=249;MLEAF=0.988;MQ=59.59;MQ0=0;MQRankSum=1.287;QD=30.05;ReadPosRankSum=-1.745	0/0:16,0:16:48:0,48,545	1/1:0,48:48:99:1514,144,0
LjNSNP0673	chr5	100	32323420	GG	AA	G	A	29868.8	AC=231;AF=0.917;AN=252;BaseQRankSum=-0.051;DP=1115;Dels=0.00;FS=8.794;HaplotypeScore=0.2074;InbreedingCoeff=0.5096;MLEAC=232;MLEAF=0.921;MQ=59.69;MQ0=0;MQRankSum=0.798;QD=29.34;ReadPosRankSum=1.267	0/0:35,0:35:99:0,105,1170	1/1:0,63:63:99:2005,189,0
LjNSNP1033	chr1	100	42361819	AA	GG	A	G	32221	AC=260;AF=0.985;AN=264;BaseQRankSum=-1.277;DP=1118;Dels=0.00;FS=2.309;HaplotypeScore=0.1537;InbreedingCoeff=0.2235;MLEAC=261;MLEAF=0.989;MQ=59.81;MQ0=0;MQRankSum=0.144;QD=29.64;ReadPosRankSum=-0.889	0/0:27,0:27:81:0,81,903	1/1:0,50:50:99:1470,132,0
LjNSNP2803	chr1	100	60366306	GG	CC	G	C	77533.6	AC=272;AF=0.993;AN=274;BaseQRankSum=0.614;DP=2637;Dels=0.00;FS=68.181;HaplotypeScore=0.2279;InbreedingCoeff=-0.0174;MLEAC=272;MLEAF=0.993;MQ=59.68;MQ0=2;MQRankSum=-0.860;QD=29.40;ReadPosRankSum=0.352	0/1:56,30:86:99:666,0,1578	1/1:0,242:242:99:7556,728,0
LjNSNP1819	chr3	100	685275	AA	GG	T	C	31500.3	AC=258;AF=0.985;AN=262;BaseQRankSum=-0.214;DP=1049;Dels=0.00;FS=0.000;HaplotypeScore=0.0849;InbreedingCoeff=0.2081;MLEAC=259;MLEAF=0.989;MQ=59.83;MQ0=1;MQRankSum=0.007;QD=31.00;ReadPosRankSum=3.147	0/0:30,0:30:90:0,90,1016	1/1:0,62:62:99:2044,187,0
LjNSNP0290	chr6	100	22635356	AA	CC	T	G	26257.6	AC=251;AF=0.937;AN=268;BaseQRankSum=-1.898;DP=976;Dels=0.00;FS=1.400;HaplotypeScore=0.0591;InbreedingCoeff=0.4881;MLEAC=253;MLEAF=0.944;MQ=59.79;MQ0=0;MQRankSum=-0.705;QD=29.27;ReadPosRankSum=-1.833	0/0:26,0:26:78:0,78,854	1/1:0,67:67:99:2050,201,0
LjNSNP2963	chr4	100	1777304	AA	CC	A	C	21395.1	AC=256;AF=0.992;AN=258;BaseQRankSum=1.717;DP=737;Dels=0.00;FS=5.192;HaplotypeScore=0.0347;InbreedingCoeff=0.0460;MLEAC=256;MLEAF=0.992;MQ=59.65;MQ0=1;MQRankSum=1.688;QD=30.52;ReadPosRankSum=-0.139	0/0:34,0:34:99:0,102,1119	1/1:0,36:36:99:1170,108,0
LjNSNP1161	chr2	100	40212002	AA	CC	T	G	22514	AC=246;AF=0.984;AN=250;BaseQRankSum=-4.216;DP=784;Dels=0.00;FS=5.110;HaplotypeScore=0.0502;InbreedingCoeff=0.1565;MLEAC=247;MLEAF=0.988;MQ=59.80;MQ0=0;MQRankSum=2.634;QD=29.28;ReadPosRankSum=-2.817	0/0:9,0:9:27:0,27,313	1/1:0,50:50:99:1500,150,0
LjNSNP0105	chr4	100	5776262	AA	GG	T	C	23281.1	AC=256;AF=0.985;AN=260;BaseQRankSum=-5.657;DP=847;Dels=0.00;FS=3.936;HaplotypeScore=0.2967;InbreedingCoeff=0.1395;MLEAC=257;MLEAF=0.988;MQ=59.78;MQ0=0;MQRankSum=-0.011;QD=28.85;ReadPosRankSum=-2.118	0/0:37,0:37:99:0,111,1273	1/1:0,43:43:99:1315,129,0
LjNSNP0272	chr6	100	19791595	GG	AA	G	A	11125.2	AC=113;AF=0.425;AN=266;BaseQRankSum=-6.302;DP=919;Dels=0.00;FS=7.962;HaplotypeScore=0.0757;InbreedingCoeff=0.7497;MLEAC=110;MLEAF=0.414;MQ=59.73;MQ0=0;MQRankSum=-1.705;QD=27.61;ReadPosRankSum=-1.295	0/0:35,0:35:99:0,105,1199	1/1:0,52:52:99:1644,156,0
LjNSNP0324	chr1	100	55665851	GG	AA	G	A	2168.33	AC=28;AF=0.117;AN=240;BaseQRankSum=0.327;DP=575;Dels=0.00;FS=13.104;HaplotypeScore=0.0288;InbreedingCoeff=0.4177;MLEAC=24;MLEAF=0.100;MQ=59.49;MQ0=0;MQRankSum=-0.382;QD=23.83;ReadPosRankSum=-2.244	0/0:26,0:26:78:0,78,856	1/1:0,24:24:69:733,69,0
LjNSNP0339	chr3	100	37369960	AA	TT	T	A	20706.3	AC=237;AF=0.963;AN=246;BaseQRankSum=-4.738;DP=735;Dels=0.00;FS=1.858;HaplotypeScore=0.0874;InbreedingCoeff=0.2463;MLEAC=238;MLEAF=0.967;MQ=59.83;MQ0=0;MQRankSum=-0.277;QD=30.27;ReadPosRankSum=3.918	0/0:35,1:36:74:0,74,1162	1/1:0,44:44:99:1396,132,0
LjNSNP0921	chr4	100	24434187	TT	AA	T	A	32728	AC=263;AF=0.981;AN=268;BaseQRankSum=-5.595;DP=1158;Dels=0.00;FS=7.413;HaplotypeScore=0.1374;InbreedingCoeff=0.1816;MLEAC=264;MLEAF=0.985;MQ=59.78;MQ0=0;MQRankSum=1.860;QD=29.33;ReadPosRankSum=0.914	0/0:41,0:41:99:0,123,1385	1/1:0,70:70:99:2161,210,0
LjNSNP0602	chr4	100	15009119	AA	CC	A	C	31871.9	AC=262;AF=0.985;AN=266;BaseQRankSum=1.501;DP=1033;Dels=0.00;FS=2.532;HaplotypeScore=0.1570;InbreedingCoeff=0.1896;MLEAC=263;MLEAF=0.989;MQ=59.57;MQ0=1;MQRankSum=0.182;QD=31.22;ReadPosRankSum=-0.816	0/0:10,0:10:30:0,30,327	1/1:0,55:55:99:1787,165,0
LjNSNP0165	chr2	100	14650513	GG	AA	G	A	41032.9	AC=262;AF=0.985;AN=266;BaseQRankSum=0.164;DP=1391;Dels=0.00;FS=12.497;HaplotypeScore=0.2513;InbreedingCoeff=0.2336;MLEAC=263;MLEAF=0.989;MQ=59.82;MQ0=0;MQRankSum=-0.250;QD=30.08;ReadPosRankSum=1.935	0/0:24,0:24:72:0,72,835	1/1:0,70:70:99:2233,211,0
LjNSNP1500	chr3	100	17045534	AA	CC	T	G	33801.6	AC=263;AF=0.981;AN=268;BaseQRankSum=-4.601;DP=1164;Dels=0.00;FS=0.628;HaplotypeScore=0.5145;InbreedingCoeff=0.1375;MLEAC=264;MLEAF=0.985;MQ=58.98;MQ0=0;MQRankSum=1.002;QD=29.97;ReadPosRankSum=-2.349	0/0:34,0:34:99:0,102,1141	1/1:0,78:78:99:2535,235,0
LjNSNP0767	chr5	100	3791138	AA	GG	T	C	13260.4	AC=244;AF=0.984;AN=248;BaseQRankSum=-1.776;DP=468;Dels=0.00;FS=1.955;HaplotypeScore=0.1382;InbreedingCoeff=0.0648;MLEAC=245;MLEAF=0.988;MQ=59.28;MQ0=0;MQRankSum=0.759;QD=29.40;ReadPosRankSum=1.850	0/0:15,0:15:45:0,45,503	1/1:0,20:20:60:610,60,0
LjNSNP1171	chr3	100	40987091	GG	AA	C	T	1715.06	AC=7;AF=0.028;AN=252;BaseQRankSum=0.872;DP=766;Dels=0.00;FS=11.170;HaplotypeScore=0.0510;InbreedingCoeff=0.1771;MLEAC=7;MLEAF=0.028;MQ=59.63;MQ0=0;MQRankSum=-1.580;QD=27.22;ReadPosRankSum=0.430	0/0:25,0:25:75:0,75,791	1/1:0,45:45:99:1420,135,0
LjNSNP0454	chr3	100	19317342	AA	CC	A	C	33695.1	AC=254;AF=0.992;AN=256;DP=1095;Dels=0.00;FS=18.461;HaplotypeScore=0.0691;InbreedingCoeff=0.1337;MLEAC=254;MLEAF=0.992;MQ=59.80;MQ0=0;QD=31.49	0/0:25,0:25:75:0,75,846	1/1:0,77:77:99:2449,232,0
LjNSNP2806	chr2	100	38194535	AA	GG	A	G	32278.3	AC=252;AF=0.992;AN=254;BaseQRankSum=0.828;DP=1058;Dels=0.00;FS=0.000;HaplotypeScore=0.1065;InbreedingCoeff=0.1240;MLEAC=252;MLEAF=0.992;MQ=58.70;MQ0=0;MQRankSum=0.749;QD=31.07;ReadPosRankSum=3.414	0/0:19,0:19:48:0,48,501	1/1:0,55:55:99:1779,165,0
LjNSNP2756	chr6	100	14321296	AA	GG	T	C	21713.1	AC=200;AF=0.787;AN=254;BaseQRankSum=2.023;DP=920;Dels=0.00;FS=0.589;HaplotypeScore=0.0603;InbreedingCoeff=0.6923;MLEAC=204;MLEAF=0.803;MQ=59.19;MQ0=5;MQRankSum=1.065;QD=29.99;ReadPosRankSum=1.087	0/0:26,0:26:78:0,78,867	1/1:0,59:59:99:1910,177,0
LjNSNP0711	chr2	100	32598893	AA	TT	A	T	8260.31	AC=88;AF=0.957;AN=92;BaseQRankSum=-0.981;DP=317;Dels=0.00;FS=23.980;HaplotypeScore=0.2297;InbreedingCoeff=0.3345;MLEAC=89;MLEAF=0.967;MQ=59.59;MQ0=0;MQRankSum=0.532;QD=29.40;ReadPosRankSum=3.016	0/0:32,0:32:96:0,96,1067	1/1:0,52:52:99:1602,156,0
LjNSNP2569	chr4	100	29586131	AA	GG	A	G	30179.2	AC=262;AF=0.985;AN=266;BaseQRankSum=-0.224;DP=1031;Dels=0.00;FS=17.313;HaplotypeScore=0.0552;InbreedingCoeff=0.1945;MLEAC=263;MLEAF=0.989;MQ=59.76;MQ0=0;MQRankSum=-0.224;QD=30.21;ReadPosRankSum=-1.720	0/0:29,0:29:87:0,87,939	1/1:0,58:58:99:1803,174,0
LjNSNP0782	chr2	100	7032693	AA	GG	A	G	24256.8	AC=172;AF=0.662;AN=260;BaseQRankSum=2.102;DP=1148;Dels=0.00;FS=0.233;HaplotypeScore=0.1393;InbreedingCoeff=0.7815;MLEAC=175;MLEAF=0.673;MQ=59.75;MQ0=0;MQRankSum=1.895;QD=29.91;ReadPosRankSum=2.306	0/0:16,1:17:48:0,48,545	1/1:0,80:80:99:2573,241,0
LjNSNP2850	chr2	100	20319885	AA	CC	A	C	20203.9	AC=219;AF=0.876;AN=250;BaseQRankSum=5.837;DP=832;Dels=0.00;FS=5.477;HaplotypeScore=0.1127;InbreedingCoeff=0.5993;MLEAC=220;MLEAF=0.880;MQ=59.15;MQ0=0;MQRankSum=-0.541;QD=29.71;ReadPosRankSum=-0.201	0/0:27,0:27:81:0,81,928	1/1:0,55:55:99:1787,165,0
LjNSNP3026	chr3	100	17055268	AA	GG	A	G	29980.4	AC=248;AF=0.984;AN=252;BaseQRankSum=-2.911;DP=1003;Dels=0.00;FS=28.409;HaplotypeScore=0.1307;InbreedingCoeff=0.2184;MLEAC=249;MLEAF=0.988;MQ=59.73;MQ0=0;MQRankSum=0.097;QD=30.69;ReadPosRankSum=0.275	0/0:22,0:22:66:0,66,739	1/1:0,70:70:99:2301,211,0
LjNSNP0235	chr6	100	13373464	AA	GG	T	C	3768.91	AC=120;AF=0.845;AN=142;DP=637;Dels=0.00;FS=4.538;HaplotypeScore=0.0733;InbreedingCoeff=0.3744;MLEAC=113;MLEAF=0.796;MQ=18.50;MQ0=69;QD=8.19	0/0:18,0:18:18:0,18,195	1/1:0,46:47:21:226,21,0
LjNSNP0216	chr1	100	34900469	AA	GG	A	G	36596.1	AC=266;AF=0.985;AN=270;BaseQRankSum=1.727;DP=1207;Dels=0.00;FS=10.381;HaplotypeScore=0.1296;InbreedingCoeff=0.2186;MLEAC=267;MLEAF=0.989;MQ=59.71;MQ0=0;MQRankSum=-1.430;QD=30.88;ReadPosRankSum=-2.788	0/0:18,0:18:54:0,54,618	1/1:0,80:80:99:2565,241,0
LjNSNP2796	chr4	100	39503568	GG	CC	G	C	27345	AC=252;AF=0.984;AN=256;BaseQRankSum=-3.369;DP=921;Dels=0.00;FS=0.715;HaplotypeScore=0.1212;InbreedingCoeff=0.1900;MLEAC=253;MLEAF=0.988;MQ=59.76;MQ0=1;MQRankSum=0.162;QD=30.62;ReadPosRankSum=-1.760	0/0:20,0:20:60:0,60,695	1/1:0,58:58:99:1844,171,0
LjNSNP2747	chr4	100	35153159	AA	GG	T	C	17397.4	AC=123;AF=0.469;AN=262;BaseQRankSum=2.752;DP=1128;Dels=0.00;FS=4.682;HaplotypeScore=0.0713;InbreedingCoeff=0.7973;MLEAC=123;MLEAF=0.469;MQ=59.34;MQ0=0;MQRankSum=-0.652;QD=29.14;ReadPosRankSum=0.805	0/0:20,0:20:60:0,60,656	1/1:0,77:77:99:2461,232,0
LjNSNP0517	chr1	100	49820276	GG	AA	C	T	21932.8	AC=200;AF=0.769;AN=260;BaseQRankSum=-2.986;DP=986;Dels=0.00;FS=14.822;HaplotypeScore=0.1084;InbreedingCoeff=0.6845;MLEAC=201;MLEAF=0.773;MQ=59.84;MQ0=0;MQRankSum=-0.000;QD=29.28;ReadPosRankSum=-0.151	0/0:17,0:17:51:0,51,571	1/1:0,50:50:99:1589,150,0
LjNSNP0096	chr4	100	4585711	AA	GG	A	G	12329.4	AC=127;AF=0.485;AN=262;BaseQRankSum=1.923;DP=857;Dels=0.00;FS=2.342;HaplotypeScore=0.0348;InbreedingCoeff=0.8102;MLEAC=126;MLEAF=0.481;MQ=59.80;MQ0=0;MQRankSum=2.769;QD=29.78;ReadPosRankSum=-0.691	0/0:30,0:30:90:0,90,1015	1/1:0,46:46:99:1519,138,0
LjNSNP2467	chr2	100	42556609	GG	AA	C	T	15510.6	AC=154;AF=0.575;AN=268;BaseQRankSum=-4.295;DP=1033;Dels=0.00;FS=5.825;HaplotypeScore=0.1252;InbreedingCoeff=0.7641;MLEAC=152;MLEAF=0.567;MQ=59.64;MQ0=0;MQRankSum=-0.408;QD=28.72;ReadPosRankSum=-0.002	0/0:29,0:29:87:0,87,979	1/1:0,77:77:99:2464,232,0
LjNSNP1884	chr2	100	39547961	CC	AA	G	T	19279.7	AC=207;AF=0.809;AN=256;BaseQRankSum=-7.021;DP=829;Dels=0.00;FS=0.632;HaplotypeScore=0.0678;InbreedingCoeff=0.5458;MLEAC=208;MLEAF=0.813;MQ=59.12;MQ0=1;MQRankSum=2.167;QD=28.86;ReadPosRankSum=0.204	0/0:20,0:20:60:0,60,689	1/1:0,55:55:99:1736,165,0
