# Supplementary material for: Extreme genetic signatures of local adaptation during Lotus japonicus colonization of Japan
Source: Nat Commun. 2020 Jan 14;11:253. doi: 10.1038/s41467-019-14213-y (PMC6959357; doi:10.1038/s41467-019-14213-y)
Supplement: Supplementary file 9 — Source Data [file 41467_2019_14213_MOESM9_ESM.zip]

Archive with 4 entries (4 files):
- Suppl Fig. 1.txt
- Figure 1d, 1e, 4a, 4c, and Suppl Fig 5, 6 source data.xlsx
- Figure 5b.csv
- Figure 6 and Suppl Fig. 8 and 9.xlsx
