# Supplementary material for: Extreme genetic signatures of local adaptation during Lotus japonicus colonization of Japan
Source: Nat Commun. 2020 Jan 14;11:253. doi: 10.1038/s41467-019-14213-y (PMC6959357; doi:10.1038/s41467-019-14213-y)
Supplement: Supplementary file 9 — Source Data [file 41467_2019_14213_MOESM9_ESM.zip › Figure 1d, 1e, 4a, 4c, and Suppl Fig 5, 6 source data.xlsx]

## Sheet: Fig. 1D PSMC
	Lat	Pop1	Pop2	Pop3	MG024	MG027	MG068	MG025	MG028	MG022	MG138	MG056	MG142	MG144	MG143	MG063	MG140	MG141	MG106	MG066	MG074	MG003	MG001	MG069	MG053	MG008	MG130	MG154	MG152	MG110	MG111	MG112	MG076	MG017	MG018	MG019	MG013	MG005	MG078	MG116	MG128	MG121	MG120	MG081	MG126	MG085	MG125	MG124	MG045
Lat					24.7193	26.4019	30.2342	30.3289	31.1585	31.1917	31.4258	31.5808	31.6447	31.6447	31.6453	31.7397	31.8519	31.9511	32.0947	32.1317	33.3947	35.3983	32.7203	34.5872	34.6508	35.0183	35.4181	32.77	32.7703	32.8278	32.86	32.9328	34.2633	35.1331	35.1331	35.1331	35.2185	35.3022	35.8958	35.9	36.7833	36.8517	36.9878	37.0353	37.1258	37.1539	37.5142	37.5614	37.5886
Pop1					0.999998	0.999998	0.999998	0.999998	0.999998	0.999998	1e-06	0.070198	0.298532	0.304239	0.298145	0.14112	1e-06	1e-06	1e-06	1e-06	1e-06	0.118328	0.002868	0.005637	0.200111	1e-06	0.048932	0.580109	0.647892	0.412603	0.426131	1e-06	0.061189	1e-06	1e-06	1e-06	0.041346	0.0074	1e-06	0.102132	1e-06	1e-06	1e-06	1e-06	1e-06	1e-06	1e-06	1e-06	1e-06
Pop2					1e-06	1e-06	1e-06	1e-06	1e-06	1e-06	0.999998	0.929801	0.701467	0.69576	0.701854	0.858879	0.999998	0.999998	0.999998	0.999998	0.999998	0.881671	0.963375	0.936343	0.744241	0.999998	0.659907	0.327734	0.286901	0.544551	0.556811	1e-06	0.276939	1e-06	1e-06	1e-06	0.141001	0.098607	1e-06	0.302554	1e-06	0.036947	1e-06	0.118278	1e-06	1e-06	1e-06	1e-06	1e-06
Pop3					1e-06	1e-06	1e-06	1e-06	1e-06	1e-06	1e-06	1e-06	1e-06	1e-06	1e-06	1e-06	1e-06	1e-06	1e-06	1e-06	1e-06	1e-06	0.033757	0.05802	0.055648	1e-06	0.291161	0.092157	0.065207	0.042846	0.017058	0.999998	0.661872	0.999998	0.999998	0.999997	0.817653	0.893994	0.999998	0.595314	0.999998	0.963051	0.999998	0.881721	0.999998	0.999998	0.999998	0.999998	0.999998
MG024	24.7193	0.999998	1e-06	1e-06	NA	5178.69	3681.39	585.562	5040.64	4950.83	11871.8	7769.9	8111.13	7567.55	7637.92	10863	11337	11569.9	12213.8	12164.9	11395.1	12412.1	12749	11168.1	11530.9	12249	12003.1	8429.78	5025.57	12446.6	12078.2	15915.2	12886.8	12289.3	12713.5	14699.8	11974.8	12849	11761.3	11185.4	15027.2	13093	12621.8	13009.6	12339.8	12297.6	12139.8	12579.8	12586.3
MG027	26.4019	0.999998	1e-06	1e-06	5178.69	NA	2323.47	5520.58	2370.92	2344.84	13258.2	8338.94	11729.9	10945.8	8283.19	11775.4	12204.9	12802.5	13324.6	13621.1	12358.1	13882.3	14174.3	12434.1	12716.1	11341.1	14076.4	9087.07	5573.76	13473	13301.2	18699.6	14090.1	12022.4	14264.4	16370.1	13183.9	18092.2	12853.1	11784.7	17092.8	14710.4	13953.1	14257.8	13312.8	14064.9	13535.5	11989.5	13901.4
MG068	30.2342	0.999998	1e-06	1e-06	3681.39	2323.47	NA	3885.61	2425.92	2246.86	13062	7960.31	11703.4	10998.5	11222.7	11807.1	12332.4	12627	13424.2	13690.3	12464.3	13998.2	13953.2	12607.2	12994	12924.2	13681	6857	5368.5	13774.8	13613.1	18288.6	13915.7	13624.9	14250	16119.9	13200.4	13915.6	12787.5	11699.5	17159.6	14652.4	13657.3	14500.9	13351.1	14185.3	13681	13830.6	13889.4
MG025	30.3289	0.999998	1e-06	1e-06	585.562	5520.58	3885.61	NA	3864.08	5320.63	12821.6	7836.8	11496.2	10800	8247.27	11408.7	12431.8	NA	13179.1	13213.8	12272.6	14768.8	13901.9	12121	12383.2	12687	13440	8851.5	4882.18	13195.5	13270.5	17324.8	13975.1	13281.5	13520.7	15665.9	12694.2	13927.3	12329.5	11865.4	16558.3	14368.7	13592.1	13907.9	12959	13022.5	12911.4	13508	13619.7
MG028	31.1585	0.999998	1e-06	1e-06	5040.64	2370.92	2425.92	3864.08	NA	2277.97	13079.4	7806.46	11402.1	10878.1	8276.15	11406.9	12100.9	12285.7	12276.2	12354.3	12274.4	13299.6	13535.8	12079.4	12265.2	12627.2	13008.6	9053.12	5106.98	13112.3	13316	16802.6	13679.8	13512.6	13624.1	15644.3	12604.8	13564.9	12176	11981.5	16465.3	14109.6	13384.9	13727.4	12676.6	13338.5	12709.1	13553.2	13254.7
MG022	31.1917	0.999998	1e-06	1e-06	4950.83	2344.84	2246.86	5320.63	2277.97	NA	12222.3	7628.28	11334.7	10548.5	8032.18	11048.5	11886	11590.9	11656.3	12249.8	11934.8	12931.4	12973	10009.9	12488.7	NA	13880	9014.46	5148.12	12755.9	13702.9	17096.3	13630.7	13180	13279.6	15242.3	13562.6	13381.2	11801.4	11855.9	16124.7	13488.4	13134.5	13419.6	12428.4	12746.5	12668.8	13824.1	12730.7
MG138	31.4258	1e-06	0.999998	1e-06	11871.8	13258.2	13062	12821.6	13079.4	12222.3	NA	1638.82	1281.39	1171.29	1241.67	1832.25	847.94	1663.12	1632.75	1690.7	1845.05	2565.93	5571.29	7437.75	7576.27	5316	8281.24	6474.05	4760.08	11607.5	11615.8	11755.3	11574.7	11934.6	12853.7	11157.3	12173.1	12394	11120.8	8178.18	15071.7	12861.1	12005.4	12605.6	10867	11503.7	9510.36	11695.9	12056.6
MG056	31.5808	0.070198	0.929801	1e-06	7769.9	8338.94	7960.31	7836.8	7806.46	7628.28	1638.82	NA	1150.96	1081.82	1869.33	1899.38	981.62	1666.46	1653.03	1715.1	1767.13	3356.67	4918.97	6692.43	7495.82	5167.24	7531.55	6754.3	4060.15	7711.28	7778.24	11756.2	7631.23	8160.45	8134.18	10759.5	8037.3	8514.31	7484.41	8547.17	11013.9	8012.02	8122	8158.68	7753.04	8359.09	7884.84	7862.19	7642.37
MG142	31.6447	0.298532	0.701467	1e-06	8111.13	11729.9	11703.4	11496.2	11402.1	11334.7	1281.39	1150.96	NA	896.005	1068.67	1282.52	1145.23	1268.01	1292.16	1315.74	1309.27	2924.26	8612.67	7753.23	10937	7839.77	11864.5	6397.56	4969.08	12701.2	12291.1	13194.4	12424.3	12069.4	13021.1	11805	12665.5	13370.2	11739.6	8595.28	15719.1	13512	12764.6	13040.3	NA	13029.3	11923.2	12761.9	12891
MG144	31.6447	0.304239	0.69576	1e-06	7567.55	10945.8	10998.5	10800	10878.1	10548.5	1171.29	1081.82	896.005	NA	1036.34	1231.94	1124.75	1177.88	1204.32	1232.82	1980.98	2657.45	7935.67	7418.74	7752.2	7633.94	10997.5	8282.19	4915.55	11338.4	11375.8	15568.5	11457.1	11560.4	12003.1	10949.2	11650.9	12207.9	10966.8	8272.85	11529	12680.7	11959.7	13021.6	11130	11086.6	11345.8	11627.9	11563.8
MG143	31.6453	0.298145	0.701854	1e-06	7637.92	8283.19	11222.7	8247.27	8276.15	8032.18	1241.67	1869.33	1068.67	1036.34	NA	1236.54	1142.05	1186.85	1210.28	1244.4	1193.45	5634.38	8099.26	7307.47	7855.14	7558.09	11035.1	8216.73	4855.56	11425.2	11489.9	12128.2	11531.6	11448.5	12386.9	11114.4	11925.5	12415.7	10930.9	8220.92	14542.3	12641.5	12067.5	12286.1	11262.9	NA	11626.3	11844	12033.1
MG063	31.7397	0.14112	0.858879	1e-06	10863	11775.4	11807.1	11408.7	11406.9	11048.5	1832.25	1899.38	1282.52	1231.94	1236.54	NA	1115.52	1137.75	1156.98	1193.96	1969.78	2532.75	7675.82	7359	7980.95	7668.43	10830.7	6661.99	4239.45	11693.8	11445	12600.4	11562.5	9470.87	12164.5	11731.5	11863.6	12057.7	8967.04	8988.66	11952.4	12361.3	12216.6	11962.3	11370.9	11502.7	11451.3	11688.6	9645.56
MG140	31.8519	1e-06	0.999998	1e-06	11337	12204.9	12332.4	12431.8	12100.9	11886	847.94	981.62	1145.23	1124.75	1142.05	1115.52	NA	975.29	963.325	1046.86	1717.75	2452.95	7439.94	6593.4	7539.64	5125.41	7926.78	6188.15	5216.85	11052.9	11115.5	11918.5	11031.6	11394.6	11350.7	10866.8	11180	11599.8	7401.57	NA	11113.2	11678	11699.5	11695.2	8168.33	8913.46	10646.5	11364.1	11415.2
MG141	31.9511	1e-06	0.999998	1e-06	11569.9	12802.5	12627	NA	12285.7	11590.9	1663.12	1666.46	1268.01	1177.88	1186.85	1137.75	975.29	NA	872.102	1494.84	1781.91	2426.8	5229.9	6665.52	7267.94	5152.1	7703.5	6392.49	5046.91	11064.8	11510.8	11309.9	11052.6	11471.2	11461.1	10818.3	10923.1	11483.6	8098.54	7961.25	13753.7	11517.8	11402.8	11468.4	8156.78	8777.4	10479.2	11500.8	10976.7
MG106	32.0947	1e-06	0.999998	1e-06	12213.8	13324.6	13424.2	13179.1	12276.2	11656.3	1632.75	1653.03	1292.16	1204.32	1210.28	1156.98	963.325	872.102	NA	1315.72	1787.42	2477.62	7466.54	6783.35	7406.54	5045.73	8080.19	6390.83	4730.79	11872.8	11495.1	11680	11381	11421.7	12115.3	10878.2	11248.5	12390.9	10979.1	7888.39	14711.3	12346.5	11820.5	11711.2	10572.4	11346.4	11448.7	11931.9	11244.3
MG066	32.1317	1e-06	0.999998	1e-06	12164.9	13621.1	13690.3	13213.8	12354.3	12249.8	1690.7	1715.1	1315.74	1232.82	1244.4	1193.96	1046.86	1494.84	1315.72	NA	1845.79	2531.28	7499.22	6923.81	7711.77	7166.05	8162.15	6652.33	3945.3	11815.4	11998.9	11643.1	11627.6	12085.6	12418	12307.7	12029.5	12445.1	11077.7	8182.87	11768.2	12190.1	12110.7	12330.1	8589.08	11887.5	11416.2	11439.1	12003.1
MG074	33.3947	1e-06	0.999998	1e-06	11395.1	12358.1	12464.3	12272.6	12274.4	11934.8	1845.05	1767.13	1309.27	1980.98	1193.45	1969.78	1717.75	1781.91	1787.42	1845.79	NA	2270.69	7276.77	6556.48	7045.98	4895.16	7464.5	6093.72	4931.97	7906.73	10567.8	10907.4	7826.91	8464.67	10834.9	10329.5	11075.9	11307.7	7420.82	7983.67	10688.7	11368.2	8434.03	11392.8	7658.43	7983.69	8140.52	8522.86	8009.06
MG003	35.3983	0.118328	0.881671	1e-06	12412.1	13882.3	13998.2	14768.8	13299.6	12931.4	2565.93	3356.67	2924.26	2657.45	5634.38	2532.75	2452.95	2426.8	2477.62	2531.28	2270.69	NA	8502.97	7826.69	7588.4	7723.85	11686.3	6663.53	3805.93	8009.41	7938.46	11355.4	11693.1	12016.5	12258.5	11595.8	12267.1	12628.8	11321	8031.65	15639	12652.1	12329.5	12784.2	11911.2	12266.1	11789.2	12451.2	12510.8
MG001	32.7203	0.002868	0.963375	0.033757	12749	14174.3	13953.2	13901.9	13535.8	12973	5571.29	4918.97	8612.67	7935.67	8099.26	7675.82	7439.94	5229.9	7466.54	7499.22	7276.77	8502.97	NA	4898.63	10788.5	8023.77	11615.7	6264.16	4735.31	12610.9	12870.9	12777.5	12734.2	12380.8	12771.4	11544	12004.8	12877.7	11493.5	8299.89	15441	13114	12254.5	12753.8	11956.7	11902.5	12140.4	12491.5	12269.9
MG069	34.5872	0.005637	0.936343	0.05802	11168.1	12434.1	12607.2	12121	12079.4	10009.9	7437.75	6692.43	7753.23	7418.74	7307.47	7359	6593.4	6665.52	6783.35	6923.81	6556.48	7826.69	4898.63	NA	7732.42	7071.82	10322.7	7842.71	4683.82	11344.9	11261.3	11422.3	10011.3	10953.4	11414.4	13273.8	10790.7	11498.5	10227.1	7145.32	13286.8	11748.4	11023	8562.36	10510.7	10849.5	9292.41	10722.1	10579.7
MG053	34.6508	0.200111	0.744241	0.055648	11530.9	12716.1	12994	12383.2	12265.2	12488.7	7576.27	7495.82	10937	7752.2	7855.14	7980.95	7539.64	7267.94	7406.54	7711.77	7045.98	7588.4	10788.5	7732.42	NA	8094.91	10831	6440.91	5475.68	8345.79	8176.31	11658.9	7934.19	11652.8	12262.9	11592.6	11345.7	12017.2	11058.8	8187.6	15170.2	11805.1	12105.7	11859	10965.8	11807.8	11373	11418.3	11730
MG008	35.0183	1e-06	0.999998	1e-06	12249	11341.1	12924.2	12687	12627.2	NA	5316	5167.24	7839.77	7633.94	7558.09	7668.43	5125.41	5152.1	5045.73	7166.05	4895.16	7723.85	8023.77	7071.82	8094.91	NA	7945.32	6518.06	3943.14	11626.8	11620.1	12460.7	11809.4	11254.6	11694.5	11287.1	11661.9	11971.6	7698.17	8375.11	12182.8	11670.7	8668.24	11763.7	8299.17	8608.42	8341.19	8753.58	8230.29
MG130	35.4181	0.048932	0.659907	0.291161	12003.1	14076.4	13681	13440	13008.6	13880	8281.24	7531.55	11864.5	10997.5	11035.1	10830.7	7926.78	7703.5	8080.19	8162.15	7464.5	11686.3	11615.7	10322.7	10831	7945.32	NA	6299.52	4949.12	12303.5	12086.1	12677.3	12616.1	11965.3	11707.4	11312.8	11784.2	12443.9	10923.5	7909.05	12210.2	11896.1	11917.8	12082.9	11080.9	12093.6	11684.7	12023.9	12165.5
MG154	32.77	0.580109	0.327734	0.092157	8429.78	9087.07	6857	8851.5	9053.12	9014.46	6474.05	6754.3	6397.56	8282.19	8216.73	6661.99	6188.15	6392.49	6390.83	6652.33	6093.72	6663.53	6264.16	7842.71	6440.91	6518.06	6299.52	NA	934.323	6683.46	6772.17	8014.4	6834.31	6577.2	6634.53	10136.2	6204.47	6561.9	6599.23	6703.86	10553.4	6917.04	6811.94	6387.54	6965.24	6814.57	6876.51	6396.09	6543.88
MG152	32.7703	0.647892	0.286901	0.065207	5025.57	5573.76	5368.5	4882.18	5106.98	5148.12	4760.08	4060.15	4969.08	4915.55	4855.56	4239.45	5216.85	5046.91	4730.79	3945.3	4931.97	3805.93	4735.31	4683.82	5475.68	3943.14	4949.12	934.323	NA	4880.77	5152.22	6365.56	4034.73	5086.82	3901.39	6300.04	4886.73	3788.38	5364.21	4283.84	7406.95	3501.63	3967.32	3819.47	4995.63	5264.38	5090.35	5040.35	5225.23
MG110	32.8278	0.412603	0.544551	0.042846	12446.6	13473	13774.8	13195.5	13112.3	12755.9	11607.5	7711.28	12701.2	11338.4	11425.2	11693.8	11052.9	11064.8	11872.8	11815.4	7906.73	8009.41	12610.9	11344.9	8345.79	11626.8	12303.5	6683.46	4880.77	NA	2249.9	5000.92	12114.1	12487.9	12719	11313.2	12411.4	13071.4	11745.8	8137.48	15699.8	12958.2	12442.8	12712.8	11619.7	12257.8	12158.2	11903.2	12242.8
MG111	32.86	0.426131	0.556811	0.017058	12078.2	13301.2	13613.1	13270.5	13316	13702.9	11615.8	7778.24	12291.1	11375.8	11489.9	11445	11115.5	11510.8	11495.1	11998.9	10567.8	7938.46	12870.9	11261.3	8176.31	11620.1	12086.1	6772.17	5152.22	2249.9	NA	6780.3	12156.4	12570.5	12985.1	11779	12163.6	12820.7	11691.7	8360.66	15832	12823.8	12902.1	12966.9	12202	12821.2	12493.2	12357.1	12333.4
MG112	32.9328	1e-06	1e-06	0.999998	15915.2	18699.6	18288.6	17324.8	16802.6	17096.3	11755.3	11756.2	13194.4	15568.5	12128.2	12600.4	11918.5	11309.9	11680	11643.1	10907.4	11355.4	12777.5	11422.3	11658.9	12460.7	12677.3	8014.4	6365.56	5000.92	6780.3	NA	13458.2	12898.3	13717.8	15652.2	12803.8	13660.4	11621.8	12013.7	16448	13546	13418	13463.2	13339	13277.5	12714.5	12939.9	13197.7
MG076	34.2633	0.061189	0.276939	0.661872	12886.8	14090.1	13915.7	13975.1	13679.8	13630.7	11574.7	7631.23	12424.3	11457.1	11531.6	11562.5	11031.6	11052.6	11381	11627.6	7826.91	11693.1	12734.2	10011.3	7934.19	11809.4	12616.1	6834.31	4034.73	12114.1	12156.4	13458.2	NA	8068.51	8471.28	10853.7	11099.8	11415.5	2446.55	7966.66	7925.05	11594.7	2648.98	11780.7	2458.8	2560.77	2575.27	2589.18	2501.32
MG017	35.1331	1e-06	1e-06	0.999998	12289.3	12022.4	13624.9	13281.5	13512.6	13180	11934.6	8160.45	12069.4	11560.4	11448.5	9470.87	11394.6	11471.2	11421.7	12085.6	8464.67	12016.5	12380.8	10953.4	11652.8	11254.6	11965.3	6577.2	5086.82	12487.9	12570.5	12898.3	8068.51	NA	731.502	2981.45	6972.59	3432.36	4627.19	7517.27	7154.28	2202.17	3621.39	2409.43	3388.27	3559.43	4916.41	5069.76	3554.53
MG018	35.1331	1e-06	1e-06	0.999998	12713.5	14264.4	14250	13520.7	13624.1	13279.6	12853.7	8134.18	13021.1	12003.1	12386.9	12164.5	11350.7	11461.1	12115.3	12418	10834.9	12258.5	12771.4	11414.4	12262.9	11694.5	11707.4	6634.53	3901.39	12719	12985.1	13717.8	8471.28	731.502	NA	3497.02	7082.92	3558.92	4826.08	7889.32	7127.79	2290.94	3683.4	2521.5	3486.85	3683.23	3573.93	3654.71	3651.76
MG019	35.1331	1e-06	1e-06	0.999997	14699.8	16370.1	16119.9	15665.9	15644.3	15242.3	11157.3	10759.5	11805	10949.2	11114.4	11731.5	10866.8	10818.3	10878.2	12307.7	10329.5	11595.8	11544	13273.8	11592.6	11287.1	11312.8	10136.2	6300.04	11313.2	11779	15652.2	10853.7	2981.45	3497.02	NA	9472.14	7130.8	8890.31	10326.8	11988.7	5008.4	7356.78	6964.3	6788.94	7458.12	6856.61	6948.73	7086.75
MG013	35.2185	0.041346	0.141001	0.817653	11974.8	13183.9	13200.4	12694.2	12604.8	13562.6	12173.1	8037.3	12665.5	11650.9	11925.5	11863.6	11180	10923.1	11248.5	12029.5	11075.9	12267.1	12004.8	10790.7	11345.7	11661.9	11784.2	6204.47	4886.73	12411.4	12163.6	12803.8	11099.8	6972.59	7082.92	9472.14	NA	5003.51	7437.44	7733.64	10162.5	8105.61	7786.43	8357.1	7330.25	7637.83	7423.97	7852.13	8039.69
MG005	35.3022	0.0074	0.098607	0.893994	12849	18092.2	13915.6	13927.3	13564.9	13381.2	12394	8514.31	13370.2	12207.9	12415.7	12057.7	11599.8	11483.6	12390.9	12445.1	11307.7	12628.8	12877.7	11498.5	12017.2	11971.6	12443.9	6561.9	3788.38	13071.4	12820.7	13660.4	11415.5	3432.36	3558.92	7130.8	5003.51	NA	7263.54	8136.36	10032	7700.78	7639.67	8083.89	7175.92	7552.1	7407.3	7637.41	7422.37
MG078	35.8958	1e-06	1e-06	0.999998	11761.3	12853.1	12787.5	12329.5	12176	11801.4	11120.8	7484.41	11739.6	10966.8	10930.9	8967.04	7401.57	8098.54	10979.1	11077.7	7420.82	11321	11493.5	10227.1	11058.8	7698.17	10923.5	6599.23	5364.21	11745.8	11691.7	11621.8	2446.55	4627.19	4826.08	8890.31	7437.44	7263.54	NA	7684.87	5588.35	5143.93	1688.77	7129.95	1575.25	1624.72	1642.95	1707.83	1709.64
MG116	35.9	0.102132	0.302554	0.595314	11185.4	11784.7	11699.5	11865.4	11981.5	11855.9	8178.18	8547.17	8595.28	8272.85	8220.92	8988.66	NA	7961.25	7888.39	8182.87	7983.67	8031.65	8299.89	7145.32	8187.6	8375.11	7909.05	6703.86	4283.84	8137.48	8360.66	12013.7	7966.66	7517.27	7889.32	10326.8	7733.64	8136.36	7684.87	NA	10769.8	7576.76	8289.19	5049.88	7705.01	8486.82	6709.35	7819.37	8226.19
MG128	36.7833	1e-06	1e-06	0.999998	15027.2	17092.8	17159.6	16558.3	16465.3	16124.7	15071.7	11013.9	15719.1	11529	14542.3	11952.4	11113.2	13753.7	14711.3	11768.2	10688.7	15639	15441	13286.8	15170.2	12182.8	12210.2	10553.4	7406.95	15699.8	15832	16448	7925.05	7154.28	7127.79	11988.7	10162.5	10032	5588.35	10769.8	NA	9999.69	4470.9	10681.1	3906.16	4222.96	4208.63	4022.89	4101.76
MG121	36.8517	1e-06	0.036947	0.963051	13093	14710.4	14652.4	14368.7	14109.6	13488.4	12861.1	8012.02	13512	12680.7	12641.5	12361.3	11678	11517.8	12346.5	12190.1	11368.2	12652.1	13114	11748.4	11805.1	11670.7	11896.1	6917.04	3501.63	12958.2	12823.8	13546	11594.7	2202.17	2290.94	5008.4	8105.61	7700.78	5143.93	7576.76	9999.69	NA	3841.48	1348.33	5440.68	5690.27	3765.23	5533.68	5552.75
MG120	36.9878	1e-06	1e-06	0.999998	12621.8	13953.1	13657.3	13592.1	13384.9	13134.5	12005.4	8122	12764.6	11959.7	12067.5	12216.6	11699.5	11402.8	11820.5	12110.7	8434.03	12329.5	12254.5	11023	12105.7	8668.24	11917.8	6811.94	3967.32	12442.8	12902.1	13418	2648.98	3621.39	3683.4	7356.78	7786.43	7639.67	1688.77	8289.19	4470.9	3841.48	NA	7581.49	1690.37	1765.38	618.473	962.435	1746.95
MG081	37.0353	1e-06	0.118278	0.881721	13009.6	14257.8	14500.9	13907.9	13727.4	13419.6	12605.6	8158.68	13040.3	13021.6	12286.1	11962.3	11695.2	11468.4	11711.2	12330.1	11392.8	12784.2	12753.8	8562.36	11859	11763.7	12082.9	6387.54	3819.47	12712.8	12966.9	13463.2	11780.7	2409.43	2521.5	6964.3	8357.1	8083.89	7129.95	5049.88	10681.1	1348.33	7581.49	NA	7632.68	7805.81	7354.82	7629.48	7863.06
MG126	37.1258	1e-06	1e-06	0.999998	12339.8	13312.8	13351.1	12959	12676.6	12428.4	10867	7753.04	NA	11130	11262.9	11370.9	8168.33	8156.78	10572.4	8589.08	7658.43	11911.2	11956.7	10510.7	10965.8	8299.17	11080.9	6965.24	4995.63	11619.7	12202	13339	2458.8	3388.27	3486.85	6788.94	7330.25	7175.92	1575.25	7705.01	3906.16	5440.68	1690.37	7632.68	NA	1525.89	1651.61	1651.84	1656.75
MG085	37.1539	1e-06	1e-06	0.999998	12297.6	14064.9	14185.3	13022.5	13338.5	12746.5	11503.7	8359.09	13029.3	11086.6	NA	11502.7	8913.46	8777.4	11346.4	11887.5	7983.69	12266.1	11902.5	10849.5	11807.8	8608.42	12093.6	6814.57	5264.38	12257.8	12821.2	13277.5	2560.77	3559.43	3683.23	7458.12	7637.83	7552.1	1624.72	8486.82	4222.96	5690.27	1765.38	7805.81	1525.89	NA	1706.31	1740.22	1706.14
MG125	37.5142	1e-06	1e-06	0.999998	12139.8	13535.5	13681	12911.4	12709.1	12668.8	9510.36	7884.84	11923.2	11345.8	11626.3	11451.3	10646.5	10479.2	11448.7	11416.2	8140.52	11789.2	12140.4	9292.41	11373	8341.19	11684.7	6876.51	5090.35	12158.2	12493.2	12714.5	2575.27	4916.41	3573.93	6856.61	7423.97	7407.3	1642.95	6709.35	4208.63	3765.23	618.473	7354.82	1651.61	1706.31	NA	940.572	1006.25
MG124	37.5614	1e-06	1e-06	0.999998	12579.8	11989.5	13830.6	13508	13553.2	13824.1	11695.9	7862.19	12761.9	11627.9	11844	11688.6	11364.1	11500.8	11931.9	11439.1	8522.86	12451.2	12491.5	10722.1	11418.3	8753.58	12023.9	6396.09	5040.35	11903.2	12357.1	12939.9	2589.18	5069.76	3654.71	6948.73	7852.13	7637.41	1707.83	7819.37	4022.89	5533.68	962.435	7629.48	1651.84	1740.22	940.572	NA	1015.97
MG045	37.5886	1e-06	1e-06	0.999998	12586.3	13901.4	13889.4	13619.7	13254.7	12730.7	12056.6	7642.37	12891	11563.8	12033.1	9645.56	11415.2	10976.7	11244.3	12003.1	8009.06	12510.8	12269.9	10579.7	11730	8230.29	12165.5	6543.88	5225.23	12242.8	12333.4	13197.7	2501.32	3554.53	3651.76	7086.75	8039.69	7422.37	1709.64	8226.19	4101.76	5552.75	1746.95	7863.06	1656.75	1706.14	1006.25	1015.97	NA
MG084	37.6025	1e-06	1e-06	0.999998	11852.9	13087.5	13072.5	12417.4	13652.4	12149.9	11497.6	7809.92	11474.9	11267.8	10826.1	11137.6	10594.4	8122.82	10645.7	8599	7892.19	11413.6	11799.6	10292.5	11087	8246.72	11503.1	6517.52	5290.06	12086	12148.1	11897.7	2487.05	3297.98	3451.26	8569.48	7421.77	5259.44	764.35	7999.88	4098.51	5349.86	1795.19	7492.59	1577.04	1601.84	1701.85	1778.68	1707.61
MG082	37.7606	1e-06	1e-06	0.999998	15139.2	17312.9	17129.8	16458.6	16312.6	16315.9	11242.6	10731.5	12337.1	11266.8	11390.5	11750.1	12478.8	10942.5	12760.9	15216.8	10437.6	12155.2	12032.9	10602.4	11737.1	10925.9	11694.4	9848.21	5998.25	12031.8	12285	16393.8	5305.95	6678.49	7270.8	11567.2	10072.1	10341	3620.19	10932	7295.46	7467.35	3920.31	10465.8	3733.53	4004.18	3680.02	2721.47	2635.23
MG044	38.3867	1e-06	1e-06	0.999998	NA	14164	14087.6	13698.6	13277.1	13028.5	11702.7	8226.46	12725.3	11450.2	11953	12242.4	11071.8	10894.1	11739.8	12079.5	7903.36	9379.6	12671.2	11217	11705.2	8741.25	12090.9	6743.66	5107.08	12624.6	12963.2	15169	2588.17	3610.49	3707.51	7308.82	7871.98	7639.75	1773.61	7845.76	8021.21	5606.84	1949.35	7770.72	1810.37	1849.5	1857.65	1908.62	1816.02
MG086	38.7608	1e-06	1e-06	0.999998	14730.6	16562	16745.8	16232.4	16206.3	15668.9	11201	10099.9	11734	10908.7	10644.7	11611.6	10794.6	10431.8	11036.7	11554.8	10236.4	11497.8	11852.9	10254.1	10855.3	10671.1	11582.3	7654.88	5947.77	11727.8	11904.2	15953.9	5347.13	6544.16	6971.91	8788.97	10444.5	7381.72	2603.04	10668.9	5835.32	7758.9	2906.68	10355.8	2572.21	2736.48	2749.49	2712.32	2583.99
MG007	39.3156	1e-06	1e-06	0.999998	12670.9	17912.2	13938	13275.3	13621.5	13136.9	12206.6	7751.85	12883	11608.4	12234	12025.8	11204.3	11572.4	11810.2	12045.1	8272.38	12881.2	12792.6	11354.1	11279.1	11026.9	12259.2	6483.12	3721.43	12987.5	12786.5	13395.1	2654.74	3626.91	3747.87	7740.07	8463.55	7785.97	1684.07	8140.65	4656.18	7883.71	1942.73	8010.08	1681.56	1731.91	1881.88	1896.26	1874.06
MG010	39.3244	1e-06	1e-06	0.999998	14309.5	16010.2	13014.2	15192.6	15261.3	14852.7	10780.7	10381.2	11341.9	10582.8	10808.5	12117.8	10579	10449.8	10352.8	11159.6	9932.76	11347.5	11404.6	9814.73	11815.3	10883.2	11213.5	9501.15	5740.85	10955.9	11541.3	14725.2	5019.02	6368.44	6633.44	11132.9	9740.87	7444.22	3601.2	10362.9	7508.27	7311.69	4194.33	10125.9	3838.3	4180.19	4031.55	4035.39	3832.18
MG129	39.5453	1e-06	1e-06	0.999998	12448.9	14149.3	14404.9	14170.5	13964.8	13650.1	12328.9	7842.12	12842.3	11731.3	12535.2	12015.7	11376.7	11658.5	12362.1	12348.3	9092.6	12818.5	12752.9	11375.4	12144	11648.1	12357.7	6663.29	5214.47	12673.3	13996	13728.4	2723.47	5289	5462.87	7497.28	8021.05	7948.53	1960.96	7486.02	4958.39	8029.17	2201.22	8104.81	2005.39	2116.36	2143.37	2174.67	2110.76
MG042	39.7453	1e-06	1e-06	0.999998	12550.8	13834.3	13914.3	12931.2	13239.4	12986.4	12374.6	7922.49	12371.3	11583.1	11572.3	12132.8	11399.9	8717.17	11094.8	11766.2	7889.43	12544.1	12343.7	10829.1	11542.9	9102.29	12007.7	6788.98	3906.39	12401.2	12710.2	14449.1	1574.58	5072.12	5143.16	7448.19	7928.32	7609.83	1624.36	8177.3	4554.39	5500.19	1918.98	7615.22	1755.25	1790.95	1837.88	1818.49	1883.66
MG009	39.9267	1e-06	0.223435	0.776564	12182.7	13670	13798.5	13192.4	13372.3	13077.8	11917.8	8621.58	12910.5	12051.1	12196.6	13278.7	12003.2	9756.94	11976	12209.7	11531.1	12448.8	12199.9	11287.5	12282.8	11636.6	12055.6	6646.22	4020.92	12439.1	12894.1	13765.8	11556.5	11600.4	11512.8	11581	9821.52	11619.7	7761.35	5110.94	11447.3	8435.68	11186.7	7593.4	8087.35	11181.4	10776	11076.5	11001.4
MG039	40.33	1e-06	1e-06	0.999998	11952.8	13119.5	12714.6	12464.2	12705.4	12398.1	11358.8	8531.62	11991.7	10832.7	10964	11295.4	10994.9	11042.9	11400.7	11101.2	7994.78	11394	11984.4	10739.3	11180.3	10807.5	11478.5	6560.82	5315.98	11819.6	12474.7	12347.5	1404.88	3332.16	4937.38	8659.5	7590.2	7342.47	1729.14	7541.09	4362.03	5328.32	1898.84	7424.34	1725.16	1817.09	1809.36	1841.34	1840.42
MG040	40.5869	1e-06	1e-06	0.999998	12938.9	14213.5	14155.5	13769.9	13750.5	13321.8	12541.4	8170.42	13217.3	12202.1	12453.8	12324.9	11822.4	11804.4	11866.5	10313.3	11382.5	12459.7	13056.6	11177.1	11825.4	11963	12323.7	6755.96	5085	12514.1	12855.8	13706.5	1497.43	3642.16	5352.22	7273.48	7933.02	7858.54	1841.59	7600.7	4467.3	5699.63	2023.66	8014.1	1880.03	1905.54	1963.03	1958.19	2006.16
MG038	42.1081	1e-06	1e-06	0.999998	12031.6	13647.2	13385.9	13360.3	13582.2	12988.1	12380.9	8030.28	12789.8	12172.7	13256.6	11788.1	11291.5	11604.1	11823.4	12119.5	10764	12598.9	12579.5	11155.3	11164.8	11632	11754	6660.51	5199.76	11973.3	12563.3	13098.5	1661.1	5432.17	5574.79	9403.74	10814	8071.01	2155.49	4977.66	7130.24	7647.73	2391.82	3652.01	2302.82	2388.53	2327.03	2371.54	2375.77
MG035	42.4456	1e-06	1e-06	0.999998	11929	13035.4	13047	12853.4	12659.8	12202.8	11706.1	7726.67	12263.1	11322.7	11414.8	11726.4	11372.4	11240.8	11002.3	11561.5	8357.99	11949.9	11936	10897.9	11116.3	8552.03	10960.6	6565.36	5272.56	11696.6	12186.2	12102	1473.35	5052.21	5271.77	9375.88	7511.86	7930.84	2102.09	4982.7	6509.01	7367.37	2327.58	3708.94	2081.32	2202.67	2229.63	2320.32	2203.91
MG096	42.6028	1e-06	1e-06	0.999998	12247.1	13341.3	13691.3	12985	12972.8	12374.4	11976.4	8490.74	12098.5	11629	10677.6	10191.6	8690.7	8481.98	11419.5	11933.9	8391.49	12041.1	11784.5	10632.2	12254.9	8795.55	11704.5	6922.24	4236.31	12225.6	12500.4	12813	1536.41	5161.93	5347.32	7633.16	8210.88	7668.66	1841.01	8039.42	4604.08	5377.46	1091.21	5364.46	1842.8	1962.99	1784.15	1890.16	1867.05
MG034	42.6142	1e-06	1e-06	0.999998	12288.6	14097.6	14075.5	13883.5	13697.2	13087.7	11781.7	7941.19	12786.9	11741.9	11587.4	12058.8	11306.3	8726.16	11971	9532.86	8131.98	12288.5	12670.3	11293.3	11465.5	11314.7	12721	6630.3	4854.41	12372.9	13029.1	13520.1	2610.28	3651.18	3731.58	7314.6	8051.71	7737.11	1794.65	7815.21	4569.85	5764.73	1959.63	7955.82	1829.9	1853.22	1920.09	1951.95	1866.96
MG030	42.8475	1e-06	1e-06	0.999998	12806.1	NA	14096.6	13756.3	13533.7	12967.7	12908	8569.51	13171.9	12049.8	9356.38	12330.8	11850.8	11993.3	11963.5	12561	11741.3	14158.3	13263.5	11477.1	11805.2	12062	12560.3	6628.01	4914.37	12838.5	13106.6	13528.9	1442.08	3483.83	3570.77	6648.27	7904.58	7521.89	1746.97	7848.88	4366.89	5733.86	1938.78	8060.23	1814.83	1797.99	1869.87	1891.38	1872.1
[truncated: 16 more columns]

## Sheet: Fig. 1D PSMC non-admixed
	Lat	Pop1	Pop2	Pop3	MG024	MG027	MG068	MG025	MG028	MG022	MG138	MG140	MG141	MG106	MG066	MG074	MG008	MG112	MG017	MG018	MG019	MG078	MG128	MG120	MG126	MG085	MG125	MG124	MG045	MG084	MG082	MG044	MG086	MG007	MG010	MG129	MG042	MG039	MG040	MG038	MG035	MG096	MG034	MG030
Lat					24.7193	26.4019	30.2342	30.3289	31.1585	31.1917	31.4258	31.8519	31.9511	32.0947	32.1317	33.3947	35.0183	32.9328	35.1331	35.1331	35.1331	35.8958	36.7833	36.9878	37.1258	37.1539	37.5142	37.5614	37.5886	37.6025	37.7606	38.3867	38.7608	39.3156	39.3244	39.5453	39.7453	40.33	40.5869	42.1081	42.4456	42.6028	42.6142	42.8475
Pop1					0.999998	0.999998	0.999998	0.999998	0.999998	0.999998	1e-06	1e-06	1e-06	1e-06	1e-06	1e-06	1e-06	1e-06	1e-06	1e-06	1e-06	1e-06	1e-06	1e-06	1e-06	1e-06	1e-06	1e-06	1e-06	1e-06	1e-06	1e-06	1e-06	1e-06	1e-06	1e-06	1e-06	1e-06	1e-06	1e-06	1e-06	1e-06	1e-06	1e-06
Pop2					1e-06	1e-06	1e-06	1e-06	1e-06	1e-06	0.999998	0.999998	0.999998	0.999998	0.999998	0.999998	0.999998	1e-06	1e-06	1e-06	1e-06	1e-06	1e-06	1e-06	1e-06	1e-06	1e-06	1e-06	1e-06	1e-06	1e-06	1e-06	1e-06	1e-06	1e-06	1e-06	1e-06	1e-06	1e-06	1e-06	1e-06	1e-06	1e-06	1e-06
Pop3					1e-06	1e-06	1e-06	1e-06	1e-06	1e-06	1e-06	1e-06	1e-06	1e-06	1e-06	1e-06	1e-06	0.999998	0.999998	0.999998	0.999997	0.999998	0.999998	0.999998	0.999998	0.999998	0.999998	0.999998	0.999998	0.999998	0.999998	0.999998	0.999998	0.999998	0.999998	0.999998	0.999998	0.999998	0.999998	0.999998	0.999998	0.999998	0.999998	0.999998
MG024	24.7193	0.999998	1e-06	1e-06	NA	5178.69	3681.39	585.562	5040.64	4950.83	11871.8	11337	11569.9	12213.8	12164.9	11395.1	12249	15915.2	12289.3	12713.5	14699.8	11761.3	15027.2	12621.8	12339.8	12297.6	12139.8	12579.8	12586.3	11852.9	15139.2	NA	14730.6	12670.9	14309.5	12448.9	12550.8	11952.8	12938.9	12031.6	11929	12247.1	12288.6	12806.1
MG027	26.4019	0.999998	1e-06	1e-06	5178.69	NA	2323.47	5520.58	2370.92	2344.84	13258.2	12204.9	12802.5	13324.6	13621.1	12358.1	11341.1	18699.6	12022.4	14264.4	16370.1	12853.1	17092.8	13953.1	13312.8	14064.9	13535.5	11989.5	13901.4	13087.5	17312.9	14164	16562	17912.2	16010.2	14149.3	13834.3	13119.5	14213.5	13647.2	13035.4	13341.3	14097.6	NA
MG068	30.2342	0.999998	1e-06	1e-06	3681.39	2323.47	NA	3885.61	2425.92	2246.86	13062	12332.4	12627	13424.2	13690.3	12464.3	12924.2	18288.6	13624.9	14250	16119.9	12787.5	17159.6	13657.3	13351.1	14185.3	13681	13830.6	13889.4	13072.5	17129.8	14087.6	16745.8	13938	13014.2	14404.9	13914.3	12714.6	14155.5	13385.9	13047	13691.3	14075.5	14096.6
MG025	30.3289	0.999998	1e-06	1e-06	585.562	5520.58	3885.61	NA	3864.08	5320.63	12821.6	12431.8	NA	13179.1	13213.8	12272.6	12687	17324.8	13281.5	13520.7	15665.9	12329.5	16558.3	13592.1	12959	13022.5	12911.4	13508	13619.7	12417.4	16458.6	13698.6	16232.4	13275.3	15192.6	14170.5	12931.2	12464.2	13769.9	13360.3	12853.4	12985	13883.5	13756.3
MG028	31.1585	0.999998	1e-06	1e-06	5040.64	2370.92	2425.92	3864.08	NA	2277.97	13079.4	12100.9	12285.7	12276.2	12354.3	12274.4	12627.2	16802.6	13512.6	13624.1	15644.3	12176	16465.3	13384.9	12676.6	13338.5	12709.1	13553.2	13254.7	13652.4	16312.6	13277.1	16206.3	13621.5	15261.3	13964.8	13239.4	12705.4	13750.5	13582.2	12659.8	12972.8	13697.2	13533.7
MG022	31.1917	0.999998	1e-06	1e-06	4950.83	2344.84	2246.86	5320.63	2277.97	NA	12222.3	11886	11590.9	11656.3	12249.8	11934.8	NA	17096.3	13180	13279.6	15242.3	11801.4	16124.7	13134.5	12428.4	12746.5	12668.8	13824.1	12730.7	12149.9	16315.9	13028.5	15668.9	13136.9	14852.7	13650.1	12986.4	12398.1	13321.8	12988.1	12202.8	12374.4	13087.7	12967.7
MG138	31.4258	1e-06	0.999998	1e-06	11871.8	13258.2	13062	12821.6	13079.4	12222.3	NA	847.94	1663.12	1632.75	1690.7	1845.05	5316	11755.3	11934.6	12853.7	11157.3	11120.8	15071.7	12005.4	10867	11503.7	9510.36	11695.9	12056.6	11497.6	11242.6	11702.7	11201	12206.6	10780.7	12328.9	12374.6	11358.8	12541.4	12380.9	11706.1	11976.4	11781.7	12908
MG140	31.8519	1e-06	0.999998	1e-06	11337	12204.9	12332.4	12431.8	12100.9	11886	847.94	NA	975.29	963.325	1046.86	1717.75	5125.41	11918.5	11394.6	11350.7	10866.8	7401.57	11113.2	11699.5	8168.33	8913.46	10646.5	11364.1	11415.2	10594.4	12478.8	11071.8	10794.6	11204.3	10579	11376.7	11399.9	10994.9	11822.4	11291.5	11372.4	8690.7	11306.3	11850.8
MG141	31.9511	1e-06	0.999998	1e-06	11569.9	12802.5	12627	NA	12285.7	11590.9	1663.12	975.29	NA	872.102	1494.84	1781.91	5152.1	11309.9	11471.2	11461.1	10818.3	8098.54	13753.7	11402.8	8156.78	8777.4	10479.2	11500.8	10976.7	8122.82	10942.5	10894.1	10431.8	11572.4	10449.8	11658.5	8717.17	11042.9	11804.4	11604.1	11240.8	8481.98	8726.16	11993.3
MG106	32.0947	1e-06	0.999998	1e-06	12213.8	13324.6	13424.2	13179.1	12276.2	11656.3	1632.75	963.325	872.102	NA	1315.72	1787.42	5045.73	11680	11421.7	12115.3	10878.2	10979.1	14711.3	11820.5	10572.4	11346.4	11448.7	11931.9	11244.3	10645.7	12760.9	11739.8	11036.7	11810.2	10352.8	12362.1	11094.8	11400.7	11866.5	11823.4	11002.3	11419.5	11971	11963.5
MG066	32.1317	1e-06	0.999998	1e-06	12164.9	13621.1	13690.3	13213.8	12354.3	12249.8	1690.7	1046.86	1494.84	1315.72	NA	1845.79	7166.05	11643.1	12085.6	12418	12307.7	11077.7	11768.2	12110.7	8589.08	11887.5	11416.2	11439.1	12003.1	8599	15216.8	12079.5	11554.8	12045.1	11159.6	12348.3	11766.2	11101.2	10313.3	12119.5	11561.5	11933.9	9532.86	12561
MG074	33.3947	1e-06	0.999998	1e-06	11395.1	12358.1	12464.3	12272.6	12274.4	11934.8	1845.05	1717.75	1781.91	1787.42	1845.79	NA	4895.16	10907.4	8464.67	10834.9	10329.5	7420.82	10688.7	8434.03	7658.43	7983.69	8140.52	8522.86	8009.06	7892.19	10437.6	7903.36	10236.4	8272.38	9932.76	9092.6	7889.43	7994.78	11382.5	10764	8357.99	8391.49	8131.98	11741.3
MG008	35.0183	1e-06	0.999998	1e-06	12249	11341.1	12924.2	12687	12627.2	NA	5316	5125.41	5152.1	5045.73	7166.05	4895.16	NA	12460.7	11254.6	11694.5	11287.1	7698.17	12182.8	8668.24	8299.17	8608.42	8341.19	8753.58	8230.29	8246.72	10925.9	8741.25	10671.1	11026.9	10883.2	11648.1	9102.29	10807.5	11963	11632	8552.03	8795.55	11314.7	12062
MG112	32.9328	1e-06	1e-06	0.999998	15915.2	18699.6	18288.6	17324.8	16802.6	17096.3	11755.3	11918.5	11309.9	11680	11643.1	10907.4	12460.7	NA	12898.3	13717.8	15652.2	11621.8	16448	13418	13339	13277.5	12714.5	12939.9	13197.7	11897.7	16393.8	15169	15953.9	13395.1	14725.2	13728.4	14449.1	12347.5	13706.5	13098.5	12102	12813	13520.1	13528.9
MG017	35.1331	1e-06	1e-06	0.999998	12289.3	12022.4	13624.9	13281.5	13512.6	13180	11934.6	11394.6	11471.2	11421.7	12085.6	8464.67	11254.6	12898.3	NA	731.502	2981.45	4627.19	7154.28	3621.39	3388.27	3559.43	4916.41	5069.76	3554.53	3297.98	6678.49	3610.49	6544.16	3626.91	6368.44	5289	5072.12	3332.16	3642.16	5432.17	5052.21	5161.93	3651.18	3483.83
MG018	35.1331	1e-06	1e-06	0.999998	12713.5	14264.4	14250	13520.7	13624.1	13279.6	12853.7	11350.7	11461.1	12115.3	12418	10834.9	11694.5	13717.8	731.502	NA	3497.02	4826.08	7127.79	3683.4	3486.85	3683.23	3573.93	3654.71	3651.76	3451.26	7270.8	3707.51	6971.91	3747.87	6633.44	5462.87	5143.16	4937.38	5352.22	5574.79	5271.77	5347.32	3731.58	3570.77
MG019	35.1331	1e-06	1e-06	0.999997	14699.8	16370.1	16119.9	15665.9	15644.3	15242.3	11157.3	10866.8	10818.3	10878.2	12307.7	10329.5	11287.1	15652.2	2981.45	3497.02	NA	8890.31	11988.7	7356.78	6788.94	7458.12	6856.61	6948.73	7086.75	8569.48	11567.2	7308.82	8788.97	7740.07	11132.9	7497.28	7448.19	8659.5	7273.48	9403.74	9375.88	7633.16	7314.6	6648.27
MG078	35.8958	1e-06	1e-06	0.999998	11761.3	12853.1	12787.5	12329.5	12176	11801.4	11120.8	7401.57	8098.54	10979.1	11077.7	7420.82	7698.17	11621.8	4627.19	4826.08	8890.31	NA	5588.35	1688.77	1575.25	1624.72	1642.95	1707.83	1709.64	764.35	3620.19	1773.61	2603.04	1684.07	3601.2	1960.96	1624.36	1729.14	1841.59	2155.49	2102.09	1841.01	1794.65	1746.97
MG128	36.7833	1e-06	1e-06	0.999998	15027.2	17092.8	17159.6	16558.3	16465.3	16124.7	15071.7	11113.2	13753.7	14711.3	11768.2	10688.7	12182.8	16448	7154.28	7127.79	11988.7	5588.35	NA	4470.9	3906.16	4222.96	4208.63	4022.89	4101.76	4098.51	7295.46	8021.21	5835.32	4656.18	7508.27	4958.39	4554.39	4362.03	4467.3	7130.24	6509.01	4604.08	4569.85	4366.89
MG120	36.9878	1e-06	1e-06	0.999998	12621.8	13953.1	13657.3	13592.1	13384.9	13134.5	12005.4	11699.5	11402.8	11820.5	12110.7	8434.03	8668.24	13418	3621.39	3683.4	7356.78	1688.77	4470.9	NA	1690.37	1765.38	618.473	962.435	1746.95	1795.19	3920.31	1949.35	2906.68	1942.73	4194.33	2201.22	1918.98	1898.84	2023.66	2391.82	2327.58	1091.21	1959.63	1938.78
MG126	37.1258	1e-06	1e-06	0.999998	12339.8	13312.8	13351.1	12959	12676.6	12428.4	10867	8168.33	8156.78	10572.4	8589.08	7658.43	8299.17	13339	3388.27	3486.85	6788.94	1575.25	3906.16	1690.37	NA	1525.89	1651.61	1651.84	1656.75	1577.04	3733.53	1810.37	2572.21	1681.56	3838.3	2005.39	1755.25	1725.16	1880.03	2302.82	2081.32	1842.8	1829.9	1814.83
MG085	37.1539	1e-06	1e-06	0.999998	12297.6	14064.9	14185.3	13022.5	13338.5	12746.5	11503.7	8913.46	8777.4	11346.4	11887.5	7983.69	8608.42	13277.5	3559.43	3683.23	7458.12	1624.72	4222.96	1765.38	1525.89	NA	1706.31	1740.22	1706.14	1601.84	4004.18	1849.5	2736.48	1731.91	4180.19	2116.36	1790.95	1817.09	1905.54	2388.53	2202.67	1962.99	1853.22	1797.99
MG125	37.5142	1e-06	1e-06	0.999998	12139.8	13535.5	13681	12911.4	12709.1	12668.8	9510.36	10646.5	10479.2	11448.7	11416.2	8140.52	8341.19	12714.5	4916.41	3573.93	6856.61	1642.95	4208.63	618.473	1651.61	1706.31	NA	940.572	1006.25	1701.85	3680.02	1857.65	2749.49	1881.88	4031.55	2143.37	1837.88	1809.36	1963.03	2327.03	2229.63	1784.15	1920.09	1869.87
MG124	37.5614	1e-06	1e-06	0.999998	12579.8	11989.5	13830.6	13508	13553.2	13824.1	11695.9	11364.1	11500.8	11931.9	11439.1	8522.86	8753.58	12939.9	5069.76	3654.71	6948.73	1707.83	4022.89	962.435	1651.84	1740.22	940.572	NA	1015.97	1778.68	2721.47	1908.62	2712.32	1896.26	4035.39	2174.67	1818.49	1841.34	1958.19	2371.54	2320.32	1890.16	1951.95	1891.38
MG045	37.5886	1e-06	1e-06	0.999998	12586.3	13901.4	13889.4	13619.7	13254.7	12730.7	12056.6	11415.2	10976.7	11244.3	12003.1	8009.06	8230.29	13197.7	3554.53	3651.76	7086.75	1709.64	4101.76	1746.95	1656.75	1706.14	1006.25	1015.97	NA	1707.61	2635.23	1816.02	2583.99	1874.06	3832.18	2110.76	1883.66	1840.42	2006.16	2375.77	2203.91	1867.05	1866.96	1872.1
MG084	37.6025	1e-06	1e-06	0.999998	11852.9	13087.5	13072.5	12417.4	13652.4	12149.9	11497.6	10594.4	8122.82	10645.7	8599	7892.19	8246.72	11897.7	3297.98	3451.26	8569.48	764.35	4098.51	1795.19	1577.04	1601.84	1701.85	1778.68	1707.61	NA	3748.34	1855	2701.21	1735.55	3867.51	2030.83	1763.7	1758	1898.01	2307.54	2097.59	1931.56	1860.83	1767.41
MG082	37.7606	1e-06	1e-06	0.999998	15139.2	17312.9	17129.8	16458.6	16312.6	16315.9	11242.6	12478.8	10942.5	12760.9	15216.8	10437.6	10925.9	16393.8	6678.49	7270.8	11567.2	3620.19	7295.46	3920.31	3733.53	4004.18	3680.02	2721.47	2635.23	3748.34	NA	4194.94	4627.52	4148.35	5358.06	4534.15	4188.01	4066.5	4355.42	4981.04	4671.27	4271.29	4135.15	4152.26
MG044	38.3867	1e-06	1e-06	0.999998	NA	14164	14087.6	13698.6	13277.1	13028.5	11702.7	11071.8	10894.1	11739.8	12079.5	7903.36	8741.25	15169	3610.49	3707.51	7308.82	1773.61	8021.21	1949.35	1810.37	1849.5	1857.65	1908.62	1816.02	1855	4194.94	NA	2852.99	1855.96	4225.67	2110.84	1896.67	1845.51	2018.02	2376.61	2225.59	2099.53	652.395	1898.13
MG086	38.7608	1e-06	1e-06	0.999998	14730.6	16562	16745.8	16232.4	16206.3	15668.9	11201	10794.6	10431.8	11036.7	11554.8	10236.4	10671.1	15953.9	6544.16	6971.91	8788.97	2603.04	5835.32	2906.68	2572.21	2736.48	2749.49	2712.32	2583.99	2701.21	4627.52	2852.99	NA	2759.42	5374.99	3115.68	2953.43	2658.91	3012.91	4695.83	3150.26	3057.4	2857.03	2832.7
MG007	39.3156	1e-06	1e-06	0.999998	12670.9	17912.2	13938	13275.3	13621.5	13136.9	12206.6	11204.3	11572.4	11810.2	12045.1	8272.38	11026.9	13395.1	3626.91	3747.87	7740.07	1684.07	4656.18	1942.73	1681.56	1731.91	1881.88	1896.26	1874.06	1735.55	4148.35	1855.96	2759.42	NA	3569.99	1979.87	1709.31	1816.31	1937.06	2375.39	2227.04	2004.39	1877.54	1873.91
MG010	39.3244	1e-06	1e-06	0.999998	14309.5	16010.2	13014.2	15192.6	15261.3	14852.7	10780.7	10579	10449.8	10352.8	11159.6	9932.76	10883.2	14725.2	6368.44	6633.44	11132.9	3601.2	7508.27	4194.33	3838.3	4180.19	4031.55	4035.39	3832.18	3867.51	5358.06	4225.67	5374.99	3569.99	NA	4312.18	3905.87	3773.62	4032.23	4811.45	4376.17	4517.91	4281.32	4077.68
MG129	39.5453	1e-06	1e-06	0.999998	12448.9	14149.3	14404.9	14170.5	13964.8	13650.1	12328.9	11376.7	11658.5	12362.1	12348.3	9092.6	11648.1	13728.4	5289	5462.87	7497.28	1960.96	4958.39	2201.22	2005.39	2116.36	2143.37	2174.67	2110.76	2030.83	4534.15	2110.84	3115.68	1979.87	4312.18	NA	1920.64	2004.54	2181.73	2394.16	2161.34	2251.1	2140.58	2101.5
MG042	39.7453	1e-06	1e-06	0.999998	12550.8	13834.3	13914.3	12931.2	13239.4	12986.4	12374.6	11399.9	8717.17	11094.8	11766.2	7889.43	9102.29	14449.1	5072.12	5143.16	7448.19	1624.36	4554.39	1918.98	1755.25	1790.95	1837.88	1818.49	1883.66	1763.7	4188.01	1896.67	2953.43	1709.31	3905.87	1920.64	NA	1810.56	1899.53	2336.42	2254.2	2014.2	1888.07	1862.72
MG039	40.33	1e-06	1e-06	0.999998	11952.8	13119.5	12714.6	12464.2	12705.4	12398.1	11358.8	10994.9	11042.9	11400.7	11101.2	7994.78	10807.5	12347.5	3332.16	4937.38	8659.5	1729.14	4362.03	1898.84	1725.16	1817.09	1809.36	1841.34	1840.42	1758	4066.5	1845.51	2658.91	1816.31	3773.62	2004.54	1810.56	NA	600.912	2102.55	1180.2	1973.84	1903.79	1624.38
MG040	40.5869	1e-06	1e-06	0.999998	12938.9	14213.5	14155.5	13769.9	13750.5	13321.8	12541.4	11822.4	11804.4	11866.5	10313.3	11382.5	11963	13706.5	3642.16	5352.22	7273.48	1841.59	4467.3	2023.66	1880.03	1905.54	1963.03	1958.19	2006.16	1898.01	4355.42	2018.02	3012.91	1937.06	4032.23	2181.73	1899.53	600.912	NA	2278.39	1268.27	2092.19	2072.57	1775.44
MG038	42.1081	1e-06	1e-06	0.999998	12031.6	13647.2	13385.9	13360.3	13582.2	12988.1	12380.9	11291.5	11604.1	11823.4	12119.5	10764	11632	13098.5	5432.17	5574.79	9403.74	2155.49	7130.24	2391.82	2302.82	2388.53	2327.03	2371.54	2375.77	2307.54	4981.04	2376.61	4695.83	2375.39	4811.45	2394.16	2336.42	2102.55	2278.39	NA	1124.38	2252.28	2429.15	2230.43
MG035	42.4456	1e-06	1e-06	0.999998	11929	13035.4	13047	12853.4	12659.8	12202.8	11706.1	11372.4	11240.8	11002.3	11561.5	8357.99	8552.03	12102	5052.21	5271.77	9375.88	2102.09	6509.01	2327.58	2081.32	2202.67	2229.63	2320.32	2203.91	2097.59	4671.27	2225.59	3150.26	2227.04	4376.17	2161.34	2254.2	1180.2	1268.27	1124.38	NA	1220.42	2246.66	1139.81
MG096	42.6028	1e-06	1e-06	0.999998	12247.1	13341.3	13691.3	12985	12972.8	12374.4	11976.4	8690.7	8481.98	11419.5	11933.9	8391.49	8795.55	12813	5161.93	5347.32	7633.16	1841.01	4604.08	1091.21	1842.8	1962.99	1784.15	1890.16	1867.05	1931.56	4271.29	2099.53	3057.4	2004.39	4517.91	2251.1	2014.2	1973.84	2092.19	2252.28	1220.42	NA	2072.59	1923.92
MG034	42.6142	1e-06	1e-06	0.999998	12288.6	14097.6	14075.5	13883.5	13697.2	13087.7	11781.7	11306.3	8726.16	11971	9532.86	8131.98	11314.7	13520.1	3651.18	3731.58	7314.6	1794.65	4569.85	1959.63	1829.9	1853.22	1920.09	1951.95	1866.96	1860.83	4135.15	652.395	2857.03	1877.54	4281.32	2140.58	1888.07	1903.79	2072.57	2429.15	2246.66	2072.59	NA	1959
MG030	42.8475	1e-06	1e-06	0.999998	12806.1	NA	14096.6	13756.3	13533.7	12967.7	12908	11850.8	11993.3	11963.5	12561	11741.3	12062	13528.9	3483.83	3570.77	6648.27	1746.97	4366.89	1938.78	1814.83	1797.99	1869.87	1891.38	1872.1	1767.41	4152.26	1898.13	2832.7	1873.91	4077.68	2101.5	1862.72	1624.38	1775.44	2230.43	1139.81	1923.92	1959	NA
					1 vs 2	12434.5
					1 vs 3	13716.2
					2 vs 3	10783.1

## Sheet: Fig. 1E Genetic distances
	Lat	Pop1	Pop2	Pop3	MG024	MG027	MG068	MG025	MG028	MG022	MG138	MG056	MG142	MG144	MG143	MG063	MG140	MG141	MG106	MG066	MG001	MG074	MG003	MG069	MG053	MG008	MG130	MG154	MG152	MG110	MG111	MG112	MG076	MG017	MG018	MG019	MG013	MG005	MG078	MG116	MG128	MG121	MG120	MG081	MG126	MG085	MG125	MG124	MG045
Lat					24.7193	26.4019	30.2342	30.3289	31.1585	31.1917	31.4258	31.5808	31.6447	31.6447	31.6453	31.7397	31.8519	31.9511	32.0947	32.1317	32.7203	33.3947	35.3983	34.5872	34.6508	35.0183	35.4181	32.77	32.7703	32.8278	32.86	32.9328	34.2633	35.1331	35.1331	35.1331	35.2185	35.3022	35.8958	35.9	36.7833	36.8517	36.9878	37.0353	37.1258	37.1539	37.5142	37.5614	37.5886
Pop1					0.999998	0.999998	0.999998	0.999998	0.999998	0.999998	1e-06	0.070198	0.298532	0.304239	0.298145	0.14112	1e-06	1e-06	1e-06	1e-06	0.002868	1e-06	0.118328	0.005637	0.200111	1e-06	0.048932	0.580109	0.647892	0.412603	0.426131	1e-06	0.061189	1e-06	1e-06	1e-06	0.041346	0.0074	1e-06	0.102132	1e-06	1e-06	1e-06	1e-06	1e-06	1e-06	1e-06	1e-06	1e-06
Pop2					1e-06	1e-06	1e-06	1e-06	1e-06	1e-06	0.999998	0.929801	0.701467	0.69576	0.701854	0.858879	0.999998	0.999998	0.999998	0.999998	0.963375	0.999998	0.881671	0.936343	0.744241	0.999998	0.659907	0.327734	0.286901	0.544551	0.556811	1e-06	0.276939	1e-06	1e-06	1e-06	0.141001	0.098607	1e-06	0.302554	1e-06	0.036947	1e-06	0.118278	1e-06	1e-06	1e-06	1e-06	1e-06
Pop3					1e-06	1e-06	1e-06	1e-06	1e-06	1e-06	1e-06	1e-06	1e-06	1e-06	1e-06	1e-06	1e-06	1e-06	1e-06	1e-06	0.033757	1e-06	1e-06	0.05802	0.055648	1e-06	0.291161	0.092157	0.065207	0.042846	0.017058	0.999998	0.661872	0.999998	0.999998	0.999997	0.817653	0.893994	0.999998	0.595314	0.999998	0.963051	0.999998	0.881721	0.999998	0.999998	0.999998	0.999998	0.999998
MG024	24.7193	0.999998	1e-06	1e-06	NA	0.21049	0.220362	0.0501569	0.245834	0.234524	0.357838	0.364497	0.291606	0.317689	0.316745	0.30763	0.356367	0.355807	0.359496	0.332475	0.31466	0.349485	0.334436	0.330932	0.321174	0.322619	0.304384	0.332317	0.338419	0.33068	0.307441	0.3617	0.328646	0.354868	0.34045	0.446202	0.332965	0.327428	0.365014	0.35091	0.370277	0.364357	0.346365	0.344253	0.360874	0.341421	0.367903	0.364757	0.364077
MG027	26.4019	0.999998	1e-06	1e-06	0.21049	NA	0.184799	0.211304	0.173102	0.178758	0.32253	0.29977	0.288214	0.286001	0.272391	0.296242	0.321248	0.327601	0.329608	0.330202	0.312231	0.319036	0.329381	0.305377	0.29786	0.319745	0.302209	0.298026	0.305557	0.288223	0.291334	0.335437	0.328604	0.343988	0.343885	0.449673	0.315791	0.327444	0.340906	0.318294	0.327937	0.336982	0.345843	0.343344	0.333124	0.341372	0.344048	0.338291	0.340082
MG068	30.2342	0.999998	1e-06	1e-06	0.220362	0.184799	NA	0.221169	0.181656	0.174847	0.322766	0.354483	0.287987	0.281929	0.280536	0.305483	0.322366	0.318841	0.326667	0.325174	0.311085	0.32	0.326622	0.300243	0.325039	0.324313	0.301348	0.300648	0.307411	0.297741	0.301318	0.33835	0.329627	0.346413	0.344957	0.451573	0.315741	0.328642	0.339774	0.328305	0.331874	0.339517	0.346618	0.346409	0.337187	0.343266	0.344536	0.339566	0.341944
MG025	30.3289	0.999998	1e-06	1e-06	0.0501569	0.211304	0.221169	NA	0.22754	0.23465	0.343059	0.365938	0.292763	0.301839	0.300337	0.308077	0.341255	0.341226	0.344538	0.333736	0.316115	0.334282	0.335594	0.316295	0.323472	0.324774	0.305832	0.316672	0.324129	0.314815	0.30838	0.347959	0.330732	0.357906	0.342436	0.44927	0.335151	0.329165	0.350585	0.335907	0.372817	0.350241	0.348063	0.346261	0.346368	0.343235	0.353491	0.350244	0.349865
MG028	31.1585	0.999998	1e-06	1e-06	0.245834	0.173102	0.181656	0.22754	NA	0.191242	0.32827	0.343914	0.276386	0.290033	0.279997	0.293978	0.326366	0.327894	0.330603	0.323191	0.305661	0.319403	0.32254	0.310852	0.30936	0.310584	0.292563	0.305189	0.308527	0.299155	0.283163	0.339179	0.314617	0.345564	0.332535	0.43824	0.325164	0.314683	0.3394	0.326692	0.362192	0.340111	0.338478	0.335237	0.336818	0.329811	0.345025	0.343672	0.340748
MG022	31.1917	0.999998	1e-06	1e-06	0.234524	0.178758	0.174847	0.23465	0.191242	NA	0.33636	0.34564	0.287336	0.295141	0.288727	0.296184	0.339173	0.332039	0.337799	0.324447	0.310353	0.331039	0.326484	0.315325	0.311886	0.315611	0.296566	0.313605	0.317836	0.300328	0.283217	0.345314	0.320832	0.351205	0.336979	0.441027	0.325715	0.320368	0.349746	0.33329	0.363926	0.348502	0.342943	0.339228	0.345549	0.337893	0.355019	0.350171	0.350025
MG138	31.4258	1e-06	0.999998	1e-06	0.357838	0.32253	0.322766	0.343059	0.32827	0.33636	NA	0.205579	0.182451	0.187473	0.202272	0.152521	0.0836812	0.13149	0.131852	0.124176	0.205417	0.17823	0.225983	0.24071	0.25826	0.211568	0.226587	0.286502	0.294524	0.279601	0.263903	0.347034	0.260411	0.301139	0.28432	0.403646	0.283514	0.272993	0.311647	0.331734	0.316787	0.284451	0.293319	0.280009	0.29641	0.281463	0.30469	0.295754	0.29128
MG056	31.5808	0.070198	0.929801	1e-06	0.364497	0.29977	0.354483	0.365938	0.343914	0.34564	0.205579	NA	0.254942	0.248178	0.250402	0.229637	0.205382	0.210785	0.212128	0.21776	0.219096	0.22519	0.238234	0.278935	0.250678	0.217341	0.299941	0.333927	0.334918	0.323035	0.320968	0.331393	0.322149	0.342605	0.289407	0.396857	0.321854	0.277793	0.338874	0.311635	0.326004	0.336528	0.344099	0.337826	0.331977	0.342364	0.341663	0.339079	0.335672
MG142	31.6447	0.298532	0.701467	1e-06	0.291606	0.288214	0.287987	0.292763	0.276386	0.287336	0.182451	0.254942	NA	0.107687	0.169955	0.193491	0.176975	0.185545	0.188906	0.190215	0.247883	0.197853	0.264585	0.242647	0.28334	0.244823	0.256878	0.283754	0.29343	0.283756	0.277425	0.301226	0.289419	0.307693	0.305469	0.421805	0.281674	0.294471	0.302384	0.291047	0.336135	0.30259	0.31298	0.302525	0.296326	0.303843	0.30691	0.295705	0.302257
MG144	31.6447	0.304239	0.69576	1e-06	0.317689	0.286001	0.281929	0.301839	0.290033	0.295141	0.187473	0.248178	0.107687	NA	0.194276	0.190993	0.205151	0.218221	0.20611	0.194184	0.249984	0.231512	0.263371	0.276494	0.281436	0.245143	0.256498	0.303594	0.31487	0.28983	0.278573	0.364874	0.289547	0.321165	0.305416	0.418966	0.296617	0.294947	0.331882	0.353738	0.333942	0.305111	0.310584	0.303496	0.317054	0.300083	0.32145	0.313425	0.313156
MG143	31.6453	0.298145	0.701854	1e-06	0.316745	0.272391	0.280536	0.300337	0.279997	0.288727	0.202272	0.250402	0.169955	0.194276	NA	0.196434	0.212694	0.218715	0.204854	0.196111	0.240544	0.230274	0.261792	0.273662	0.281084	0.243439	0.251729	0.298171	0.310548	0.275936	0.267792	0.361983	0.28121	0.315991	0.299022	0.414335	0.29505	0.291537	0.329121	0.350592	0.329406	0.302991	0.306029	0.297508	0.314503	0.297695	0.317407	0.305573	0.310318
MG063	31.7397	0.14112	0.858879	1e-06	0.30763	0.296242	0.305483	0.308077	0.293978	0.296184	0.152521	0.229637	0.193491	0.190993	0.196434	NA	0.154381	0.167026	0.164184	0.169171	0.226502	0.177833	0.243053	0.230898	0.264188	0.231777	0.24591	0.28006	0.286566	0.279299	0.276807	0.289346	0.274458	0.294994	0.291261	0.408145	0.2741	0.278819	0.287729	0.278637	0.280864	0.293484	0.296013	0.292612	0.28702	0.290653	0.293743	0.289548	0.29028
MG140	31.8519	1e-06	0.999998	1e-06	0.356367	0.321248	0.322366	0.341255	0.326366	0.339173	0.0836812	0.205382	0.176975	0.205151	0.212694	0.154381	NA	0.152101	0.139168	0.128955	0.209582	0.169553	0.224465	0.241101	0.25972	0.208176	0.227196	0.294477	0.303837	0.279324	0.260196	0.342049	0.256523	0.299667	0.282813	0.40125	0.280076	0.269606	0.307343	0.33069	0.30875	0.282927	0.286063	0.275165	0.292191	0.277768	0.297664	0.287851	0.286781
MG141	31.9511	1e-06	0.999998	1e-06	0.355807	0.327601	0.318841	0.341226	0.327894	0.332039	0.13149	0.210785	0.185545	0.218221	0.218715	0.167026	0.152101	NA	0.113573	0.0998621	0.195379	0.173872	0.226251	0.235541	0.24945	0.202805	0.221486	0.292229	0.302118	0.275273	0.262925	0.338904	0.256751	0.290322	0.274715	0.393937	0.274438	0.265391	0.306576	0.325976	0.304167	0.279188	0.28218	0.271527	0.28886	0.2731	0.294059	0.28482	0.284024
MG106	32.0947	1e-06	0.999998	1e-06	0.359496	0.329608	0.326667	0.344538	0.330603	0.337799	0.131852	0.212128	0.188906	0.20611	0.204854	0.164184	0.139168	0.113573	NA	0.0635608	0.201846	0.17016	0.224525	0.237537	0.254676	0.203779	0.225896	0.290026	0.302405	0.276083	0.263398	0.29176	0.262943	0.297953	0.283011	0.400908	0.280927	0.269798	0.309258	0.275295	0.310347	0.293435	0.286711	0.276172	0.284743	0.277085	0.295681	0.287403	0.285857
MG066	32.1317	1e-06	0.999998	1e-06	0.332475	0.330202	0.325174	0.333736	0.323191	0.324447	0.124176	0.21776	0.190215	0.194184	0.196111	0.169171	0.128955	0.0998621	0.0635608	NA	0.200029	0.14104	0.225444	0.203505	0.257825	0.211599	0.227836	0.277559	0.290961	0.266312	0.26705	0.277527	0.265211	0.284367	0.284431	0.402538	0.262773	0.270568	0.274899	0.26402	0.267673	0.282438	0.282149	0.277194	0.272372	0.278041	0.28011	0.270794	0.276212
MG001	32.7203	0.002868	0.963375	0.033757	0.31466	0.312231	0.311085	0.316115	0.305661	0.310353	0.205417	0.219096	0.247883	0.249984	0.240544	0.226502	0.209582	0.195379	0.201846	0.200029	NA	0.20762	0.24191	0.171394	0.233036	0.212536	0.218644	0.258496	0.267464	0.250907	0.252975	0.258289	0.247676	0.264865	0.263886	0.257524	0.241584	0.252138	0.257016	0.249214	0.255506	0.259247	0.266637	0.257988	0.257272	0.262353	0.264457	0.26207	0.26083
MG074	33.3947	1e-06	0.999998	1e-06	0.349485	0.319036	0.32	0.334282	0.319403	0.331039	0.17823	0.22519	0.197853	0.231512	0.230274	0.177833	0.169553	0.173872	0.17016	0.14104	0.20762	NA	0.203051	0.242368	0.24031	0.186611	0.20955	0.290526	0.303659	0.284534	0.250276	0.292273	0.243504	0.284619	0.269076	0.388539	0.272999	0.260936	0.291551	0.281836	0.2992	0.296461	0.272116	0.260856	0.289247	0.264153	0.29724	0.291213	0.276226
MG003	35.3983	0.118328	0.881671	1e-06	0.334436	0.329381	0.326622	0.335594	0.32254	0.326484	0.225983	0.238234	0.264585	0.263371	0.261792	0.243053	0.224465	0.226251	0.224525	0.225444	0.24191	0.203051	NA	0.236015	0.234052	0.231516	0.244632	0.272938	0.28159	0.235428	0.234646	0.290758	0.264363	0.296274	0.294071	0.288647	0.2735	0.285291	0.291615	0.274956	0.287544	0.291232	0.295133	0.291017	0.282741	0.293979	0.292769	0.294527	0.293181
MG069	34.5872	0.005637	0.936343	0.05802	0.330932	0.305377	0.300243	0.316295	0.310852	0.315325	0.24071	0.278935	0.242647	0.276494	0.273662	0.230898	0.241101	0.235541	0.237537	0.203505	0.171394	0.242368	0.236015	NA	0.248381	0.200978	0.206799	0.289031	0.297279	0.280239	0.244094	0.285404	0.24694	0.275068	0.257475	0.382311	0.256534	0.246602	0.282324	0.275468	0.29314	0.287175	0.262241	0.251532	0.283202	0.25664	0.290031	0.288351	0.264468
MG053	34.6508	0.200111	0.744241	0.055648	0.321174	0.29786	0.325039	0.323472	0.30936	0.311886	0.25826	0.250678	0.28334	0.281436	0.281084	0.264188	0.25972	0.24945	0.254676	0.257825	0.233036	0.24031	0.234052	0.248381	NA	0.221452	0.250672	0.266059	0.269107	0.257519	0.258697	0.282599	0.255872	0.288449	0.260378	0.377591	0.26785	0.251157	0.286278	0.260435	0.277861	0.288713	0.2965	0.289715	0.285432	0.290425	0.294354	0.291596	0.290001
MG008	35.0183	1e-06	0.999998	1e-06	0.322619	0.319745	0.324313	0.324774	0.310584	0.315611	0.211568	0.217341	0.244823	0.245143	0.243439	0.231777	0.208176	0.202805	0.203779	0.211599	0.212536	0.186611	0.231516	0.200978	0.221452	NA	0.214589	0.26165	0.275501	0.250219	0.252674	0.263738	0.258916	0.26674	0.267912	0.259665	0.250273	0.253489	0.258593	0.254782	0.25024	0.26495	0.2704	0.268838	0.257469	0.261488	0.268266	0.260946	0.259412
MG130	35.4181	0.048932	0.659907	0.291161	0.304384	0.302209	0.301348	0.305832	0.292563	0.296566	0.226587	0.299941	0.256878	0.256498	0.251729	0.24591	0.227196	0.221486	0.225896	0.227836	0.218644	0.20955	0.244632	0.206799	0.250672	0.214589	NA	0.253966	0.262545	0.244231	0.243999	0.236209	0.242405	0.24648	0.243649	0.37303	0.221695	0.228057	0.244405	0.227907	0.284055	0.234373	0.255495	0.23662	0.23816	0.247809	0.249724	0.243313	0.242306
MG154	32.77	0.580109	0.327734	0.092157	0.332317	0.298026	0.300648	0.316672	0.305189	0.313605	0.286502	0.333927	0.283754	0.303594	0.298171	0.28006	0.294477	0.292229	0.290026	0.277559	0.258496	0.290526	0.272938	0.289031	0.266059	0.26165	0.253966	NA	0.270177	0.253043	0.24102	0.340008	0.258281	0.294262	0.280722	0.399251	0.279647	0.271075	0.312488	0.328744	0.31604	0.278353	0.285756	0.276778	0.301075	0.279966	0.297252	0.291036	0.29089
MG152	32.7703	0.647892	0.286901	0.065207	0.338419	0.305557	0.307411	0.324129	0.308527	0.317836	0.294524	0.334918	0.29343	0.31487	0.310548	0.286566	0.303837	0.302118	0.302405	0.290961	0.267464	0.303659	0.28159	0.297279	0.269107	0.275501	0.262545	0.270177	NA	0.264701	0.251556	0.351335	0.26718	0.306382	0.29163	0.404303	0.290911	0.28091	0.321908	0.334522	0.323835	0.289137	0.297534	0.286905	0.309486	0.29468	0.308792	0.304535	0.302714
MG110	32.8278	0.412603	0.544551	0.042846	0.33068	0.288223	0.297741	0.314815	0.299155	0.300328	0.279601	0.323035	0.283756	0.28983	0.275936	0.279299	0.279324	0.275273	0.276083	0.266312	0.250907	0.284534	0.235428	0.280239	0.257519	0.250219	0.244231	0.253043	0.264701	NA	0.144969	0.283452	0.261133	0.296372	0.28238	0.400162	0.279074	0.270511	0.314027	0.271693	0.314718	0.287943	0.293004	0.278137	0.283974	0.282321	0.296153	0.288128	0.296079
MG111	32.86	0.426131	0.556811	0.017058	0.307441	0.291334	0.301318	0.30838	0.283163	0.283217	0.263903	0.320968	0.277425	0.278573	0.267792	0.276807	0.260196	0.262925	0.263398	0.26705	0.252975	0.250276	0.234646	0.244094	0.258697	0.252674	0.243999	0.24102	0.251556	0.144969	NA	0.276671	0.255312	0.283461	0.283251	0.404451	0.261588	0.262769	0.280637	0.265115	0.274065	0.279966	0.290922	0.275161	0.277134	0.285784	0.2889	0.280513	0.28577
MG112	32.9328	1e-06	1e-06	0.999998	0.3617	0.335437	0.33835	0.347959	0.339179	0.345314	0.347034	0.331393	0.301226	0.364874	0.361983	0.289346	0.342049	0.338904	0.29176	0.277527	0.258289	0.292273	0.290758	0.285404	0.282599	0.263738	0.236209	0.340008	0.351335	0.283452	0.276671	NA	0.234946	0.165142	0.151411	0.281431	0.220862	0.190036	0.225843	0.310961	0.223354	0.200358	0.189126	0.158534	0.269408	0.20612	0.260669	0.26366	0.214971
MG076	34.2633	0.061189	0.276939	0.661872	0.328646	0.328604	0.329627	0.330732	0.314617	0.320832	0.260411	0.322149	0.289419	0.289547	0.28121	0.274458	0.256523	0.256751	0.262943	0.265211	0.247676	0.243504	0.264363	0.24694	0.255872	0.258916	0.242405	0.258281	0.26718	0.261133	0.255312	0.234946	NA	0.23691	0.240659	0.367568	0.225976	0.227798	0.213311	0.256039	0.204922	0.240768	0.218384	0.252505	0.201362	0.197664	0.21636	0.213202	0.198178
MG017	35.1331	1e-06	1e-06	0.999998	0.354868	0.343988	0.346413	0.357906	0.345564	0.351205	0.301139	0.342605	0.307693	0.321165	0.315991	0.294994	0.299667	0.290322	0.297953	0.284367	0.264865	0.284619	0.296274	0.275068	0.288449	0.26674	0.24648	0.294262	0.306382	0.296372	0.283461	0.165142	0.23691	NA	0.0471015	0.194186	0.207194	0.177031	0.219768	0.272896	0.239017	0.185002	0.208062	0.19763	0.212401	0.200221	0.220554	0.221298	0.210931
MG018	35.1331	1e-06	1e-06	0.999998	0.34045	0.343885	0.344957	0.342436	0.332535	0.336979	0.28432	0.289407	0.305469	0.305416	0.299022	0.291261	0.282813	0.274715	0.283011	0.284431	0.263886	0.269076	0.294071	0.257475	0.260378	0.267912	0.243649	0.280722	0.29163	0.28238	0.283251	0.151411	0.240659	0.0471015	NA	0.053617	0.188206	0.179516	0.205084	0.257764	0.191547	0.171573	0.205455	0.20001	0.196587	0.2018	0.203883	0.20517	0.195643
MG019	35.1331	1e-06	1e-06	0.999997	0.446202	0.449673	0.451573	0.44927	0.43824	0.441027	0.403646	0.396857	0.421805	0.418966	0.414335	0.408145	0.40125	0.393937	0.400908	0.402538	0.257524	0.388539	0.288647	0.382311	0.377591	0.259665	0.37303	0.399251	0.404303	0.400162	0.404451	0.281431	0.367568	0.194186	0.053617	NA	0.324275	0.178048	0.335372	0.369708	0.314093	0.313587	0.341123	0.33876	0.329826	0.335256	0.338865	0.33584	0.330039
MG013	35.2185	0.041346	0.141001	0.817653	0.332965	0.315791	0.315741	0.335151	0.325164	0.325715	0.283514	0.321854	0.281674	0.296617	0.29505	0.2741	0.280076	0.274438	0.280927	0.262773	0.241584	0.272999	0.2735	0.256534	0.26785	0.250273	0.221695	0.279647	0.290911	0.279074	0.261588	0.220862	0.225976	0.207194	0.188206	0.324275	NA	0.156003	0.224877	0.252176	0.240889	0.224394	0.210712	0.213107	0.22239	0.204399	0.226802	0.227301	0.223368
MG005	35.3022	0.0074	0.098607	0.893994	0.327428	0.327444	0.328642	0.329165	0.314683	0.320368	0.272993	0.277793	0.294471	0.294947	0.291537	0.278819	0.269606	0.265391	0.269798	0.270568	0.252138	0.260936	0.285291	0.246602	0.251157	0.253489	0.228057	0.271075	0.28091	0.270511	0.262769	0.190036	0.227798	0.177031	0.179516	0.178048	0.156003	NA	0.207573	0.247946	0.191223	0.197505	0.211018	0.217394	0.199999	0.203685	0.209498	0.2063	0.198165
MG078	35.8958	1e-06	1e-06	0.999998	0.365014	0.340906	0.339774	0.350585	0.3394	0.349746	0.311647	0.338874	0.302384	0.331882	0.329121	0.287729	0.307343	0.306576	0.309258	0.274899	0.257016	0.291551	0.291615	0.282324	0.286278	0.258593	0.244405	0.312488	0.321908	0.314027	0.280637	0.225843	0.213311	0.219768	0.205084	0.335372	0.224877	0.207573	NA	0.285204	0.195927	0.23864	0.132813	0.222922	0.173017	0.134503	0.167674	0.168861	0.148562
MG116	35.9	0.102132	0.302554	0.595314	0.35091	0.318294	0.328305	0.335907	0.326692	0.33329	0.331734	0.311635	0.291047	0.353738	0.350592	0.278637	0.33069	0.325976	0.275295	0.26402	0.249214	0.281836	0.274956	0.275468	0.260435	0.254782	0.227907	0.328744	0.334522	0.271693	0.265115	0.310961	0.256039	0.272896	0.257764	0.369708	0.252176	0.247946	0.285204	NA	0.288183	0.304286	0.263214	0.215467	0.317951	0.259126	0.326621	0.322131	0.266108
MG128	36.7833	1e-06	1e-06	0.999998	0.370277	0.327937	0.331874	0.372817	0.362192	0.363926	0.316787	0.326004	0.336135	0.333942	0.329406	0.280864	0.30875	0.304167	0.310347	0.267673	0.255506	0.2992	0.287544	0.29314	0.277861	0.25024	0.284055	0.31604	0.323835	0.314718	0.274065	0.223354	0.204922	0.239017	0.191547	0.314093	0.240889	0.191223	0.195927	0.288183	NA	0.248943	0.140094	0.222569	0.172252	0.121207	0.18898	0.176331	0.176518
MG121	36.8517	1e-06	0.036947	0.963051	0.364357	0.336982	0.339517	0.350241	0.340111	0.348502	0.284451	0.336528	0.30259	0.305111	0.302991	0.293484	0.282927	0.279188	0.293435	0.282438	0.259247	0.296461	0.291232	0.287175	0.288713	0.26495	0.234373	0.278353	0.289137	0.287943	0.279966	0.200358	0.240768	0.185002	0.171573	0.313587	0.224394	0.197505	0.23864	0.304286	0.248943	NA	0.20638	0.155892	0.211947	0.217215	0.206026	0.208063	0.222491
MG120	36.9878	1e-06	1e-06	0.999998	0.346365	0.345843	0.346618	0.348063	0.338478	0.342943	0.293319	0.344099	0.31298	0.310584	0.306029	0.296013	0.286063	0.28218	0.286711	0.282149	0.266637	0.272116	0.295133	0.262241	0.2965	0.2704	0.255495	0.285756	0.297534	0.293004	0.290922	0.189126	0.218384	0.208062	0.205455	0.341123	0.210712	0.211018	0.132813	0.263214	0.140094	0.20638	NA	0.223385	0.129011	0.132991	0.0103156	0.107418	0.120084
MG081	37.0353	1e-06	0.118278	0.881721	0.344253	0.343344	0.346409	0.346261	0.335237	0.339228	0.280009	0.337826	0.302525	0.303496	0.297508	0.292612	0.275165	0.271527	0.276172	0.277194	0.257988	0.260856	0.291017	0.251532	0.289715	0.268838	0.23662	0.276778	0.286905	0.278137	0.275161	0.158534	0.252505	0.19763	0.20001	0.33876	0.213107	0.217394	0.222922	0.215467	0.222569	0.155892	0.223385	NA	0.232095	0.241704	0.221679	0.223157	0.23932
MG126	37.1258	1e-06	1e-06	0.999998	0.360874	0.333124	0.337187	0.346368	0.336818	0.345549	0.29641	0.331977	0.296326	0.317054	0.314503	0.28702	0.292191	0.28886	0.284743	0.272372	0.257272	0.289247	0.282741	0.283202	0.285432	0.257469	0.23816	0.301075	0.309486	0.283974	0.277134	0.269408	0.201362	0.212401	0.196587	0.329826	0.22239	0.199999	0.173017	0.317951	0.172252	0.211947	0.129011	0.232095	NA	0.108288	0.145324	0.141166	0.124674
MG085	37.1539	1e-06	1e-06	0.999998	0.341421	0.341372	0.343266	0.343235	0.329811	0.337893	0.281463	0.342364	0.303843	0.300083	0.297695	0.290653	0.277768	0.2731	0.277085	0.278041	0.262353	0.264153	0.293979	0.25664	0.290425	0.261488	0.247809	0.279966	0.29468	0.282321	0.285784	0.20612	0.197664	0.200221	0.2018	0.335256	0.204399	0.203685	0.134503	0.259126	0.121207	0.217215	0.132991	0.241704	0.108288	NA	0.132578	0.125088	0.112539
MG125	37.5142	1e-06	1e-06	0.999998	0.367903	0.344048	0.344536	0.353491	0.345025	0.355019	0.30469	0.341663	0.30691	0.32145	0.317407	0.293743	0.297664	0.294059	0.295681	0.28011	0.264457	0.29724	0.292769	0.290031	0.294354	0.268266	0.249724	0.297252	0.308792	0.296153	0.2889	0.260669	0.21636	0.220554	0.203883	0.338865	0.226802	0.209498	0.167674	0.326621	0.18898	0.206026	0.0103156	0.221679	0.145324	0.132578	NA	0.11971	0.130086
MG124	37.5614	1e-06	1e-06	0.999998	0.364757	0.338291	0.339566	0.350244	0.343672	0.350171	0.295754	0.339079	0.295705	0.313425	0.305573	0.289548	0.287851	0.28482	0.287403	0.270794	0.26207	0.291213	0.294527	0.288351	0.291596	0.260946	0.243313	0.291036	0.304535	0.288128	0.280513	0.26366	0.213202	0.221298	0.20517	0.33584	0.227301	0.2063	0.168861	0.322131	0.176331	0.208063	0.107418	0.223157	0.141166	0.125088	0.11971	NA	0.126863
MG045	37.5886	1e-06	1e-06	0.999998	0.364077	0.340082	0.341944	0.349865	0.340748	0.350025	0.29128	0.335672	0.302257	0.313156	0.310318	0.29028	0.286781	0.284024	0.285857	0.276212	0.26083	0.276226	0.293181	0.264468	0.290001	0.259412	0.242306	0.29089	0.302714	0.296079	0.28577	0.214971	0.198178	0.210931	0.195643	0.330039	0.223368	0.198165	0.148562	0.266108	0.176518	0.222491	0.120084	0.23932	0.124674	0.112539	0.130086	0.126863	NA
MG084	37.6025	1e-06	1e-06	0.999998	0.361111	0.338106	0.337344	0.346757	0.33499	0.345439	0.301045	0.33313	0.299456	0.321771	0.321281	0.286203	0.298096	0.292469	0.298618	0.275147	0.258545	0.28952	0.294496	0.283533	0.282793	0.260187	0.242073	0.302532	0.310573	0.3099	0.283281	0.227802	0.201072	0.211748	0.195853	0.330033	0.218998	0.195892	0.133459	0.279426	0.1869	0.237609	0.147181	0.235693	0.157133	0.126409	0.17184	0.171179	0.14127
MG082	37.7606	1e-06	1e-06	0.999998	0.373148	0.331609	0.332146	0.37553	0.368007	0.369109	0.320871	0.328972	0.341537	0.338878	0.337272	0.283108	0.316467	0.31216	0.319882	0.273919	0.259477	0.309048	0.289173	0.299502	0.282822	0.257709	0.29097	0.323173	0.326834	0.325843	0.327503	0.238104	0.198576	0.245577	0.193805	0.317922	0.24675	0.198695	0.189174	0.292535	0.169156	0.255061	0.18113	0.230321	0.168099	0.170541	0.179502	0.173265	0.152576
MG044	38.3867	1e-06	1e-06	0.999998	0.344112	0.346863	0.348053	0.34623	0.333305	0.342319	0.282951	0.288951	0.304108	0.304178	0.302098	0.292674	0.280987	0.274824	0.280189	0.279898	0.263923	0.265717	0.297948	0.253878	0.265148	0.264273	0.250641	0.283352	0.293055	0.285443	0.289479	0.203016	0.204563	0.19997	0.201607	0.337753	0.210045	0.202758	0.144976	0.265715	0.14516	0.213224	0.151914	0.238768	0.141636	0.136603	0.151038	0.149865	0.13356
MG086	38.7608	1e-06	1e-06	0.999998	0.356952	0.332507	0.332659	0.34246	0.332808	0.343533	0.310303	0.331042	0.296423	0.330351	0.325482	0.283941	0.305096	0.302441	0.309594	0.272539	0.257536	0.288745	0.288009	0.283455	0.281485	0.256278	0.238559	0.313227	0.316284	0.315758	0.276214	0.233697	0.199616	0.216937	0.201263	0.32407	0.223014	0.203175	0.174507	0.285089	0.179981	0.24911	0.140365	0.231328	0.165529	0.120642	0.179754	0.174544	0.123757
MG007	39.3156	1e-06	1e-06	0.999998	0.338928	0.340629	0.341492	0.340996	0.331977	0.336345	0.280174	0.289769	0.306661	0.303512	0.300723	0.292293	0.277314	0.273381	0.274995	0.27567	0.267494	0.260509	0.29494	0.255332	0.263416	0.261997	0.244712	0.283969	0.296843	0.286993	0.286475	0.209152	0.207321	0.202077	0.20376	0.196435	0.207034	0.207677	0.14026	0.259065	0.142588	0.215786	0.153078	0.2407	0.125491	0.129058	0.151278	0.145793	0.132722
MG010	39.3244	1e-06	1e-06	0.999998	0.419977	0.422271	0.424115	0.42214	0.411874	0.416975	0.37076	0.369984	0.392055	0.389145	0.385401	0.379282	0.365697	0.363784	0.369266	0.371175	0.254704	0.352776	0.28491	0.350053	0.348386	0.254125	0.343272	0.374302	0.379406	0.374623	0.374477	0.292113	0.308741	0.299758	0.305156	0.273229	0.306906	0.195531	0.248837	0.342207	0.240783	0.316873	0.265581	0.334245	0.243125	0.248784	0.263445	0.257339	0.249069
MG129	39.5453	1e-06	1e-06	0.999998	0.340959	0.340681	0.337451	0.343242	0.329216	0.336458	0.278238	0.33873	0.306053	0.304924	0.295807	0.296215	0.277066	0.271087	0.272318	0.276693	0.261705	0.263354	0.290998	0.253105	0.292204	0.266513	0.244223	0.285461	0.296738	0.28389	0.283605	0.217511	0.219534	0.213103	0.213637	0.34731	0.213562	0.211533	0.171835	0.24656	0.219814	0.221752	0.189512	0.237645	0.165409	0.167593	0.185435	0.175392	0.163336
MG042	39.7453	1e-06	1e-06	0.999998	0.347015	0.345951	0.344819	0.34865	0.336402	0.340237	0.284781	0.293834	0.303681	0.304385	0.299472	0.294572	0.279194	0.272148	0.272986	0.277667	0.264137	0.264006	0.299316	0.260595	0.271304	0.26744	0.247554	0.28458	0.297221	0.286511	0.286574	0.202504	0.221205	0.213883	0.214525	0.345907	0.212235	0.213227	0.133436	0.25388	0.1433	0.214146	0.146092	0.23267	0.14149	0.142452	0.145001	0.131635	0.149396
MG009	39.9267	1e-06	0.223435	0.776564	0.33665	0.330245	0.331167	0.338558	0.320802	0.32856	0.270185	0.277557	0.298161	0.296639	0.291984	0.281892	0.268958	0.268542	0.270193	0.270017	0.251934	0.260496	0.283467	0.246273	0.251167	0.264119	0.235231	0.270929	0.275555	0.281512	0.281574	0.247044	0.248256	0.255965	0.257575	0.249802	0.233834	0.241411	0.238632	0.193926	0.240094	0.234323	0.24563	0.220512	0.248958	0.247405	0.244058	0.246523	0.247567
MG039	40.33	1e-06	1e-06	0.999998	0.365681	0.341376	0.342011	0.351294	0.341345	0.35372	0.310698	0.342534	0.306312	0.330532	0.329717	0.299717	0.309689	0.305269	0.308068	0.285227	0.268188	0.298567	0.302605	0.285928	0.292783	0.273732	0.249647	0.30878	0.314448	0.316026	0.290825	0.236212	0.195458	0.224905	0.214127	0.340372	0.230462	0.213206	0.183114	0.273943	0.212195	0.246431	0.166697	0.24241	0.179968	0.148405	0.190587	0.190204	0.181754
MG040	40.5869	1e-06	1e-06	0.999998	0.343647	0.345486	0.345714	0.345453	0.33391	0.341966	0.290191	0.294937	0.310616	0.311473	0.309713	0.300583	0.289845	0.284859	0.287405	0.288782	0.272194	0.278018	0.306571	0.264304	0.269643	0.277737	0.253422	0.287144	0.294586	0.294598	0.294703	0.213056	0.198127	0.210729	0.21648	0.345621	0.213002	0.215091	0.156773	0.252711	0.16343	0.221507	0.164901	0.24583	0.153054	0.148361	0.163815	0.163621	0.154958
MG038	42.1081	1e-06	1e-06	0.999998	0.371585	0.342732	0.345727	0.357404	0.348412	0.35685	0.299146	0.345332	0.310532	0.321371	0.319539	0.299591	0.296111	0.294518	0.296475	0.283227	0.266834	0.287641	0.303448	0.272141	0.294021	0.276221	0.241243	0.294428	0.301216	0.29518	0.284615	0.230043	0.228419	0.24697	0.232075	0.358025	0.239169	0.224133	0.211985	0.227789	0.246691	0.232405	0.210312	0.207139	0.218479	0.208912	0.21901	0.214927	0.216561
MG035	42.4456	1e-06	1e-06	0.999998	0.370205	0.3436	0.345584	0.356624	0.345418	0.355612	0.30916	0.341214	0.308318	0.330069	0.328874	0.2997	0.309201	0.303763	0.307595	0.282759	0.265095	0.295761	0.295907	0.286115	0.291477	0.270622	0.24268	0.303968	0.313801	0.311319	0.286858	0.244497	0.20575	0.236381	0.223013	0.35114	0.235653	0.220952	0.22726	0.251274	0.241344	0.248012	0.217402	0.212649	0.220391	0.19405	0.240671	0.236515	0.221256
MG096	42.6028	1e-06	1e-06	0.999998	0.345557	0.344987	0.345993	0.348082	0.340251	0.344281	0.29086	0.342958	0.31239	0.312552	0.305687	0.297994	0.287187	0.282829	0.284715	0.280883	0.264556	0.273821	0.294311	0.257678	0.29318	0.26894	0.256952	0.285	0.294884	0.292702	0.294295	0.199787	0.219134	0.219387	0.220196	0.349272	0.218064	0.214228	0.150984	0.249244	0.159637	0.216529	0.13455	0.220465	0.157539	0.157639	0.133344	0.139875	0.152272
MG034	42.6142	1e-06	1e-06	0.999998	0.368731	0.3452	0.346395	0.354495	0.343372	0.356757	0.285603	0.340395	0.302059	0.306334	0.304334	0.294754	0.283397	0.277092	0.282603	0.279014	0.262324	0.268103	0.296706	0.256473	0.290672	0.262807	0.248366	0.286016	0.295186	0.287902	0.286975	0.205461	0.202387	0.216002	0.20037	0.336175	0.229464	0.201846	0.148365	0.267958	0.197096	0.216197	0.154243	0.236373	0.144997	0.136761	0.154822	0.153214	0.137122
MG030	42.8475	1e-06	1e-06	0.999998	0.34566	0.346848	0.347432	0.34746	0.335923	0.343991	0.294596	0.302991	0.318191	0.316254	0.311028	0.301495	0.292029	0.286445	0.292385	0.29282	0.272454	0.280102	0.305541	0.265487	0.268908	0.277444	0.252451	0.287449	0.298217	0.293377	0.292563	0.198647	0.182302	0.188151	0.19191	0.329225	0.198768	0.194899	0.135068	0.262346	0.13821	0.213317	0.151004	0.239468	0.133725	0.125452	0.149718	0.143752	0.134396
[truncated: 16 more columns]

## Sheet: Fig. 4a,c Field_placement
Planting year	Accession	Field.row	Field.Column	Year.1.status	Year.2.status	Location		Year.1 and Year2.status:
2014	MG001	1	1	1	1	Tohoku		0: dead
2014	MG001	1	1	1	1	Tohoku		1: alive
2014	MG001	1	1	1	0	Tohoku
2014	MG001	30	5	0	0	Tohoku
2014	MG001	30	5	1	0	Tohoku
2014	MG001	30	5	1	0	Tohoku
2014	MG005	3	1	1	1	Tohoku
2014	MG005	3	1	1	1	Tohoku
2014	MG005	3	1	1	1	Tohoku
2014	MG005	28	5	1	1	Tohoku
2014	MG005	28	5	1	1	Tohoku
2014	MG005	28	5	1	1	Tohoku
2014	MG007	4	1	1	1	Tohoku
2014	MG007	4	1	1	1	Tohoku
2014	MG007	4	1	1	1	Tohoku
2014	MG007	27	5	1	1	Tohoku
2014	MG007	27	5	1	1	Tohoku
2014	MG007	27	5	1	1	Tohoku
2014	MG008	5	1	1	1	Tohoku
2014	MG008	5	1	1	1	Tohoku
2014	MG008	5	1	1	0	Tohoku
2014	MG008	26	5	1	1	Tohoku
2014	MG008	26	5	1	1	Tohoku
2014	MG008	26	5	1	1	Tohoku
2014	MG009	6	1	1	1	Tohoku
2014	MG009	6	1	1	1	Tohoku
2014	MG009	6	1	0	0	Tohoku
2014	MG009	25	5	1	1	Tohoku
2014	MG009	25	5	1	1	Tohoku
2014	MG009	25	5	1	1	Tohoku
2014	MG018	7	1	1	0	Tohoku
2014	MG018	7	1	1	0	Tohoku
2014	MG018	7	1	1	1	Tohoku
2014	MG018	24	5	1	1	Tohoku
2014	MG018	24	5	1	1	Tohoku
2014	MG018	24	5	1	1	Tohoku
2014	MG027	8	1	1	0	Tohoku
2014	MG027	8	1	0	0	Tohoku
2014	MG027	8	1	1	0	Tohoku
2014	MG027	23	5	1	0	Tohoku
2014	MG027	23	5	0	0	Tohoku
2014	MG027	23	5	1	0	Tohoku
2014	MG030	9	1	0	0	Tohoku
2014	MG030	9	1	1	1	Tohoku
2014	MG030	9	1	1	1	Tohoku
2014	MG030	22	5	1	1	Tohoku
2014	MG030	22	5	0	0	Tohoku
2014	MG030	22	5	0	0	Tohoku
2014	MG040	10	1	1	1	Tohoku
2014	MG040	10	1	0	0	Tohoku
2014	MG040	10	1	0	0	Tohoku
2014	MG040	21	5	1	1	Tohoku
2014	MG040	21	5	0	0	Tohoku
2014	MG040	21	5	0	0	Tohoku
2014	MG042	11	1	0	0	Tohoku
2014	MG042	11	1	1	1	Tohoku
2014	MG042	11	1	1	1	Tohoku
2014	MG042	20	5	1	1	Tohoku
2014	MG042	20	5	0	0	Tohoku
2014	MG042	20	5	1	1	Tohoku
2014	MG044	12	1	1	1	Tohoku
2014	MG044	12	1	1	1	Tohoku
2014	MG044	12	1	1	1	Tohoku
2014	MG044	19	5	1	1	Tohoku
2014	MG044	19	5	1	1	Tohoku
2014	MG044	19	5	1	1	Tohoku
2014	MG053	13	1	1	0	Tohoku
2014	MG053	13	1	1	0	Tohoku
2014	MG053	13	1	1	1	Tohoku
2014	MG053	18	5	0	0	Tohoku
2014	MG053	18	5	0	0	Tohoku
2014	MG053	18	5	1	0	Tohoku
2014	MG056	14	1	1	0	Tohoku
2014	MG056	14	1	1	0	Tohoku
2014	MG056	14	1	1	0	Tohoku
2014	MG056	17	5	0	0	Tohoku
2014	MG056	17	5	1	0	Tohoku
2014	MG056	17	5	1	0	Tohoku
2014	MG063	15	1	1	0	Tohoku
2014	MG063	15	1	0	0	Tohoku
2014	MG063	15	1	1	0	Tohoku
2014	MG063	16	5	1	1	Tohoku
2014	MG063	16	5	1	0	Tohoku
2014	MG063	16	5	0	0	Tohoku
2014	MG066	16	1	1	0	Tohoku
2014	MG066	16	1	1	0	Tohoku
2014	MG066	16	1	1	1	Tohoku
2014	MG066	15	5	1	0	Tohoku
2014	MG066	15	5	1	1	Tohoku
2014	MG066	15	5	1	0	Tohoku
2014	MG068	17	1	1	0	Tohoku
2014	MG068	17	1	1	1	Tohoku
2014	MG068	17	1	1	1	Tohoku
2014	MG068	14	5	0	0	Tohoku
2014	MG068	14	5	0	0	Tohoku
2014	MG068	14	5	0	0	Tohoku
2014	MG076	18	1	1	1	Tohoku
2014	MG076	18	1	1	0	Tohoku
2014	MG076	18	1	1	1	Tohoku
2014	MG076	13	5	1	1	Tohoku
2014	MG076	13	5	1	1	Tohoku
2014	MG076	13	5	0	0	Tohoku
2014	MG081	19	1	1	0	Tohoku
2014	MG081	19	1	1	0	Tohoku
2014	MG081	19	1	1	0	Tohoku
2014	MG081	12	5	0	0	Tohoku
2014	MG081	12	5	1	1	Tohoku
2014	MG081	12	5	1	0	Tohoku
2014	MG085	20	1	1	1	Tohoku
2014	MG085	20	1	1	0	Tohoku
2014	MG085	20	1	1	1	Tohoku
2014	MG085	11	5	0	0	Tohoku
2014	MG085	11	5	0	0	Tohoku
2014	MG085	11	5	0	0	Tohoku
2014	MG096	21	1	1	1	Tohoku
2014	MG096	21	1	1	1	Tohoku
2014	MG096	21	1	1	1	Tohoku
2014	MG096	10	5	1	1	Tohoku
2014	MG096	10	5	1	1	Tohoku
2014	MG096	10	5	1	1	Tohoku
2014	MG111	22	1	1	0	Tohoku
2014	MG111	22	1	1	0	Tohoku
2014	MG111	22	1	1	0	Tohoku
2014	MG111	9	5	1	1	Tohoku
2014	MG111	9	5	1	1	Tohoku
2014	MG111	9	5	1	1	Tohoku
2014	MG115	23	1	0	0	Tohoku
2014	MG115	23	1	1	0	Tohoku
2014	MG115	23	1	1	0	Tohoku
2014	MG115	8	5	1	0	Tohoku
2014	MG115	8	5	1	0	Tohoku
2014	MG115	8	5	1	1	Tohoku
2014	MG119	24	1	1	0	Tohoku
2014	MG119	24	1	0	0	Tohoku
2014	MG119	24	1	1	1	Tohoku
2014	MG119	7	5	1	1	Tohoku
2014	MG119	7	5	1	1	Tohoku
2014	MG119	7	5	0	0	Tohoku
2014	MG120	25	1	1	0	Tohoku
2014	MG120	25	1	1	0	Tohoku
2014	MG120	25	1	1	1	Tohoku
2014	MG120	6	5	1	1	Tohoku
2014	MG120	6	5	1	1	Tohoku
2014	MG120	6	5	0	0	Tohoku
2014	MG129	26	1	1	1	Tohoku
2014	MG129	26	1	1	0	Tohoku
2014	MG129	26	1	1	0	Tohoku
2014	MG129	5	5	1	1	Tohoku
2014	MG129	5	5	1	1	Tohoku
2014	MG129	5	5	1	1	Tohoku
2014	MG130	27	1	1	0	Tohoku
2014	MG130	27	1	1	0	Tohoku
2014	MG130	27	1	1	0	Tohoku
2014	MG130	4	5	1	0	Tohoku
2014	MG130	4	5	0	0	Tohoku
2014	MG130	4	5	1	1	Tohoku
2014	MG132	28	1	1	1	Tohoku
2014	MG132	28	1	1	0	Tohoku
2014	MG132	28	1	0	0	Tohoku
2014	MG132	3	5	0	0	Tohoku
2014	MG132	3	5	0	0	Tohoku
2014	MG132	3	5	1	0	Tohoku
2014	MG142	29	1	1	0	Tohoku
2014	MG142	29	1	1	0	Tohoku
2014	MG142	29	1	1	0	Tohoku
2014	MG142	2	5	1	1	Tohoku
2014	MG142	2	5	1	1	Tohoku
2014	MG142	2	5	0	0	Tohoku
2014	MG146	30	1	1	1	Tohoku
2014	MG146	30	1	1	0	Tohoku
2014	MG146	30	1	1	0	Tohoku
2014	MG146	1	5	1	1	Tohoku
2014	MG146	1	5	1	1	Tohoku
2014	MG146	1	5	1	0	Tohoku
2014	MG004	30	2	1	0	Tohoku
2014	MG004	30	2	1	0	Tohoku
2014	MG004	30	2	1	0	Tohoku
2014	MG004	1	6	1	1	Tohoku
2014	MG004	1	6	1	1	Tohoku
2014	MG004	1	6	1	0	Tohoku
2014	MG010	29	2	1	1	Tohoku
2014	MG010	29	2	0	0	Tohoku
2014	MG010	29	2	0	0	Tohoku
2014	MG010	2	6	1	1	Tohoku
2014	MG010	2	6	0	0	Tohoku
2014	MG010	2	6	1	1	Tohoku
2014	MG012	28	2	1	1	Tohoku
2014	MG012	28	2	1	0	Tohoku
2014	MG012	28	2	1	1	Tohoku
2014	MG012	3	6	0	0	Tohoku
2014	MG012	3	6	0	0	Tohoku
2014	MG012	3	6	1	1	Tohoku
2014	MG019	27	2	1	0	Tohoku
2014	MG019	27	2	1	0	Tohoku
2014	MG019	27	2	1	1	Tohoku
2014	MG019	4	6	1	1	Tohoku
2014	MG019	4	6	1	1	Tohoku
2014	MG019	4	6	0	0	Tohoku
2014	MG023	26	2	1	1	Tohoku
2014	MG023	26	2	1	1	Tohoku
2014	MG023	26	2	1	1	Tohoku
2014	MG023	5	6	1	1	Tohoku
2014	MG023	5	6	1	1	Tohoku
2014	MG023	5	6	1	1	Tohoku
2014	MG036	25	2	1	1	Tohoku
2014	MG036	25	2	1	1	Tohoku
2014	MG036	25	2	1	1	Tohoku
2014	MG036	6	6	0	0	Tohoku
2014	MG036	6	6	1	1	Tohoku
2014	MG036	6	6	0	0	Tohoku
2014	MG049	24	2	0	0	Tohoku
2014	MG049	24	2	1	1	Tohoku
2014	MG049	24	2	0	0	Tohoku
2014	MG049	7	6	1	0	Tohoku
2014	MG049	7	6	1	0	Tohoku
2014	MG049	7	6	0	0	Tohoku
2014	MG062	22	2	1	1	Tohoku
2014	MG062	22	2	1	0	Tohoku
2014	MG062	22	2	0	0	Tohoku
2014	MG062	9	6	1	0	Tohoku
2014	MG062	9	6	1	1	Tohoku
2014	MG062	9	6	1	1	Tohoku
2014	MG072	21	2	1	1	Tohoku
2014	MG072	21	2	0	0	Tohoku
2014	MG072	21	2	1	1	Tohoku
2014	MG072	10	6	1	1	Tohoku
2014	MG072	10	6	1	1	Tohoku
2014	MG072	10	6	1	1	Tohoku
2014	MG073	20	2	1	0	Tohoku
2014	MG073	20	2	1	0	Tohoku
2014	MG073	20	2	1	0	Tohoku
2014	MG073	11	6	0	0	Tohoku
2014	MG073	11	6	0	0	Tohoku
2014	MG073	11	6	1	0	Tohoku
2014	MG077	19	2	1	1	Tohoku
2014	MG077	19	2	1	0	Tohoku
2014	MG077	19	2	0	0	Tohoku
2014	MG077	12	6	1	1	Tohoku
2014	MG077	12	6	0	0	Tohoku
2014	MG077	12	6	0	0	Tohoku
2014	MG080	18	2	1	1	Tohoku
2014	MG080	18	2	1	0	Tohoku
2014	MG080	18	2	1	1	Tohoku
2014	MG080	13	6	1	0	Tohoku
2014	MG080	13	6	1	1	Tohoku
2014	MG080	13	6	0	0	Tohoku
2014	MG082	17	2	1	1	Tohoku
2014	MG082	17	2	1	1	Tohoku
2014	MG082	17	2	1	1	Tohoku
2014	MG082	14	6	0	0	Tohoku
2014	MG082	14	6	0	0	Tohoku
2014	MG082	14	6	1	1	Tohoku
2014	MG083	16	2	1	1	Tohoku
2014	MG083	16	2	1	1	Tohoku
2014	MG083	16	2	1	1	Tohoku
2014	MG083	15	6	1	1	Tohoku
2014	MG083	15	6	0	0	Tohoku
2014	MG083	15	6	0	0	Tohoku
2014	MG086	15	2	1	1	Tohoku
2014	MG086	15	2	1	1	Tohoku
2014	MG086	15	2	1	1	Tohoku
2014	MG086	16	6	0	0	Tohoku
2014	MG086	16	6	0	0	Tohoku
2014	MG086	16	6	0	0	Tohoku
2014	MG089	14	2	1	1	Tohoku
2014	MG089	14	2	0	0	Tohoku
2014	MG089	14	2	1	1	Tohoku
2014	MG089	17	6	1	1	Tohoku
2014	MG089	17	6	0	0	Tohoku
2014	MG089	17	6	1	1	Tohoku
2014	MG093	13	2	0	0	Tohoku
2014	MG093	13	2	1	1	Tohoku
2014	MG093	13	2	1	0	Tohoku
2014	MG093	18	6	0	0	Tohoku
2014	MG093	18	6	1	1	Tohoku
2014	MG093	18	6	1	1	Tohoku
2014	MG101	11	2	1	0	Tohoku
2014	MG101	11	2	1	1	Tohoku
2014	MG101	11	2	1	1	Tohoku
2014	MG101	20	6	1	1	Tohoku
2014	MG101	20	6	0	0	Tohoku
2014	MG101	20	6	1	1	Tohoku
2014	MG107	10	2	1	0	Tohoku
2014	MG107	10	2	1	0	Tohoku
2014	MG107	10	2	1	0	Tohoku
2014	MG107	21	6	0	0	Tohoku
2014	MG107	21	6	0	0	Tohoku
2014	MG107	21	6	1	0	Tohoku
2014	MG109	9	2	1	1	Tohoku
2014	MG109	9	2	1	1	Tohoku
2014	MG109	9	2	1	1	Tohoku
2014	MG109	22	6	1	1	Tohoku
2014	MG109	22	6	0	0	Tohoku
2014	MG109	22	6	1	1	Tohoku
2014	MG113	8	2	1	1	Tohoku
2014	MG113	8	2	1	1	Tohoku
2014	MG113	8	2	1	1	Tohoku
2014	MG113	23	6	1	0	Tohoku
2014	MG113	23	6	0	0	Tohoku
2014	MG113	23	6	1	1	Tohoku
2014	MG118	7	2	0	0	Tohoku
2014	MG118	7	2	1	1	Tohoku
2014	MG118	7	2	1	1	Tohoku
2014	MG118	24	6	1	0	Tohoku
2014	MG118	24	6	0	0	Tohoku
2014	MG118	24	6	1	1	Tohoku
2014	MG122	6	2	1	1	Tohoku
2014	MG122	6	2	1	1	Tohoku
2014	MG122	6	2	1	1	Tohoku
2014	MG122	25	6	1	1	Tohoku
2014	MG122	25	6	0	0	Tohoku
2014	MG122	25	6	1	1	Tohoku
2014	MG128	5	2	1	1	Tohoku
2014	MG128	5	2	1	1	Tohoku
2014	MG128	5	2	1	0	Tohoku
2014	MG128	26	6	1	0	Tohoku
2014	MG128	26	6	1	1	Tohoku
2014	MG128	26	6	0	0	Tohoku
2014	MG011	3	2	1	1	Tohoku
2014	MG011	3	2	1	1	Tohoku
2014	MG011	3	2	1	1	Tohoku
2014	MG011	28	6	0	0	Tohoku
2014	MG011	28	6	1	1	Tohoku
2014	MG011	28	6	1	1	Tohoku
2014	MG013	2	2	1	1	Tohoku
2014	MG013	2	2	1	1	Tohoku
2014	MG013	2	2	1	1	Tohoku
2014	MG013	29	6	0	0	Tohoku
2014	MG013	29	6	1	1	Tohoku
2014	MG013	29	6	0	0	Tohoku
2014	MG015	1	2	1	0	Tohoku
2014	MG015	1	2	0	0	Tohoku
2014	MG015	1	2	1	1	Tohoku
2014	MG015	30	6	0	0	Tohoku
2014	MG015	30	6	1	1	Tohoku
2014	MG015	30	6	0	0	Tohoku
2014	MG016	1	3	1	1	Tohoku
2014	MG016	1	3	1	1	Tohoku
2014	MG016	1	3	1	0	Tohoku
2014	MG016	30	7	1	1	Tohoku
2014	MG016	30	7	1	0	Tohoku
2014	MG016	30	7	0	0	Tohoku
2014	MG017	2	3	1	1	Tohoku
2014	MG017	2	3	1	1	Tohoku
2014	MG017	2	3	1	1	Tohoku
2014	MG017	29	7	1	1	Tohoku
2014	MG017	29	7	1	1	Tohoku
2014	MG017	29	7	1	1	Tohoku
2014	MG022	3	3	1	1	Tohoku
2014	MG022	3	3	1	1	Tohoku
2014	MG022	3	3	1	1	Tohoku
2014	MG022	28	7	1	1	Tohoku
2014	MG022	28	7	1	1	Tohoku
2014	MG022	28	7	0	0	Tohoku
2014	MG024	4	3	1	0	Tohoku
2014	MG024	4	3	0	0	Tohoku
2014	MG024	4	3	0	0	Tohoku
2014	MG024	27	7	1	0	Tohoku
2014	MG024	27	7	0	0	Tohoku
2014	MG024	27	7	1	0	Tohoku
2014	MG025	5	3	0	0	Tohoku
2014	MG025	5	3	0	0	Tohoku
2014	MG025	5	3	0	0	Tohoku
2014	MG025	26	7	1	1	Tohoku
2014	MG025	26	7	1	1	Tohoku
2014	MG025	26	7	1	0	Tohoku
2014	MG028	6	3	1	0	Tohoku
2014	MG028	6	3	1	0	Tohoku
2014	MG028	6	3	1	0	Tohoku
2014	MG028	25	7	0	0	Tohoku
2014	MG028	25	7	1	0	Tohoku
2014	MG028	25	7	1	0	Tohoku
2014	MG033	7	3	1	1	Tohoku
2014	MG033	7	3	1	1	Tohoku
2014	MG033	7	3	1	1	Tohoku
2014	MG033	24	7	0	0	Tohoku
2014	MG033	24	7	1	1	Tohoku
2014	MG033	24	7	1	1	Tohoku
2014	MG034	8	3	1	1	Tohoku
2014	MG034	8	3	1	1	Tohoku
2014	MG034	8	3	1	0	Tohoku
2014	MG034	23	7	1	1	Tohoku
2014	MG034	23	7	1	1	Tohoku
2014	MG034	23	7	1	1	Tohoku
2014	MG035	9	3	1	1	Tohoku
2014	MG035	9	3	1	1	Tohoku
2014	MG035	9	3	1	1	Tohoku
2014	MG035	22	7	1	1	Tohoku
2014	MG035	22	7	1	0	Tohoku
2014	MG035	22	7	1	1	Tohoku
2014	MG041	10	3	1	1	Tohoku
2014	MG041	10	3	0	0	Tohoku
2014	MG041	10	3	1	1	Tohoku
2014	MG041	21	7	1	1	Tohoku
2014	MG041	21	7	1	1	Tohoku
2014	MG041	21	7	1	1	Tohoku
2014	MG045	11	3	1	0	Tohoku
2014	MG045	11	3	1	0	Tohoku
2014	MG045	11	3	1	1	Tohoku
2014	MG045	20	7	1	1	Tohoku
2014	MG045	20	7	1	1	Tohoku
2014	MG045	20	7	1	1	Tohoku
2014	MG058	12	3	1	0	Tohoku
2014	MG058	12	3	0	0	Tohoku
2014	MG058	12	3	1	1	Tohoku
2014	MG058	19	7	0	0	Tohoku
2014	MG058	19	7	0	0	Tohoku
2014	MG058	19	7	1	0	Tohoku
2014	MG060	13	3	0	0	Tohoku
2014	MG060	13	3	0	0	Tohoku
2014	MG060	13	3	0	0	Tohoku
2014	MG060	18	7	1	1	Tohoku
2014	MG060	18	7	1	0	Tohoku
2014	MG060	18	7	1	1	Tohoku
2014	MG065	14	3	1	0	Tohoku
2014	MG065	14	3	1	0	Tohoku
2014	MG065	14	3	1	0	Tohoku
2014	MG065	17	7	1	0	Tohoku
2014	MG065	17	7	1	0	Tohoku
2014	MG065	17	7	1	1	Tohoku
2014	MG069	15	3	1	0	Tohoku
2014	MG069	15	3	0	0	Tohoku
2014	MG069	15	3	1	0	Tohoku
2014	MG069	16	7	1	1	Tohoku
2014	MG069	16	7	1	0	Tohoku
2014	MG069	16	7	0	0	Tohoku
2014	MG074	16	3	1	0	Tohoku
2014	MG074	16	3	1	0	Tohoku
2014	MG074	16	3	1	0	Tohoku
2014	MG074	15	7	1	0	Tohoku
2014	MG074	15	7	0	0	Tohoku
2014	MG074	15	7	1	0	Tohoku
2014	MG075	17	3	1	0	Tohoku
2014	MG075	17	3	0	0	Tohoku
2014	MG075	17	3	0	0	Tohoku
2014	MG075	14	7	1	1	Tohoku
2014	MG075	14	7	0	0	Tohoku
2014	MG075	14	7	1	1	Tohoku
2014	MG078	18	3	0	0	Tohoku
2014	MG078	18	3	0	0	Tohoku
2014	MG078	18	3	0	0	Tohoku
2014	MG078	13	7	0	0	Tohoku
2014	MG078	13	7	1	1	Tohoku
2014	MG078	13	7	0	0	Tohoku
2014	MG079	19	3	0	0	Tohoku
2014	MG079	19	3	0	0	Tohoku
2014	MG079	19	3	1	1	Tohoku
2014	MG079	12	7	0	0	Tohoku
2014	MG079	12	7	0	0	Tohoku
2014	MG079	12	7	1	1	Tohoku
2014	MG084	20	3	0	0	Tohoku
2014	MG084	20	3	0	0	Tohoku
2014	MG084	20	3	1	1	Tohoku
2014	MG084	11	7	0	0	Tohoku
2014	MG084	11	7	0	0	Tohoku
2014	MG084	11	7	1	1	Tohoku
2014	MG090	21	3	1	1	Tohoku
2014	MG090	21	3	0	0	Tohoku
2014	MG090	21	3	0	0	Tohoku
2014	MG090	10	7	1	1	Tohoku
2014	MG090	10	7	0	0	Tohoku
2014	MG090	10	7	0	0	Tohoku
2014	MG091	22	3	1	1	Tohoku
2014	MG091	22	3	0	0	Tohoku
2014	MG091	22	3	1	1	Tohoku
2014	MG091	9	7	1	1	Tohoku
2014	MG091	9	7	1	1	Tohoku
2014	MG091	9	7	0	0	Tohoku
2014	MG092	23	3	1	1	Tohoku
2014	MG092	23	3	0	0	Tohoku
2014	MG092	23	3	1	1	Tohoku
2014	MG092	8	7	0	0	Tohoku
2014	MG092	8	7	1	1	Tohoku
2014	MG092	8	7	1	1	Tohoku
2014	MG094	24	3	1	1	Tohoku
2014	MG094	24	3	0	0	Tohoku
2014	MG094	24	3	1	1	Tohoku
2014	MG094	7	7	0	0	Tohoku
2014	MG094	7	7	0	0	Tohoku
2014	MG094	7	7	1	1	Tohoku
2014	MG103	25	3	0	0	Tohoku
2014	MG103	25	3	0	0	Tohoku
2014	MG103	25	3	1	1	Tohoku
2014	MG103	6	7	0	0	Tohoku
2014	MG103	6	7	1	1	Tohoku
2014	MG103	6	7	0	0	Tohoku
2014	MG104	26	3	0	0	Tohoku
2014	MG104	26	3	0	0	Tohoku
2014	MG104	26	3	0	0	Tohoku
2014	MG104	5	7	1	1	Tohoku
2014	MG104	5	7	1	1	Tohoku
2014	MG104	5	7	0	0	Tohoku
2014	MG110	27	3	1	0	Tohoku
2014	MG110	27	3	1	1	Tohoku
2014	MG110	27	3	0	0	Tohoku
2014	MG110	4	7	1	0	Tohoku
2014	MG110	4	7	1	1	Tohoku
2014	MG110	4	7	0	0	Tohoku
2014	MG117	28	3	1	1	Tohoku
2014	MG117	28	3	1	1	Tohoku
2014	MG117	28	3	1	1	Tohoku
2014	MG117	3	7	0	0	Tohoku
2014	MG117	3	7	1	1	Tohoku
2014	MG117	3	7	0	0	Tohoku
2014	MG125	29	3	0	0	Tohoku
2014	MG125	29	3	1	1	Tohoku
2014	MG125	29	3	0	0	Tohoku
2014	MG125	2	7	1	1	Tohoku
2014	MG125	2	7	1	1	Tohoku
2014	MG125	2	7	1	1	Tohoku
2014	MG126	30	3	1	1	Tohoku
2014	MG126	30	3	1	1	Tohoku
2014	MG126	30	3	1	1	Tohoku
2014	MG126	1	7	1	1	Tohoku
2014	MG126	1	7	1	1	Tohoku
2014	MG126	1	7	1	1	Tohoku
2014	MG127	30	4	1	1	Tohoku
2014	MG127	30	4	1	1	Tohoku
2014	MG127	30	4	1	1	Tohoku
2014	MG127	1	8	1	1	Tohoku
2014	MG127	1	8	1	1	Tohoku
2014	MG127	1	8	1	1	Tohoku
2014	MG131	29	4	1	0	Tohoku
2014	MG131	29	4	1	0	Tohoku
2014	MG131	29	4	0	0	Tohoku
2014	MG131	2	8	0	0	Tohoku
2014	MG131	2	8	0	0	Tohoku
2014	MG131	2	8	1	0	Tohoku
2014	MG133	28	4	1	0	Tohoku
2014	MG133	28	4	1	0	Tohoku
2014	MG133	28	4	0	0	Tohoku
2014	MG133	3	8	1	0	Tohoku
2014	MG133	3	8	1	1	Tohoku
2014	MG133	3	8	1	0	Tohoku
2014	MG134	27	4	1	0	Tohoku
2014	MG134	27	4	1	0	Tohoku
2014	MG134	27	4	0	0	Tohoku
2014	MG134	4	8	1	0	Tohoku
2014	MG134	4	8	1	0	Tohoku
2014	MG134	4	8	1	1	Tohoku
2014	MG135	26	4	1	0	Tohoku
2014	MG135	26	4	1	0	Tohoku
2014	MG135	26	4	0	0	Tohoku
2014	MG135	5	8	0	0	Tohoku
2014	MG135	5	8	1	0	Tohoku
2014	MG135	5	8	1	0	Tohoku
2014	MG138	25	4	0	0	Tohoku
2014	MG138	25	4	1	0	Tohoku
2014	MG138	25	4	0	0	Tohoku
2014	MG138	6	8	1	0	Tohoku
2014	MG138	6	8	1	0	Tohoku
2014	MG138	6	8	0	0	Tohoku
2014	MG139	24	4	0	0	Tohoku
2014	MG139	24	4	0	0	Tohoku
2014	MG139	24	4	0	0	Tohoku
2014	MG139	7	8	1	0	Tohoku
2014	MG139	7	8	1	0	Tohoku
2014	MG139	7	8	1	0	Tohoku
2014	MG140	23	4	1	0	Tohoku
2014	MG140	23	4	0	0	Tohoku
2014	MG140	23	4	0	0	Tohoku
2014	MG140	8	8	1	0	Tohoku
2014	MG140	8	8	1	0	Tohoku
2014	MG140	8	8	1	0	Tohoku
2014	MG141	22	4	1	0	Tohoku
2014	MG141	22	4	1	1	Tohoku
2014	MG141	22	4	1	0	Tohoku
2014	MG141	9	8	0	0	Tohoku
2014	MG141	9	8	0	0	Tohoku
2014	MG141	9	8	0	0	Tohoku
2014	MG145	21	4	1	0	Tohoku
2014	MG145	21	4	0	0	Tohoku
2014	MG145	21	4	1	0	Tohoku
2014	MG145	10	8	0	0	Tohoku
2014	MG145	10	8	0	0	Tohoku
2014	MG145	10	8	0	0	Tohoku
2015	MG001	1	1	2	2	Tohoku
2015	MG001	1	1	2	2	Tohoku
2015	MG001	1	1	1	1	Tohoku
2015	MG001	30	5	1	0	Tohoku
2015	MG001	30	5	1	0	Tohoku
2015	MG001	30	5	1	0	Tohoku
2015	MG005	3	1	2	2	Tohoku
2015	MG005	3	1	2	2	Tohoku
2015	MG005	3	1	1	1	Tohoku
2015	MG005	28	5	1	1	Tohoku
2015	MG005	28	5	1	1	Tohoku
2015	MG005	28	5	2	2	Tohoku
2015	MG007	4	1	1	1	Tohoku
2015	MG007	4	1	1	1	Tohoku
2015	MG007	4	1	2	2	Tohoku
2015	MG007	27	5	1	1	Tohoku
2015	MG007	27	5	1	1	Tohoku
2015	MG007	27	5	2	2	Tohoku
2015	MG008	5	1	2	2	Tohoku
2015	MG008	5	1	1	1	Tohoku
2015	MG008	5	1	1	1	Tohoku
2015	MG008	26	5	2	2	Tohoku
2015	MG008	26	5	1	1	Tohoku
2015	MG008	26	5	0	0	Tohoku
2015	MG009	6	1	2	2	Tohoku
2015	MG009	6	1	1	1	Tohoku
2015	MG009	6	1	1	1	Tohoku
2015	MG009	25	5	2	2	Tohoku
2015	MG009	25	5	1	1	Tohoku
2015	MG009	25	5	2	2	Tohoku
2015	MG018	7	1	1	1	Tohoku
2015	MG018	7	1	1	1	Tohoku
2015	MG018	7	1	2	2	Tohoku
2015	MG018	24	5	1	0	Tohoku
2015	MG018	24	5	1	0	Tohoku
2015	MG018	24	5	2	0	Tohoku
2015	MG027	8	1	1	0	Tohoku
2015	MG027	8	1	1	0	Tohoku
2015	MG027	8	1	1	1	Tohoku
2015	MG027	23	5	1	1	Tohoku
2015	MG027	23	5	0	0	Tohoku
2015	MG027	23	5	1	0	Tohoku
2015	MG030	9	1	1	1	Tohoku
2015	MG030	9	1	2	2	Tohoku
2015	MG030	9	1	1	1	Tohoku
2015	MG030	22	5	0	0	Tohoku
2015	MG030	22	5	1	1	Tohoku
2015	MG030	22	5	1	1	Tohoku
2015	MG040	10	1	1	1	Tohoku
2015	MG040	10	1	1	1	Tohoku
2015	MG040	10	1	1	1	Tohoku
2015	MG040	21	5	2	2	Tohoku
2015	MG040	21	5	0	0	Tohoku
2015	MG040	21	5	1	1	Tohoku
2015	MG042	11	1	1	1	Tohoku
2015	MG042	11	1	2	2	Tohoku
2015	MG042	11	1	1	1	Tohoku
2015	MG042	20	5	2	2	Tohoku
2015	MG042	20	5	1	1	Tohoku
2015	MG042	20	5	1	1	Tohoku
2015	MG044	12	1	2	2	Tohoku
2015	MG044	12	1	1	1	Tohoku
2015	MG044	12	1	1	1	Tohoku
2015	MG044	19	5	1	1	Tohoku
2015	MG044	19	5	1	1	Tohoku
2015	MG044	19	5	2	2	Tohoku
2015	MG053	13	1	1	1	Tohoku
2015	MG053	13	1	1	0	Tohoku
2015	MG053	13	1	1	0	Tohoku
2015	MG053	18	5	1	1	Tohoku
2015	MG053	18	5	1	0	Tohoku
2015	MG053	18	5	1	0	Tohoku
2015	MG056	14	1	1	0	Tohoku
2015	MG056	14	1	1	0	Tohoku
2015	MG056	14	1	1	0	Tohoku
2015	MG056	17	5	1	0	Tohoku
2015	MG056	17	5	1	0	Tohoku
2015	MG056	17	5	1	0	Tohoku
2015	MG063	15	1	1	0	Tohoku
2015	MG063	15	1	1	0	Tohoku
2015	MG063	15	1	1	0	Tohoku
2015	MG063	16	5	1	0	Tohoku
2015	MG063	16	5	1	0	Tohoku
2015	MG063	16	5	1	0	Tohoku
2015	MG066	16	1	1	0	Tohoku
2015	MG066	16	1	1	1	Tohoku
2015	MG066	16	1	2	0	Tohoku
2015	MG066	15	5	1	1	Tohoku
2015	MG066	15	5	2	0	Tohoku
2015	MG066	15	5	1	0	Tohoku
2015	MG068	17	1	1	1	Tohoku
2015	MG068	17	1	2	2	Tohoku
2015	MG068	17	1	2	2	Tohoku
2015	MG068	14	5	0	0	Tohoku
2015	MG068	14	5	0	0	Tohoku
2015	MG068	14	5	0	0	Tohoku
2015	MG076	18	1	2	0	Tohoku
2015	MG076	18	1	1	1	Tohoku
2015	MG076	18	1	1	0	Tohoku
2015	MG076	13	5	2	2	Tohoku
2015	MG076	13	5	2	0	Tohoku
2015	MG076	13	5	1	1	Tohoku
2015	MG081	19	1	1	0	Tohoku
2015	MG081	19	1	1	1	Tohoku
2015	MG081	19	1	1	1	Tohoku
2015	MG081	12	5	1	1	Tohoku
2015	MG081	12	5	2	2	Tohoku
2015	MG081	12	5	1	1	Tohoku
2015	MG085	20	1	2	2	Tohoku
2015	MG085	20	1	1	0	Tohoku
2015	MG085	20	1	2	2	Tohoku
2015	MG085	11	5	1	1	Tohoku
2015	MG085	11	5	1	1	Tohoku
2015	MG085	11	5	1	1	Tohoku
2015	MG096	21	1	1	1	Tohoku
2015	MG096	21	1	2	2	Tohoku
2015	MG096	21	1	2	2	Tohoku
2015	MG096	10	5	2	2	Tohoku
2015	MG096	10	5	0	0	Tohoku
2015	MG096	10	5	1	1	Tohoku
2015	MG111	22	1	1	0	Tohoku
2015	MG111	22	1	1	1	Tohoku
2015	MG111	22	1	1	0	Tohoku
2015	MG111	9	5	2	2	Tohoku
2015	MG111	9	5	0	0	Tohoku
2015	MG111	9	5	2	2	Tohoku
2015	MG115	23	1	1	1	Tohoku
2015	MG115	23	1	1	0	Tohoku
2015	MG115	23	1	1	1	Tohoku
2015	MG115	8	5	1	1	Tohoku
2015	MG115	8	5	1	0	Tohoku
2015	MG115	8	5	2	2	Tohoku
2015	MG119	24	1	1	1	Tohoku
2015	MG119	24	1	1	1	Tohoku
2015	MG119	24	1	2	2	Tohoku
2015	MG119	7	5	0	0	Tohoku
2015	MG119	7	5	2	0	Tohoku
2015	MG119	7	5	1	1	Tohoku
2015	MG120	25	1	1	1	Tohoku
2015	MG120	25	1	1	1	Tohoku
2015	MG120	25	1	2	2	Tohoku
2015	MG120	6	5	2	2	Tohoku
2015	MG120	6	5	2	0	Tohoku
2015	MG120	6	5	0	0	Tohoku
2015	MG129	26	1	2	2	Tohoku
2015	MG129	26	1	1	0	Tohoku
2015	MG129	26	1	1	1	Tohoku
2015	MG129	5	5	2	2	Tohoku
2015	MG129	5	5	1	1	Tohoku
2015	MG129	5	5	2	2	Tohoku
2015	MG130	27	1	1	0	Tohoku
2015	MG130	27	1	1	0	Tohoku
2015	MG130	27	1	1	0	Tohoku
2015	MG130	4	5	1	1	Tohoku
2015	MG130	4	5	1	1	Tohoku
2015	MG130	4	5	2	2	Tohoku
2015	MG132	28	1	2	2	Tohoku
2015	MG132	28	1	1	0	Tohoku
2015	MG132	28	1	1	1	Tohoku
2015	MG132	3	5	1	1	Tohoku
2015	MG132	3	5	0	0	Tohoku
2015	MG132	3	5	1	1	Tohoku
2015	MG142	29	1	0	0	Tohoku
2015	MG142	29	1	1	0	Tohoku
2015	MG142	29	1	1	0	Tohoku
2015	MG142	2	5	2	2	Tohoku
2015	MG142	2	5	2	2	Tohoku
2015	MG142	2	5	1	0	Tohoku
2015	MG146	30	1	2	0	Tohoku
2015	MG146	30	1	1	0	Tohoku
2015	MG146	30	1	1	0	Tohoku
2015	MG146	1	5	2	0	Tohoku
2015	MG146	1	5	1	1	Tohoku
2015	MG146	1	5	0	0	Tohoku
2015	MG004	30	2	1	1	Tohoku
2015	MG004	30	2	1	0	Tohoku
2015	MG004	30	2	1	1	Tohoku
2015	MG004	1	6	2	2	Tohoku
2015	MG004	1	6	1	0	Tohoku
2015	MG004	1	6	1	0	Tohoku
2015	MG010	29	2	2	2	Tohoku
2015	MG010	29	2	1	1	Tohoku
2015	MG010	29	2	1	1	Tohoku
2015	MG010	2	6	2	2	Tohoku
2015	MG010	2	6	0	0	Tohoku
2015	MG010	2	6	1	1	Tohoku
2015	MG012	28	2	2	2	Tohoku
2015	MG012	28	2	1	1	Tohoku
2015	MG012	28	2	2	2	Tohoku
2015	MG012	3	6	1	1	Tohoku
2015	MG012	3	6	1	1	Tohoku
2015	MG012	3	6	2	0	Tohoku
2015	MG019	27	2	1	0	Tohoku
2015	MG019	27	2	1	1	Tohoku
2015	MG019	27	2	2	2	Tohoku
2015	MG019	4	6	2	2	Tohoku
2015	MG019	4	6	2	2	Tohoku
2015	MG019	4	6	1	1	Tohoku
2015	MG023	26	2	2	2	Tohoku
2015	MG023	26	2	1	1	Tohoku
2015	MG023	26	2	1	1	Tohoku
2015	MG023	5	6	2	2	Tohoku
2015	MG023	5	6	2	2	Tohoku
2015	MG023	5	6	1	1	Tohoku
2015	MG036	25	2	2	0	Tohoku
2015	MG036	25	2	1	1	Tohoku
2015	MG036	25	2	2	2	Tohoku
2015	MG036	6	6	0	0	Tohoku
2015	MG036	6	6	2	2	Tohoku
2015	MG036	6	6	0	0	Tohoku
2015	MG049	24	2	1	0	Tohoku
2015	MG049	24	2	1	1	Tohoku
2015	MG049	24	2	1	0	Tohoku
2015	MG049	7	6	1	1	Tohoku
2015	MG049	7	6	1	1	Tohoku
2015	MG049	7	6	1	1	Tohoku
2015	MG062	22	2	1	1	Tohoku
2015	MG062	22	2	1	0	Tohoku
2015	MG062	22	2	1	1	Tohoku
2015	MG062	9	6	0	0	Tohoku
2015	MG062	9	6	0	0	Tohoku
2015	MG062	9	6	2	2	Tohoku
2015	MG072	21	2	1	1	Tohoku
2015	MG072	21	2	1	1	Tohoku
2015	MG072	21	2	2	2	Tohoku
2015	MG072	10	6	2	2	Tohoku
2015	MG072	10	6	0	0	Tohoku
2015	MG072	10	6	0	0	Tohoku
2015	MG073	20	2	1	1	Tohoku
2015	MG073	20	2	1	0	Tohoku
2015	MG073	20	2	1	0	Tohoku
2015	MG073	11	6	1	1	Tohoku
2015	MG073	11	6	0	0	Tohoku
2015	MG073	11	6	1	1	Tohoku
2015	MG077	19	2	2	2	Tohoku
2015	MG077	19	2	2	0	Tohoku
2015	MG077	19	2	1	0	Tohoku
2015	MG077	12	6	2	2	Tohoku
2015	MG077	12	6	1	0	Tohoku
2015	MG077	12	6	1	0	Tohoku
2015	MG080	18	2	0	0	Tohoku
2015	MG080	18	2	1	1	Tohoku
2015	MG080	18	2	0	0	Tohoku
2015	MG080	13	6	1	1	Tohoku
2015	MG080	13	6	0	0	Tohoku
2015	MG080	13	6	1	1	Tohoku
2015	MG082	17	2	2	2	Tohoku
2015	MG082	17	2	2	2	Tohoku
2015	MG082	17	2	2	2	Tohoku
2015	MG082	14	6	1	1	Tohoku
2015	MG082	14	6	1	1	Tohoku
2015	MG082	14	6	1	1	Tohoku
2015	MG083	16	2	2	2	Tohoku
2015	MG083	16	2	1	1	Tohoku
2015	MG083	16	2	2	2	Tohoku
2015	MG083	15	6	2	2	Tohoku
2015	MG083	15	6	0	0	Tohoku
2015	MG083	15	6	0	0	Tohoku
2015	MG086	15	2	2	2	Tohoku
2015	MG086	15	2	1	1	Tohoku
2015	MG086	15	2	2	2	Tohoku
2015	MG086	16	6	1	1	Tohoku
2015	MG086	16	6	1	1	Tohoku
2015	MG086	16	6	1	1	Tohoku
2015	MG089	14	2	2	2	Tohoku
2015	MG089	14	2	1	1	Tohoku
2015	MG089	14	2	2	0	Tohoku
2015	MG089	17	6	2	2	Tohoku
2015	MG089	17	6	1	1	Tohoku
2015	MG089	17	6	1	1	Tohoku
2015	MG093	13	2	1	1	Tohoku
2015	MG093	13	2	2	2	Tohoku
2015	MG093	13	2	1	0	Tohoku
2015	MG093	18	6	0	0	Tohoku
2015	MG093	18	6	2	2	Tohoku
2015	MG093	18	6	2	2	Tohoku
2015	MG101	11	2	1	1	Tohoku
2015	MG101	11	2	1	1	Tohoku
2015	MG101	11	2	2	2	Tohoku
2015	MG101	20	6	2	2	Tohoku
2015	MG101	20	6	0	0	Tohoku
2015	MG101	20	6	2	2	Tohoku
2015	MG107	10	2	1	1	Tohoku
2015	MG107	10	2	1	0	Tohoku
2015	MG107	10	2	1	1	Tohoku
2015	MG107	21	6	1	1	Tohoku
2015	MG107	21	6	1	0	Tohoku
2015	MG107	21	6	1	0	Tohoku
2015	MG109	9	2	1	1	Tohoku
2015	MG109	9	2	1	1	Tohoku
2015	MG109	9	2	2	2	Tohoku
2015	MG109	22	6	0	0	Tohoku
2015	MG109	22	6	0	0	Tohoku
2015	MG109	22	6	2	2	Tohoku
2015	MG113	8	2	1	1	Tohoku
2015	MG113	8	2	0	0	Tohoku
2015	MG113	8	2	2	2	Tohoku
2015	MG113	23	6	1	1	Tohoku
2015	MG113	23	6	0	0	Tohoku
2015	MG113	23	6	2	0	Tohoku
2015	MG118	7	2	0	0	Tohoku
2015	MG118	7	2	0	0	Tohoku
2015	MG118	7	2	2	2	Tohoku
2015	MG118	24	6	1	1	Tohoku
2015	MG118	24	6	1	1	Tohoku
2015	MG118	24	6	0	0	Tohoku
2015	MG122	6	2	2	2	Tohoku
2015	MG122	6	2	0	0	Tohoku
2015	MG122	6	2	2	2	Tohoku
2015	MG122	25	6	2	2	Tohoku
2015	MG122	25	6	0	0	Tohoku
2015	MG122	25	6	1	1	Tohoku
2015	MG128	5	2	0		Tohoku
2015	MG128	5	2	2	2	Tohoku
2015	MG128	5	2	1	1	Tohoku
2015	MG128	26	6	1	1	Tohoku
2015	MG128	26	6	2	0	Tohoku
2015	MG128	26	6	1	1	Tohoku
2015	MG011	3	2	2	2	Tohoku
2015	MG011	3	2	1	1	Tohoku
2015	MG011	3	2	1	1	Tohoku
2015	MG011	28	6	1	1	Tohoku
2015	MG011	28	6	2	2	Tohoku
2015	MG011	28	6	2	2	Tohoku
2015	MG013	2	2	1	1	Tohoku
2015	MG013	2	2	1	1	Tohoku
2015	MG013	2	2	2	2	Tohoku
2015	MG013	29	6	1	1	Tohoku
2015	MG013	29	6	2	2	Tohoku
2015	MG013	29	6	1	1	Tohoku
2015	MG015	1	2	1	1	Tohoku
2015	MG015	1	2	1	1	Tohoku
2015	MG015	1	2	1	1	Tohoku
2015	MG015	30	6	1	1	Tohoku
2015	MG015	30	6	1	1	Tohoku
2015	MG015	30	6	1	0	Tohoku
2015	MG016	1	3	2	2	Tohoku
2015	MG016	1	3	2	2	Tohoku
2015	MG016	1	3	1	1	Tohoku
2015	MG016	30	7	2	0	Tohoku
2015	MG016	30	7	1	0	Tohoku
2015	MG016	30	7	1	0	Tohoku
2015	MG017	2	3	1	1	Tohoku
2015	MG017	2	3	1	0	Tohoku
2015	MG017	2	3	2	2	Tohoku
2015	MG017	29	7	2	2	Tohoku
2015	MG017	29	7	1	1	Tohoku
2015	MG017	29	7	2	0	Tohoku
2015	MG022	3	3	1	1	Tohoku
2015	MG022	3	3	2	2	Tohoku
2015	MG022	3	3	1	1	Tohoku
2015	MG022	28	7	2	0	Tohoku
2015	MG022	28	7	2	0	Tohoku
2015	MG022	28	7	1	1	Tohoku
2015	MG024	4	3	1	0	Tohoku
2015	MG024	4	3	1	1	Tohoku
2015	MG024	4	3	1	1	Tohoku
2015	MG024	27	7	1	0	Tohoku
2015	MG024	27	7	1	0	Tohoku
2015	MG024	27	7	1	0	Tohoku
2015	MG025	5	3	1	0	Tohoku
2015	MG025	5	3	1	0	Tohoku
2015	MG025	5	3	1	1	Tohoku
2015	MG025	26	7	2	2	Tohoku
2015	MG025	26	7	2	0	Tohoku
2015	MG025	26	7	1	0	Tohoku
2015	MG028	6	3	1	0	Tohoku
2015	MG028	6	3	1	0	Tohoku
2015	MG028	6	3	1	0	Tohoku
2015	MG028	25	7	1	1	Tohoku
2015	MG028	25	7	1	0	Tohoku
2015	MG028	25	7	1	0	Tohoku
2015	MG033	7	3	2	2	Tohoku
2015	MG033	7	3	0	0	Tohoku
2015	MG033	7	3	2	2	Tohoku
2015	MG033	24	7	1	1	Tohoku
2015	MG033	24	7	1	1	Tohoku
2015	MG033	24	7	2	2	Tohoku
2015	MG034	8	3	2	2	Tohoku
2015	MG034	8	3	2	2	Tohoku
2015	MG034	8	3	1	1	Tohoku
2015	MG034	23	7	1	1	Tohoku
2015	MG034	23	7	1	1	Tohoku
2015	MG034	23	7	1	1	Tohoku
2015	MG035	9	3	1	1	Tohoku
2015	MG035	9	3	1	1	Tohoku
2015	MG035	9	3	1	1	Tohoku
2015	MG035	22	7	2	2	Tohoku
2015	MG035	22	7	1	1	Tohoku
2015	MG035	22	7	2	2	Tohoku
2015	MG041	10	3	1	1	Tohoku
2015	MG041	10	3	1	1	Tohoku
2015	MG041	10	3	2	2	Tohoku
2015	MG041	21	7	2	2	Tohoku
2015	MG041	21	7	0	0	Tohoku
2015	MG041	21	7	2	2	Tohoku
2015	MG045	11	3	0	0	Tohoku
2015	MG045	11	3	1	1	Tohoku
2015	MG045	11	3	2	2	Tohoku
2015	MG045	20	7	2	2	Tohoku
2015	MG045	20	7	0	0	Tohoku
2015	MG045	20	7	2	2	Tohoku
2015	MG058	12	3	1	1	Tohoku
2015	MG058	12	3	1	1	Tohoku
2015	MG058	12	3	2	2	Tohoku
2015	MG058	19	7	1	1	Tohoku
2015	MG058	19	7	1	1	Tohoku
2015	MG058	19	7	1	0	Tohoku
2015	MG060	13	3	1	1	Tohoku
2015	MG060	13	3	1	1	Tohoku
2015	MG060	13	3	1	1	Tohoku
2015	MG060	18	7	2	2	Tohoku
2015	MG060	18	7	0	0	Tohoku
2015	MG060	18	7	2	2	Tohoku
2015	MG065	14	3	1	0	Tohoku
2015	MG065	14	3	1	0	Tohoku
2015	MG065	14	3	1	0	Tohoku
2015	MG065	17	7	1	0	Tohoku
2015	MG065	17	7	1	1	Tohoku
2015	MG065	17	7	2	0	Tohoku
2015	MG069	15	3	1	0	Tohoku
2015	MG069	15	3	1	0	Tohoku
2015	MG069	15	3	1	1	Tohoku
2015	MG069	16	7	1	0	Tohoku
2015	MG069	16	7	1	0	Tohoku
2015	MG069	16	7	1	0	Tohoku
2015	MG074	16	3	1	0	Tohoku
2015	MG074	16	3	1	0	Tohoku
2015	MG074	16	3	1	1	Tohoku
2015	MG074	15	7	2	0	Tohoku
2015	MG074	15	7	1	1	Tohoku
2015	MG074	15	7	1	1	Tohoku
2015	MG075	17	3	1	1	Tohoku
2015	MG075	17	3	1	1	Tohoku
2015	MG075	17	3	1	0	Tohoku
2015	MG075	14	7	1	1	Tohoku
2015	MG075	14	7	1	1	Tohoku
2015	MG075	14	7	2	2	Tohoku
2015	MG078	18	3	1	1	Tohoku
2015	MG078	18	3	1	1	Tohoku
2015	MG078	18	3	1	1	Tohoku
2015	MG078	13	7	1	1	Tohoku
2015	MG078	13	7	1	1	Tohoku
2015	MG078	13	7	1	1	Tohoku
2015	MG079	19	3	1	1	Tohoku
2015	MG079	19	3	1	0	Tohoku
2015	MG079	19	3	0	0	Tohoku
2015	MG079	12	7	1	1	Tohoku
2015	MG079	12	7	0	0	Tohoku
2015	MG079	12	7	2	2	Tohoku
2015	MG084	20	3	1	0	Tohoku
2015	MG084	20	3	0	0	Tohoku
2015	MG084	20	3	2	2	Tohoku
2015	MG084	11	7	1	1	Tohoku
2015	MG084	11	7	1	1	Tohoku
2015	MG084	11	7	0	0	Tohoku
2015	MG090	21	3	2	2	Tohoku
2015	MG090	21	3	1	1	Tohoku
2015	MG090	21	3	1	1	Tohoku
2015	MG090	10	7	2	2	Tohoku
2015	MG090	10	7	1	0	Tohoku
2015	MG090	10	7	1	1	Tohoku
2015	MG091	22	3	2	2	Tohoku
2015	MG091	22	3	0	0	Tohoku
2015	MG091	22	3	2	2	Tohoku
2015	MG091	9	7	2	2	Tohoku
2015	MG091	9	7	1	1	Tohoku
2015	MG091	9	7	1	1	Tohoku
2015	MG092	23	3	2	2	Tohoku
2015	MG092	23	3	1	1	Tohoku
2015	MG092	23	3	2	2	Tohoku
2015	MG092	8	7	1	1	Tohoku
2015	MG092	8	7	1	1	Tohoku
2015	MG092	8	7	2	2	Tohoku
2015	MG094	24	3	2	2	Tohoku
2015	MG094	24	3	0	0	Tohoku
2015	MG094	24	3	2	2	Tohoku
2015	MG094	7	7	1	1	Tohoku
2015	MG094	7	7	1	1	Tohoku
2015	MG094	7	7	2	2	Tohoku
2015	MG103	25	3	1	1	Tohoku
2015	MG103	25	3	1	1	Tohoku
2015	MG103	25	3	2	2	Tohoku
2015	MG103	6	7	1	1	Tohoku
2015	MG103	6	7	2	2	Tohoku
2015	MG103	6	7	1	1	Tohoku
2015	MG104	26	3	1	0	Tohoku
2015	MG104	26	3	1	0	Tohoku
2015	MG104	26	3	1	0	Tohoku
2015	MG104	5	7	2	2	Tohoku
2015	MG104	5	7	2	2	Tohoku
2015	MG104	5	7	1	0	Tohoku
2015	MG110	27	3	1	1	Tohoku
2015	MG110	27	3	2	2	Tohoku
2015	MG110	27	3	1	0	Tohoku
2015	MG110	4	7	1	1	Tohoku
2015	MG110	4	7	2	2	Tohoku
2015	MG110	4	7	1	1	Tohoku
2015	MG117	28	3	2	2	Tohoku
2015	MG117	28	3	1	1	Tohoku
2015	MG117	28	3	1	1	Tohoku
2015	MG117	3	7	1	1	Tohoku
2015	MG117	3	7	1	1	Tohoku
2015	MG117	3	7	1	1	Tohoku
2015	MG125	29	3	0	0	Tohoku
2015	MG125	29	3	2	2	Tohoku
2015	MG125	29	3	1	1	Tohoku
2015	MG125	2	7	2	2	Tohoku
2015	MG125	2	7	1	1	Tohoku
2015	MG125	2	7	0	0	Tohoku
2015	MG126	30	3	2	2	Tohoku
2015	MG126	30	3	0	0	Tohoku
2015	MG126	30	3	2	2	Tohoku
2015	MG126	1	7	0	0	Tohoku
2015	MG126	1	7	1	1	Tohoku
2015	MG126	1	7	1	1	Tohoku
2015	MG127	30	4	2	0	Tohoku
2015	MG127	30	4	1	0	Tohoku
2015	MG127	30	4	1	1	Tohoku
2015	MG127	1	8	1	1	Tohoku
2015	MG127	1	8	2	2	Tohoku
2015	MG127	1	8	2	2	Tohoku
2015	MG131	29	4	1	0	Tohoku
2015	MG131	29	4	1	0	Tohoku
2015	MG131	29	4	1	0	Tohoku
2015	MG131	2	8	1	1	Tohoku
2015	MG131	2	8	1	1	Tohoku
2015	MG131	2	8	1	1	Tohoku
2015	MG133	28	4	1	0	Tohoku
2015	MG133	28	4	1	0	Tohoku
2015	MG133	28	4	1	0	Tohoku
2015	MG133	3	8	1	1	Tohoku
2015	MG133	3	8	2	0	Tohoku
2015	MG133	3	8	1	0	Tohoku
2015	MG134	27	4	1	0	Tohoku
2015	MG134	27	4	1	0	Tohoku
2015	MG134	27	4	1	0	Tohoku
2015	MG134	4	8	1	0	Tohoku
2015	MG134	4	8	1	1	Tohoku
2015	MG134	4	8	2	0	Tohoku
2015	MG135	26	4	1	0	Tohoku
2015	MG135	26	4	1	0	Tohoku
2015	MG135	26	4	1	0	Tohoku
2015	MG135	5	8	1	1	Tohoku
2015	MG135	5	8	1	0	Tohoku
2015	MG135	5	8	1	0	Tohoku
2015	MG138	25	4	1	0	Tohoku
2015	MG138	25	4	1	0	Tohoku
2015	MG138	25	4	1	0	Tohoku
2015	MG138	6	8	1	1	Tohoku
2015	MG138	6	8	1	0	Tohoku
2015	MG138	6	8	1	0	Tohoku
2015	MG139	24	4	1	0	Tohoku
2015	MG139	24	4	1	0	Tohoku
2015	MG139	24	4	1	0	Tohoku
2015	MG139	7	8	1	1	Tohoku
2015	MG139	7	8	1	0	Tohoku
2015	MG139	7	8	2	2	Tohoku
2015	MG140	23	4	1	0	Tohoku
2015	MG140	23	4	0	0	Tohoku
2015	MG140	23	4	1	0	Tohoku
2015	MG140	8	8	1	0	Tohoku
2015	MG140	8	8	0	0	Tohoku
2015	MG140	8	8	1	0	Tohoku
2015	MG141	22	4	1	1	Tohoku
2015	MG141	22	4	2	0	Tohoku
2015	MG141	22	4	1	0	Tohoku
2015	MG141	9	8	1	0	Tohoku
2015	MG141	9	8	1	0	Tohoku
2015	MG141	9	8	1	1	Tohoku
2015	MG145	21	4	2	2	Tohoku
2015	MG145	21	4	1	1	Tohoku
2015	MG145	21	4	1	1	Tohoku
2015	MG145	10	8	1	1	Tohoku
2015	MG145	10	8	1	0	Tohoku
2015	MG145	10	8	1	0	Tohoku
2016	MG001	1	1	3	3	Tohoku
2016	MG001	1	1	1	1	Tohoku
2016	MG001	1	1	1	1	Tohoku
2016	MG001	30	5	1	0	Tohoku
2016	MG001	30	5	1	0	Tohoku
2016	MG001	30	5	1	0	Tohoku
2016	MG005	3	1	3	3	Tohoku
2016	MG005	3	1	1	1	Tohoku
2016	MG005	3	1	1	1	Tohoku
2016	MG005	28	5	1	1	Tohoku
2016	MG005	28	5	2	2	Tohoku
2016	MG005	28	5	1	1	Tohoku
2016	MG007	4	1	1	1	Tohoku
2016	MG007	4	1	2	2	Tohoku
2016	MG007	4	1	3	3	Tohoku
2016	MG007	27	5	2	2	Tohoku
2016	MG007	27	5	0	0	Tohoku
2016	MG007	27	5	3	3	Tohoku
2016	MG008	5	1	3	3	Tohoku
2016	MG008	5	1	3	3	Tohoku
2016	MG008	5	1	0	0	Tohoku
2016	MG008	26	5	1	0	Tohoku
2016	MG008	26	5	2	2	Tohoku
2016	MG008	26	5	1	1	Tohoku
2016	MG009	6	1	3	3	Tohoku
2016	MG009	6	1	2	2	Tohoku
2016	MG009	6	1	1	1	Tohoku
2016	MG009	25	5	3	3	Tohoku
2016	MG009	25	5	0	0	Tohoku
2016	MG009	25	5	1	1	Tohoku
2016	MG018	7	1	2	2	Tohoku
2016	MG018	7	1	2	0	Tohoku
2016	MG018	7	1	3	0	Tohoku
2016	MG018	24	5	1	0	Tohoku
2016	MG018	24	5	1	0	Tohoku
2016	MG018	24	5	1	1	Tohoku
2016	MG027	8	1	0	0	Tohoku
2016	MG027	8	1	1	0	Tohoku
2016	MG027	8	1	2	2	Tohoku
2016	MG027	23	5	2	2	Tohoku
2016	MG027	23	5	0	0	Tohoku
2016	MG027	23	5	1	0	Tohoku
2016	MG030	9	1	0	0	Tohoku
2016	MG030	9	1	3	3	Tohoku
2016	MG030	9	1	2	2	Tohoku
2016	MG030	22	5	1	1	Tohoku
2016	MG030	22	5	0	0	Tohoku
2016	MG030	22	5	1	1	Tohoku
2016	MG040	10	1	2	2	Tohoku
2016	MG040	10	1	2	2	Tohoku
2016	MG040	10	1	1	1	Tohoku
2016	MG040	21	5	3	3	Tohoku
2016	MG040	21	5	1	1	Tohoku
2016	MG040	21	5	1	1	Tohoku
2016	MG042	11	1	2	0	Tohoku
2016	MG042	11	1	3	3	Tohoku
2016	MG042	11	1	0	0	Tohoku
2016	MG042	20	5	3	3	Tohoku
2016	MG042	20	5	1	1	Tohoku
2016	MG042	20	5	1	1	Tohoku
2016	MG044	12	1	3	3	Tohoku
2016	MG044	12	1	0	0	Tohoku
2016	MG044	12	1	0	0	Tohoku
2016	MG044	19	5	1	1	Tohoku
2016	MG044	19	5	1	1	Tohoku
2016	MG044	19	5	3	3	Tohoku
2016	MG053	13	1	2	0	Tohoku
2016	MG053	13	1	1	0	Tohoku
2016	MG053	13	1	1	0	Tohoku
2016	MG053	18	5	2	2	Tohoku
2016	MG053	18	5	1	0	Tohoku
2016	MG053	18	5	1	1	Tohoku
2016	MG056	14	1	0	0	Tohoku
2016	MG056	14	1	1	0	Tohoku
2016	MG056	14	1	2	2	Tohoku
2016	MG056	17	5	1	1	Tohoku
2016	MG056	17	5	2	2	Tohoku
2016	MG056	17	5	1	1	Tohoku
2016	MG063	15	1	2	2	Tohoku
2016	MG063	15	1	1	0	Tohoku
2016	MG063	15	1	1	0	Tohoku
2016	MG063	16	5	1	0	Tohoku
2016	MG063	16	5	0	0	Tohoku
2016	MG063	16	5	1	0	Tohoku
2016	MG066	16	1	1	0	Tohoku
2016	MG066	16	1	2	0	Tohoku
2016	MG066	16	1	1	0	Tohoku
2016	MG066	15	5	2	0	Tohoku
2016	MG066	15	5	1	0	Tohoku
2016	MG066	15	5	1	0	Tohoku
2016	MG068	17	1	2	2	Tohoku
2016	MG068	17	1	1	0	Tohoku
2016	MG068	17	1	3	0	Tohoku
2016	MG068	14	5	1	0	Tohoku
2016	MG068	14	5	1	0	Tohoku
2016	MG068	14	5	1	0	Tohoku
2016	MG076	18	1	1	0	Tohoku
2016	MG076	18	1	2	0	Tohoku
2016	MG076	18	1	1	0	Tohoku
2016	MG076	13	5	3	3	Tohoku
2016	MG076	13	5	1	1	Tohoku
2016	MG076	13	5	2	2	Tohoku
2016	MG081	19	1	1	1	Tohoku
2016	MG081	19	1	0	0	Tohoku
2016	MG081	19	1	2	2	Tohoku
2016	MG081	12	5	2	2	Tohoku
2016	MG081	12	5	1	1	Tohoku
2016	MG081	12	5	0	0	Tohoku
2016	MG085	20	1	3	3	Tohoku
2016	MG085	20	1	1	1	Tohoku
2016	MG085	20	1	1	0	Tohoku
2016	MG085	11	5	2	2	Tohoku
2016	MG085	11	5	1	1	Tohoku
2016	MG085	11	5	0	0	Tohoku
2016	MG096	21	1	2	2	Tohoku
2016	MG096	21	1	1	1	Tohoku
2016	MG096	21	1	0	0	Tohoku
2016	MG096	10	5	3	3	Tohoku
2016	MG096	10	5	1	1	Tohoku
2016	MG096	10	5	1	1	Tohoku
2016	MG111	22	1	0	0	Tohoku
2016	MG111	22	1	2	2	Tohoku
2016	MG111	22	1	1	0	Tohoku
2016	MG111	9	5	3	3	Tohoku
2016	MG111	9	5	1	1	Tohoku
2016	MG111	9	5	0	0	Tohoku
2016	MG115	23	1	1	1	Tohoku
2016	MG115	23	1	1	1	Tohoku
2016	MG115	23	1	2	2	Tohoku
2016	MG115	8	5	1	1	Tohoku
2016	MG115	8	5	1	1	Tohoku
2016	MG115	8	5	3	3	Tohoku
2016	MG119	24	1	2	2	Tohoku
2016	MG119	24	1	2	2	Tohoku
2016	MG119	24	1	3	3	Tohoku
2016	MG119	7	5	1	1	Tohoku
2016	MG119	7	5	1	1	Tohoku
2016	MG119	7	5	2	2	Tohoku
2016	MG120	25	1	0	0	Tohoku
2016	MG120	25	1	2	2	Tohoku
2016	MG120	25	1	3	3	Tohoku
2016	MG120	6	5	1	0	Tohoku
2016	MG120	6	5	3	3	Tohoku
2016	MG120	6	5	1	0	Tohoku
2016	MG129	26	1	3	3	Tohoku
2016	MG129	26	1	1	0	Tohoku
2016	MG129	26	1	2	2	Tohoku
2016	MG129	5	5	0	0	Tohoku
2016	MG129	5	5	0	0	Tohoku
2016	MG129	5	5	3	3	Tohoku
2016	MG130	27	1	1	0	Tohoku
2016	MG130	27	1	1	1	Tohoku
2016	MG130	27	1	1	0	Tohoku
2016	MG130	4	5	1	1	Tohoku
2016	MG130	4	5	2	2	Tohoku
2016	MG130	4	5	3	3	Tohoku
2016	MG132	28	1	3	3	Tohoku
2016	MG132	28	1	1	0	Tohoku
2016	MG132	28	1	1	0	Tohoku
2016	MG132	3	5	1	1	Tohoku
2016	MG132	3	5	1	0	Tohoku
2016	MG132	3	5	2	2	Tohoku
2016	MG142	29	1	1	0	Tohoku
2016	MG142	29	1	1	1	Tohoku
2016	MG142	29	1	1	0	Tohoku
2016	MG142	2	5	3	3	Tohoku
2016	MG142	2	5	3	3	Tohoku
2016	MG142	2	5	1	0	Tohoku
2016	MG146	30	1	1	0	Tohoku
2016	MG146	30	1	1	0	Tohoku
2016	MG146	30	1	1	0	Tohoku
2016	MG146	1	5	1	1	Tohoku
2016	MG146	1	5	2	2	Tohoku
2016	MG146	1	5	1	1	Tohoku
2016	MG004	30	2	2	2	Tohoku
2016	MG004	30	2	0	0	Tohoku
2016	MG004	30	2	2	2	Tohoku
2016	MG004	1	6	1	0	Tohoku
2016	MG004	1	6	1	1	Tohoku
2016	MG004	1	6	1	1	Tohoku
2016	MG010	29	2	3	3	Tohoku
2016	MG010	29	2	1	1	Tohoku
2016	MG010	29	2	2	2	Tohoku
2016	MG010	2	6	3	3	Tohoku
2016	MG010	2	6	1	1	Tohoku
2016	MG010	2	6	1	0	Tohoku
2016	MG012	28	2	3	3	Tohoku
2016	MG012	28	2	1	1	Tohoku
2016	MG012	28	2	3	3	Tohoku
2016	MG012	3	6	2	2	Tohoku
2016	MG012	3	6	1	1	Tohoku
2016	MG012	3	6	1	1	Tohoku
2016	MG019	27	2	1	1	Tohoku
2016	MG019	27	2	2	2	Tohoku
2016	MG019	27	2	1	0	Tohoku
2016	MG019	4	6	1	1	Tohoku
2016	MG019	4	6	3	3	Tohoku
2016	MG019	4	6	2	2	Tohoku
2016	MG023	26	2	1	1	Tohoku
2016	MG023	26	2	0	0	Tohoku
2016	MG023	26	2	2	2	Tohoku
2016	MG023	5	6	1	1	Tohoku
2016	MG023	5	6	3	3	Tohoku
2016	MG023	5	6	2	2	Tohoku
2016	MG036	25	2	1	1	Tohoku
2016	MG036	25	2	0	0	Tohoku
2016	MG036	25	2	3	3	Tohoku
2016	MG036	6	6	1	1	Tohoku
2016	MG036	6	6	3	3	Tohoku
2016	MG036	6	6	1	1	Tohoku
2016	MG049	24	2	1	1	Tohoku
2016	MG049	24	2	1	1	Tohoku
2016	MG049	24	2	2	2	Tohoku
2016	MG049	7	6	1	1	Tohoku
2016	MG049	7	6	2	2	Tohoku
2016	MG049	7	6	1	0	Tohoku
2016	MG062	22	2	2	2	Tohoku
2016	MG062	22	2	1	0	Tohoku
2016	MG062	22	2	2	0	Tohoku
2016	MG062	9	6	1	1	Tohoku
2016	MG062	9	6	1	1	Tohoku
2016	MG062	9	6	3	3	Tohoku
2016	MG072	21	2	2	0	Tohoku
2016	MG072	21	2	0	0	Tohoku
2016	MG072	21	2	3	3	Tohoku
2016	MG072	10	6	3	3	Tohoku
2016	MG072	10	6	1	0	Tohoku
2016	MG072	10	6	1	0	Tohoku
2016	MG073	20	2	2	0	Tohoku
2016	MG073	20	2	1	1	Tohoku
2016	MG073	20	2	1	1	Tohoku
2016	MG073	11	6	1	1	Tohoku
2016	MG073	11	6	1	1	Tohoku
2016	MG073	11	6	2	2	Tohoku
2016	MG077	19	2	3	3	Tohoku
2016	MG077	19	2	1	1	Tohoku
2016	MG077	19	2	1	0	Tohoku
2016	MG077	12	6	3	0	Tohoku
2016	MG077	12	6	0	0	Tohoku
2016	MG077	12	6	1	1	Tohoku
2016	MG080	18	2	1	0	Tohoku
2016	MG080	18	2	0	0	Tohoku
2016	MG080	18	2	0	0	Tohoku
2016	MG080	13	6	2	2	Tohoku
2016	MG080	13	6	1	1	Tohoku
2016	MG080	13	6	2	2	Tohoku
2016	MG082	17	2	0	0	Tohoku
2016	MG082	17	2	1	1	Tohoku
2016	MG082	17	2	3	3	Tohoku
2016	MG082	14	6	1	1	Tohoku
2016	MG082	14	6	2	2	Tohoku
2016	MG082	14	6	2	2	Tohoku
2016	MG083	16	2	1	1	Tohoku
2016	MG083	16	2	2	2	Tohoku
2016	MG083	16	2	3	3	Tohoku
2016	MG083	15	6	3	3	Tohoku
2016	MG083	15	6	1	1	Tohoku
2016	MG083	15	6	1	0	Tohoku
2016	MG086	15	2	3	3	Tohoku
2016	MG086	15	2	1	1	Tohoku
2016	MG086	15	2	1	1	Tohoku
2016	MG086	16	6	1	1	Tohoku
2016	MG086	16	6	1	1	Tohoku
2016	MG086	16	6	1	1	Tohoku
2016	MG089	14	2	3	3	Tohoku
2016	MG089	14	2	1	1	Tohoku
2016	MG089	14	2	1	0	Tohoku
2016	MG089	17	6	3	3	Tohoku
2016	MG089	17	6	1	1	Tohoku
2016	MG089	17	6	2	2	Tohoku
2016	MG093	13	2	2	0	Tohoku
2016	MG093	13	2	0	0	Tohoku
2016	MG093	13	2	1	1	Tohoku
2016	MG093	18	6	1	1	Tohoku
2016	MG093	18	6	3	3	Tohoku
2016	MG093	18	6	3	3	Tohoku
2016	MG101	11	2	2	0	Tohoku
2016	MG101	11	2	1	1	Tohoku
2016	MG101	11	2	1	1	Tohoku
2016	MG101	20	6	3	3	Tohoku
2016	MG101	20	6	1	1	Tohoku
2016	MG101	20	6	0	0	Tohoku
2016	MG107	10	2	0	0	Tohoku
2016	MG107	10	2	1	0	Tohoku
2016	MG107	10	2	1	0	Tohoku
2016	MG107	21	6	2	2	Tohoku
2016	MG107	21	6	0	0	Tohoku
2016	MG107	21	6	1	0	Tohoku
2016	MG109	9	2	2	0	Tohoku
2016	MG109	9	2	2	2	Tohoku
2016	MG109	9	2	1	1	Tohoku
2016	MG109	22	6	1	1	Tohoku
2016	MG109	22	6	1	1	Tohoku
2016	MG109	22	6	3	3	Tohoku
2016	MG113	8	2	2	2	Tohoku
2016	MG113	8	2	1	1	Tohoku
2016	MG113	8	2	3	3	Tohoku
2016	MG113	23	6	2	2	Tohoku
2016	MG113	23	6	0	0	Tohoku
2016	MG113	23	6	1	1	Tohoku
2016	MG118	7	2	1	1	Tohoku
2016	MG118	7	2	0	0	Tohoku
2016	MG118	7	2	3	3	Tohoku
2016	MG118	24	6	2	2	Tohoku
2016	MG118	24	6	1	1	Tohoku
2016	MG118	24	6	1	0	Tohoku
2016	MG122	6	2	1	1	Tohoku
2016	MG122	6	2	1	1	Tohoku
2016	MG122	6	2	3	3	Tohoku
2016	MG122	25	6	3	3	Tohoku
2016	MG122	25	6	1	1	Tohoku
2016	MG122	25	6	2	0	Tohoku
2016	MG128	5	2	1	1	Tohoku
2016	MG128	5	2	3	3	Tohoku
2016	MG128	5	2	2	2	Tohoku
2016	MG128	26	6	1	1	Tohoku
2016	MG128	26	6	1	0	Tohoku
2016	MG128	26	6	2	2	Tohoku
2016	MG011	3	2	1	1	Tohoku
2016	MG011	3	2	2	2	Tohoku
2016	MG011	3	2	2	2	Tohoku
2016	MG011	28	6	1	1	Tohoku
2016	MG011	28	6	3	3	Tohoku
2016	MG011	28	6	0	0	Tohoku
2016	MG013	2	2	1	1	Tohoku
2016	MG013	2	2	0	0	Tohoku
2016	MG013	2	2	3	3	Tohoku
2016	MG013	29	6	1	1	Tohoku
2016	MG013	29	6	3	0	Tohoku
2016	MG013	29	6	2	0	Tohoku
2016	MG015	1	2	2	2	Tohoku
2016	MG015	1	2	0	0	Tohoku
2016	MG015	1	2	1	0	Tohoku
2016	MG015	30	6	1	1	Tohoku
2016	MG015	30	6	0	0	Tohoku
2016	MG015	30	6	0	0	Tohoku
2016	MG016	1	3	0	0	Tohoku
2016	MG016	1	3	0	0	Tohoku
2016	MG016	1	3	2	2	Tohoku
2016	MG016	30	7	1	1	Tohoku
2016	MG016	30	7	1	1	Tohoku
2016	MG016	30	7	1	1	Tohoku
2016	MG017	2	3	0	0	Tohoku
2016	MG017	2	3	1	1	Tohoku
2016	MG017	2	3	1	1	Tohoku
2016	MG017	29	7	3	3	Tohoku
2016	MG017	29	7	2	2	Tohoku
2016	MG017	29	7	1	1	Tohoku
2016	MG022	3	3	2	2	Tohoku
2016	MG022	3	3	0	0	Tohoku
2016	MG022	3	3	1	1	Tohoku
2016	MG022	28	7	0	0	Tohoku
2016	MG022	28	7	1	0	Tohoku
2016	MG022	28	7	2	2	Tohoku
2016	MG024	4	3	1	0	Tohoku
2016	MG024	4	3	2	0	Tohoku
2016	MG024	4	3	2	0	Tohoku
2016	MG024	27	7	1	1	Tohoku
2016	MG024	27	7	1	1	Tohoku
2016	MG024	27	7	1	1	Tohoku
2016	MG025	5	3	0	0	Tohoku
2016	MG025	5	3	1	0	Tohoku
2016	MG025	5	3	0	0	Tohoku
2016	MG025	26	7	1	1	Tohoku
2016	MG025	26	7	1	0	Tohoku
2016	MG025	26	7	1	1	Tohoku
2016	MG028	6	3	1	1	Tohoku
2016	MG028	6	3	0	0	Tohoku
2016	MG028	6	3	1	0	Tohoku
2016	MG028	25	7	1	0	Tohoku
2016	MG028	25	7	1	1	Tohoku
2016	MG028	25	7	1	0	Tohoku
2016	MG033	7	3	3	3	Tohoku
2016	MG033	7	3	1	0	Tohoku
2016	MG033	7	3	1	1	Tohoku
2016	MG033	24	7	0	0	Tohoku
2016	MG033	24	7	2	2	Tohoku
2016	MG033	24	7	3	3	Tohoku
2016	MG034	8	3	3	3	Tohoku
2016	MG034	8	3	1	1	Tohoku
2016	MG034	8	3	1	1	Tohoku
2016	MG034	23	7	1	1	Tohoku
2016	MG034	23	7	2	2	Tohoku
2016	MG034	23	7	2	2	Tohoku
2016	MG035	9	3	0	0	Tohoku
2016	MG035	9	3	1	1	Tohoku
2016	MG035	9	3	2	2	Tohoku
2016	MG035	22	7	1	1	Tohoku
2016	MG035	22	7	2	2	Tohoku
2016	MG035	22	7	3	3	Tohoku
2016	MG041	10	3	2	2	Tohoku
2016	MG041	10	3	1	1	Tohoku
2016	MG041	10	3	1	1	Tohoku
2016	MG041	21	7	3	3	Tohoku
2016	MG041	21	7	1	1	Tohoku
2016	MG041	21	7	1	1	Tohoku
2016	MG045	11	3	1	0	Tohoku
2016	MG045	11	3	2	2	Tohoku
2016	MG045	11	3	3	3	Tohoku
2016	MG045	20	7	1	1	Tohoku
2016	MG045	20	7	1	1	Tohoku
2016	MG045	20	7	3	3	Tohoku
2016	MG058	12	3	1	0	Tohoku
2016	MG058	12	3	2	2	Tohoku
2016	MG058	12	3	3	0	Tohoku
2016	MG058	19	7	2	2	Tohoku
2016	MG058	19	7	1	1	Tohoku
2016	MG058	19	7	1	0	Tohoku
2016	MG060	13	3	2	0	Tohoku
2016	MG060	13	3	1	0	Tohoku
2016	MG060	13	3	1	0	Tohoku
2016	MG060	18	7	3	3	Tohoku
2016	MG060	18	7	1	1	Tohoku
2016	MG060	18	7	3	0	Tohoku
2016	MG065	14	3	1	0	Tohoku
2016	MG065	14	3	1	0	Tohoku
2016	MG065	14	3	0	0	Tohoku
2016	MG065	17	7	1	0	Tohoku
2016	MG065	17	7	2	2	Tohoku
2016	MG065	17	7	1	1	Tohoku
2016	MG069	15	3	1	1	Tohoku
2016	MG069	15	3	1	1	Tohoku
2016	MG069	15	3	2	2	Tohoku
2016	MG069	16	7	1	1	Tohoku
2016	MG069	16	7	1	0	Tohoku
2016	MG069	16	7	1	1	Tohoku
2016	MG074	16	3	1	1	Tohoku
2016	MG074	16	3	1	1	Tohoku
2016	MG074	16	3	2	2	Tohoku
2016	MG074	15	7	1	0	Tohoku
2016	MG074	15	7	2	2	Tohoku
2016	MG074	15	7	2	2	Tohoku
2016	MG075	17	3	2	2	Tohoku
2016	MG075	17	3	1	1	Tohoku
2016	MG075	17	3	1	1	Tohoku
2016	MG075	14	7	1	1	Tohoku
2016	MG075	14	7	2	2	Tohoku
2016	MG075	14	7	1	1	Tohoku
2016	MG078	18	3	2	2	Tohoku
2016	MG078	18	3	1	1	Tohoku
2016	MG078	18	3	1	1	Tohoku
2016	MG078	13	7	1	1	Tohoku
2016	MG078	13	7	1	1	Tohoku
2016	MG078	13	7	2	2	Tohoku
2016	MG079	19	3	2	0	Tohoku
2016	MG079	19	3	0	0	Tohoku
2016	MG079	19	3	1	1	Tohoku
2016	MG079	12	7	1	1	Tohoku
2016	MG079	12	7	1	1	Tohoku
2016	MG079	12	7	3	3	Tohoku
2016	MG084	20	3	1	1	Tohoku
2016	MG084	20	3	1	1	Tohoku
2016	MG084	20	3	3	3	Tohoku
2016	MG084	11	7	2	2	Tohoku
2016	MG084	11	7	2	2	Tohoku
2016	MG084	11	7	1	0	Tohoku
2016	MG090	21	3	3	3	Tohoku
2016	MG090	21	3	1	1	Tohoku
2016	MG090	21	3	0	0	Tohoku
2016	MG090	10	7	3	3	Tohoku
2016	MG090	10	7	1	1	Tohoku
2016	MG090	10	7	2	2	Tohoku
2016	MG091	22	3	1	1	Tohoku
2016	MG091	22	3	1	1	Tohoku
2016	MG091	22	3	3	3	Tohoku
2016	MG091	9	7	1	1	Tohoku
2016	MG091	9	7	1	1	Tohoku
2016	MG091	9	7	2	2	Tohoku
2016	MG092	23	3	1	0	Tohoku
2016	MG092	23	3	1	1	Tohoku
2016	MG092	23	3	3	3	Tohoku
2016	MG092	8	7	2	2	Tohoku
2016	MG092	8	7	1	1	Tohoku
2016	MG092	8	7	3	3	Tohoku
2016	MG094	24	3	3	3	Tohoku
2016	MG094	24	3	0	0	Tohoku
2016	MG094	24	3	0	0	Tohoku
2016	MG094	7	7	2	2	Tohoku
2016	MG094	7	7	2	2	Tohoku
2016	MG094	7	7	1	1	Tohoku
2016	MG103	25	3	0	0	Tohoku
2016	MG103	25	3	0	0	Tohoku
2016	MG103	25	3	3	3	Tohoku
2016	MG103	6	7	1	1	Tohoku
2016	MG103	6	7	0	0	Tohoku
2016	MG103	6	7	2	2	Tohoku
2016	MG104	26	3	1	0	Tohoku
2016	MG104	26	3	1	0	Tohoku
2016	MG104	26	3	1	0	Tohoku
2016	MG104	5	7	1	0	Tohoku
2016	MG104	5	7	1	0	Tohoku
2016	MG104	5	7	1	0	Tohoku
2016	MG110	27	3	0	0	Tohoku
2016	MG110	27	3	3	0	Tohoku
2016	MG110	27	3	0	0	Tohoku
2016	MG110	4	7	1	1	Tohoku
2016	MG110	4	7	3	3	Tohoku
2016	MG110	4	7	2	0	Tohoku
2016	MG117	28	3	0	0	Tohoku
2016	MG117	28	3	0	0	Tohoku
2016	MG117	28	3	2	0	Tohoku
2016	MG117	3	7	1	1	Tohoku
2016	MG117	3	7	2	0	Tohoku
2016	MG117	3	7	2	0	Tohoku
2016	MG125	29	3	0	0	Tohoku
2016	MG125	29	3	1	1	Tohoku
2016	MG125	29	3	0	0	Tohoku
2016	MG125	2	7	3	3	Tohoku
2016	MG125	2	7	1	0	Tohoku
2016	MG125	2	7	1	0	Tohoku
2016	MG126	30	3	0	0	Tohoku
2016	MG126	30	3	0	0	Tohoku
2016	MG126	30	3	0	0	Tohoku
2016	MG126	1	7	1	1	Tohoku
2016	MG126	1	7	1	1	Tohoku
2016	MG126	1	7	2	2	Tohoku
2016	MG127	30	4	0	0	Tohoku
2016	MG127	30	4	1	0	Tohoku
2016	MG127	30	4	0	0	Tohoku
2016	MG127	1	8	2	2	Tohoku
2016	MG127	1	8	3	3	Tohoku
2016	MG127	1	8	3	0	Tohoku
2016	MG131	29	4	1	0	Tohoku
2016	MG131	29	4	0	0	Tohoku
2016	MG131	29	4	0	0	Tohoku
2016	MG131	2	8	2	0	Tohoku
2016	MG131	2	8	2	0	Tohoku
2016	MG131	2	8	2	0	Tohoku
2016	MG133	28	4	1	0	Tohoku
2016	MG133	28	4	1	1	Tohoku
2016	MG133	28	4	1	0	Tohoku
2016	MG133	3	8	2	2	Tohoku
2016	MG133	3	8	1	1	Tohoku
2016	MG133	3	8	1	0	Tohoku
2016	MG134	27	4	1	0	Tohoku
2016	MG134	27	4	1	0	Tohoku
2016	MG134	27	4	1	0	Tohoku
2016	MG134	4	8	1	0	Tohoku
2016	MG134	4	8	0	0	Tohoku
2016	MG134	4	8	1	0	Tohoku
2016	MG135	26	4	1	0	Tohoku
2016	MG135	26	4	1	1	Tohoku
2016	MG135	26	4	1	0	Tohoku
2016	MG135	5	8	2	2	Tohoku
2016	MG135	5	8	1	0	Tohoku
2016	MG135	5	8	1	0	Tohoku
2016	MG138	25	4	1	0	Tohoku
2016	MG138	25	4	1	1	Tohoku
2016	MG138	25	4	0	0	Tohoku
2016	MG138	6	8	2	0	Tohoku
2016	MG138	6	8	1	0	Tohoku
2016	MG138	6	8	1	0	Tohoku
2016	MG139	24	4	1	0	Tohoku
2016	MG139	24	4	1	0	Tohoku
2016	MG139	24	4	1	0	Tohoku
2016	MG139	7	8	2	2	Tohoku
2016	MG139	7	8	1	1	Tohoku
2016	MG139	7	8	3	3	Tohoku
2016	MG140	23	4	1	1	Tohoku
2016	MG140	23	4	1	0	Tohoku
2016	MG140	23	4	1	0	Tohoku
2016	MG140	8	8	1	0	Tohoku
2016	MG140	8	8	1	0	Tohoku
2016	MG140	8	8	1	0	Tohoku
2016	MG141	22	4	1	1	Tohoku
2016	MG141	22	4	1	0	Tohoku
2016	MG141	22	4	1	1	Tohoku
2016	MG141	9	8	1	1	Tohoku
2016	MG141	9	8	1	1	Tohoku
2016	MG141	9	8	2	2	Tohoku
2016	MG145	21	4	3	3	Tohoku
2016	MG145	21	4	2	2	Tohoku
2016	MG145	21	4	1	0	Tohoku
2016	MG145	10	8	1	1	Tohoku
2016	MG145	10	8	1	1	Tohoku
2016	MG145	10	8	1	1	Tohoku
2017	MG020	1	A	1	1	Miyazaki
2017	MG020	1	A	1	1	Miyazaki
2017	MG020	1	A	1	0	Miyazaki
2017	MG020	9	A	1	0	Miyazaki
2017	MG020	9	A	1	1	Miyazaki
2017	MG020	9	A	1	0	Miyazaki
2017	MG020	17	A	1	1	Miyazaki
2017	MG020	17	A	1	1	Miyazaki
2017	MG020	17	A	1	0	Miyazaki
2017	MG020	8	B	1	1	Miyazaki
2017	MG020	8	B	1	1	Miyazaki
2017	MG020	8	B	1	1	Miyazaki
2017	MG020	16	B	1	1	Miyazaki
2017	MG020	16	B	1	1	Miyazaki
2017	MG020	16	B	1	1	Miyazaki
2017	MG020	24	B	1	0	Miyazaki
2017	MG020	24	B	1	1	Miyazaki
2017	MG020	24	B	1	1	Miyazaki
2017	Gifu	2	A	1	1	Miyazaki
2017	Gifu	2	A	1	1	Miyazaki
2017	Gifu	2	A	1	1	Miyazaki
2017	Gifu	10	A	0	0	Miyazaki
2017	Gifu	10	A	1	1	Miyazaki
2017	Gifu	10	A	1	1	Miyazaki
2017	Gifu	18	A	1	1	Miyazaki
2017	Gifu	18	A	1	1	Miyazaki
2017	Gifu	18	A	1	1	Miyazaki
2017	Gifu	7	B	1	1	Miyazaki
2017	Gifu	7	B	1	0	Miyazaki
2017	Gifu	7	B	1	0	Miyazaki
2017	Gifu	15	B	1	1	Miyazaki
2017	Gifu	15	B	1	1	Miyazaki
2017	Gifu	15	B	1	1	Miyazaki
2017	Gifu	23	B	1	1	Miyazaki
2017	Gifu	23	B	1	1	Miyazaki
2017	Gifu	23	B	1	1	Miyazaki
2017	MG005	3	A	1	1	Miyazaki
2017	MG005	3	A	1	1	Miyazaki
2017	MG005	3	A	1	1	Miyazaki
2017	MG005	11	A	1	1	Miyazaki
2017	MG005	11	A	1	1	Miyazaki
2017	MG005	11	A	1	1	Miyazaki
2017	MG005	19	A	1	1	Miyazaki
2017	MG005	19	A	1	1	Miyazaki
2017	MG005	19	A	1	1	Miyazaki
2017	MG005	6	B	1	1	Miyazaki
2017	MG005	6	B	1	1	Miyazaki
2017	MG005	6	B	1	1	Miyazaki
2017	MG005	14	B	1	1	Miyazaki
2017	MG005	14	B	1	1	Miyazaki
2017	MG005	14	B	1	1	Miyazaki
2017	MG005	22	B	1	1	Miyazaki
2017	MG005	22	B	1	1	Miyazaki
2017	MG005	22	B	1	0	Miyazaki
2017	MG007	4	A	1	1	Miyazaki
2017	MG007	4	A	1	0	Miyazaki
2017	MG007	4	A	1	0	Miyazaki
2017	MG007	12	A	1	1	Miyazaki
2017	MG007	12	A	1	1	Miyazaki
2017	MG007	12	A	1	0	Miyazaki
2017	MG007	20	A	1	1	Miyazaki
2017	MG007	20	A	1	1	Miyazaki
2017	MG007	20	A	1	0	Miyazaki
2017	MG007	5	B	0	0	Miyazaki
2017	MG007	5	B	0	0	Miyazaki
2017	MG007	5	B	1	0	Miyazaki
2017	MG007	13	B	1	1	Miyazaki
2017	MG007	13	B	1	1	Miyazaki
2017	MG007	13	B	1	1	Miyazaki
2017	MG007	21	B	1	0	Miyazaki
2017	MG007	21	B	0	0	Miyazaki
2017	MG007	21	B	0	0	Miyazaki
2017	MG008	5	A	0	0	Miyazaki
2017	MG008	5	A	1	1	Miyazaki
2017	MG008	5	A	1	0	Miyazaki
2017	MG008	13	A	1	1	Miyazaki
2017	MG008	13	A	1	1	Miyazaki
2017	MG008	13	A	0	0	Miyazaki
2017	MG008	21	A	1	1	Miyazaki
2017	MG008	21	A	1	1	Miyazaki
2017	MG008	21	A	1	0	Miyazaki
2017	MG008	4	B	0	0	Miyazaki
2017	MG008	4	B	0	0	Miyazaki
2017	MG008	4	B	0	0	Miyazaki
2017	MG008	12	B	0	0	Miyazaki
2017	MG008	12	B	1	0	Miyazaki
2017	MG008	12	B	0	0	Miyazaki
2017	MG008	20	B	0	0	Miyazaki
2017	MG008	20	B	0	0	Miyazaki
2017	MG008	20	B	0	0	Miyazaki
2017	MG030	6	A	1	0	Miyazaki
2017	MG030	6	A	1	0	Miyazaki
2017	MG030	6	A	1	0	Miyazaki
2017	MG030	14	A	1	0	Miyazaki
2017	MG030	14	A	1	0	Miyazaki
2017	MG030	14	A	1	1	Miyazaki
2017	MG030	22	A	1	0	Miyazaki
2017	MG030	22	A	1	0	Miyazaki
2017	MG030	22	A	1	0	Miyazaki
2017	MG030	3	B	0	0	Miyazaki
2017	MG030	3	B	0	0	Miyazaki
2017	MG030	3	B	0	0	Miyazaki
2017	MG030	11	B	1	1	Miyazaki
2017	MG030	11	B	1	1	Miyazaki
2017	MG030	11	B	1	0	Miyazaki
2017	MG030	19	B	1	0	Miyazaki
2017	MG030	19	B	1	0	Miyazaki
2017	MG030	19	B	1	1	Miyazaki
2017	MG066	7	A	1	1	Miyazaki
2017	MG066	7	A	1	1	Miyazaki
2017	MG066	7	A	1	0	Miyazaki
2017	MG066	15	A	1	1	Miyazaki
2017	MG066	15	A	1	1	Miyazaki
2017	MG066	15	A	1	1	Miyazaki
2017	MG066	23	A	1	1	Miyazaki
2017	MG066	23	A	1	1	Miyazaki
2017	MG066	23	A	1	1	Miyazaki
2017	MG066	2	B	1	1	Miyazaki
2017	MG066	2	B	0	0	Miyazaki
2017	MG066	2	B	1	0	Miyazaki
2017	MG066	10	B	1	1	Miyazaki
2017	MG066	10	B	1	1	Miyazaki
2017	MG066	10	B	1	1	Miyazaki
2017	MG066	18	B	1	1	Miyazaki
2017	MG066	18	B	1	1	Miyazaki
2017	MG066	18	B	1	1	Miyazaki
2017	MG076	8	A	1	0	Miyazaki
2017	MG076	8	A	1	1	Miyazaki
2017	MG076	8	A	1	0	Miyazaki
2017	MG076	16	A	1	1	Miyazaki
2017	MG076	16	A	1	1	Miyazaki
2017	MG076	16	A	1	1	Miyazaki
2017	MG076	24	A	1	0	Miyazaki
2017	MG076	24	A	1	1	Miyazaki
2017	MG076	24	A	1	0	Miyazaki
2017	MG076	1	B	1	0	Miyazaki
2017	MG076	1	B	1	1	Miyazaki
2017	MG076	1	B	1	1	Miyazaki
2017	MG076	9	B	1	0	Miyazaki
2017	MG076	9	B	1	1	Miyazaki
2017	MG076	9	B	1	1	Miyazaki
2017	MG076	17	B	1	1	Miyazaki
2017	MG076	17	B	1	1	Miyazaki
2017	MG076	17	B	1	1	Miyazaki
2014	MG020	12	4	1	0	Tohoku
2014	MG020	12	4	1	0	Tohoku
2014	MG020	12	4	1	0	Tohoku
2014	MG020	19	8	1	0	Tohoku
2014	MG020	19	8	1	0	Tohoku
2014	MG020	19	8	1	0	Tohoku
2014	MG020	21	8	1	0	Tohoku
2014	MG020	21	8	0	0	Tohoku
2014	MG020	21	8	1	0	Tohoku
2015	MG020	12	4	1	0	Tohoku
2015	MG020	12	4	1	0	Tohoku
2015	MG020	12	4	1	0	Tohoku
2015	MG020	19	8	1	0	Tohoku
2015	MG020	19	8	1	0	Tohoku
2015	MG020	19	8	1	0	Tohoku
2015	MG020	21	8	1	0	Tohoku
2015	MG020	21	8	1	0	Tohoku
2015	MG020	21	8	1	0	Tohoku
2016	MG020	12	4	0	0	Tohoku
2016	MG020	12	4	1	0	Tohoku
2016	MG020	12	4	1	0	Tohoku
2016	MG020	19	8	1	0	Tohoku
2016	MG020	19	8	0	0	Tohoku
2016	MG020	19	8	1	0	Tohoku
2016	MG020	21	8	1	0	Tohoku
2016	MG020	21	8	1	0	Tohoku
2016	MG020	21	8	1	0	Tohoku
2014	Gifu	11	4	1	0	Tohoku
2014	Gifu	11	4	1	1	Tohoku
2014	Gifu	11	4	1	1	Tohoku
2014	Gifu	20	8	1	1	Tohoku
2014	Gifu	20	8	1	0	Tohoku
2014	Gifu	20	8	1	1	Tohoku
2014	Gifu	22	8	1	0	Tohoku
2014	Gifu	22	8	1	1	Tohoku
2014	Gifu	22	8	0	0	Tohoku
2015	Gifu	11	4	1	1	Tohoku
2015	Gifu	11	4	1	0	Tohoku
2015	Gifu	11	4	1	1	Tohoku
2015	Gifu	20	8	1	1	Tohoku
2015	Gifu	20	8	0	0	Tohoku
2015	Gifu	20	8	1	1	Tohoku
2015	Gifu	22	8	1	0	Tohoku
2015	Gifu	22	8	1	1	Tohoku
2015	Gifu	22	8	1	1	Tohoku
2016	Gifu	11	4	1	1	Tohoku
2016	Gifu	11	4	1	1	Tohoku
2016	Gifu	11	4	1	1	Tohoku
2016	Gifu	20	8	0	0	Tohoku
2016	Gifu	20	8	1	0	Tohoku
2016	Gifu	20	8	1	1	Tohoku
2016	Gifu	22	8	1	1	Tohoku
2016	Gifu	22	8	1	1	Tohoku
2016	Gifu	22	8	0	0	Tohoku

## Sheet: Fig. S5-6 Phenotype descr
Name	Description	Accessions scored
Altitude	Altitude (meters above sea level) at collection site	129
Mean_temp	Mean yearly temperature at collection site (°C)	129
Min_temp	Minimum yearly temperature at collection site (°C)	129
OW_2014	OW: Overwintering rate. The percentage of 1st year control plants surviving from spring planting 2014 through to spring 2015 at a Tohoku U. field site with GPS coordinates 38.46 N, 141.09 E. The minimum temperature was -9.3 and the mean temperature was 1.0 in December 2014 to February 2015.	93
OW_2015	OW: Overwintering rate. The percentage of 1st year control plants surviving from spring planting 2015 through to spring 2016 at a Tohoku U. field site with GPS coordinates 38.46 N, 141.09 E. The minimum temperature was -9.6 and the mean temperature was 2.1 in December 2015 to February 2016.	93
OW_2016	OW: Overwintering rate. The percentage of 1st year control plants surviving from spring planting 2016 through to spring 2017 at Tohoku U. field site with GPS coordinates 38.46 N, 141.09 E. The minimum temperature was -11.9 and the mean temperature was 2.0 in December 2016 to February 2017.	93
OW_2017	OW: Overwintering rate. The percentage of 1st year control plants surviving from spring planting 2017 through to spring 2018 at Tohoku U. field site with GPS coordinates 38.46 N, 141.09 E. The minimum temperature was -13.6 and the mean temperature was 1.1 in December 2017 to February 2018.	126
FT_1st	Weeks to first flowering from germination of 2nd year plant (on April 1st, 2015) at Tohoku U. field site with GPS coordinates 38.46 N, 141.09 E.	70
FT_2nd	Weeks to 2nd flowering (flowers detected after senecence of 1st set of new buds) from germination (on April 1st, 2015) of 2nd year plant (on April 1st, 2015) at Tohoku U. field site with GPS coordinates 38.46 N, 141.09 E.	69
FT_end	Periond (weeks) of having visible floweres in the 2nd round of flowering of 2nd year plants. flowering (flowers detected after senecence of 1st set of new buds) from germination (on April 1st, 2015) of 2nd year plant (on April 1st, 2015) at Tohoku U. field site with GPS coordinates 38.46 N, 141.09 E.	69
FT_greenhouse	Days to flowering from sowing. Accessions were grown in a greenhouse at NIBB with GPS coordinates 34.95 N, 137.17 E.	94
FP_2014	Proportion of plants flowring in 2014 at Tohoku U. field site with GPS coordinates 38.46 N, 141.09 E. (Sowing on July 4th, Transplanted on Aug. 4th)	94
2015_16_2nd_year_FT	Weeks to 2nd flowering (flowers detected after senecence of 1st set of new buds) from germination (in April , 2015 and 2016) of 2nd year plant at Tohoku U. field site with GPS coordinates 38.46 N, 141.09 E.	88
2017_FT	Days to flowering from sowing of 1st year control plants in 2017 at Tohoku U. field site with GPS coordinates 38.46 N, 141.09 E. (Sowing on March 28th, Transplanted on April 28th)	113
2018_FT	Days to flowering from sowing of 1st year control plants in 2018 at Tohoku U. field site with GPS coordinates 38.46 N, 141.09 E. (Sowing on April 6th, Transplanted on May 8th)	104
K_contr	K ion content of leaf samples corrected from 1st year plants in control field on Oct. 1st, 2014, at Tohoku U. field site with GPS coordinates 38.46 N, 141.09 E.	85
N_contr	Na ion content of leaf samples corrected from 1st year plants in control field on Oct. 1st, 2014, at Tohoku U. field site with GPS coordinates 38.46 N, 141.09 E.	85
K_salt	K ion content of leaf samples of 1st year plants in salt treated field (corrected on Oct. 1st, 2014) at Tohoku U. field site with GPS coordinates 38.46 N, 141.09 E.	85
N_salt	Na ion content of leaf samples of 1st year plants in salt treated field (corrected on Oct. 1st, 2014) at Tohoku U. field site with GPS coordinates 38.46 N, 141.09 E.	85
Seed_weight	Seed weight (mg). Evaluated based on 100-400 seeds from plants grown in a greenhouse at Aarhus, Denmark.	122
Seed_size	Seed size (mm2). Evaluated based on 100-400 seeds from plants grown in a greenhouse at Aarhus, Denmark.	122
Seed_perimeter	Seed perimeter (mm). Evaluated based on 100-400 seeds from plants grown in a greenhouse at Aarhus, Denmark.	122
Seed_length	Seed length (mm). Evaluated based on 100-400 seeds from plants grown in a greenhouse at Aarhus, Denmark.	122
Seed_width	Seed width (mm). Evaluated based on 100-400 seeds from plants grown in a greenhouse at Aarhus, Denmark.	122
Seed_LWR	Seed length-to-width ratio. Evaluated based on 100-400 seeds from plants grown in a greenhouse at Aarhus, Denmark.	122
Seed_circularity	Seed circularity. Evaluated based on 100-400 seeds from plants grown in a greenhouse at Aarhus, Denmark.	122

## Sheet: Fig. S5-6 Phenotype data
	OW_2014			OW_2015			OW_2016					OW_2017					FT_1st					FT_2nd					FT_end					FP_2014						2015_16_2nd_year_FT					2017_FT					2018_FT
ID	Plant count Nov 2014	Plant count Apr 2015	OW_2014	Plant count Nov 2015	Plant count Apr 2016	OW_2015	Plant count Nov 2016	Plant count Apr 2017	OW_2016		ID	Plant count Nov 2017	Plant count April 2018	OW_2017		ID	Number of individuals	Average	SD		ID	Number of individuals	Average	SD		ID	Number of individuals	Average	SD		ID	Number of individuals	Flowering in 2014	Not flowering in 2014	Proportion		ID	Number of individuals	Average	SD		ID	Number of individuals	Average	SD		ID	Number of individuals	Average
MG001	5	2	0.4	4	1	0.25	5	2	0.4		MG001	6	6	1		MG001	6	4	0.632456		MG001	6	20.6667	1.21106		MG001	6	17.6667	0.516398		MG001	8	8	0	1		MG001	5	48	0		MG001	6	62	4.42719		MG001	6	62.1667
MG004	6	2	0.333333	5	2	0.4	3	2	0.666667		MG003	6	6	1		MG004	6	5.5	0.83666		MG004	6	19.5	0.547723		MG004	6	16.5	0.547723		MG004	11	11	0	1		MG004	6	62	0		MG005	6	69	0		MG004	6	63.3333
MG005	6	6	1	3	3	1	4	4	1		MG004	6	6	1		MG005	5	5.8	0.447214		MG005	5	20.6	1.14018		MG005	5	13.8	0.83666		MG005	11	11	0	1		MG005	6	52.6667	7.22957		MG007	6	81.8333	2.85774		MG005	6	61.5
MG007	6	6	1	4	4	1	1	1	1		MG005	6	6	1		MG007	6	5.83333	0.752773		MG007	6	21.1667	1.16905		MG007	6	7.83333	1.47196		MG007	11	0	11	0		MG007	6	59.6667	5.71548		MG008	5	74.6	9.12688		MG007	6	74.3333
MG008	6	5	0.833333	3	3	1	2	1	0.5		MG007	6	6	1		MG008	6	5.83333	0.408248		MG008	6	21	0.894427		MG008	6	10.6667	1.0328		MG008	10	10	0	1		MG008	4	58.5	7		MG009	6	101.167	9.55859		MG008	6	63.3333
MG009	5	5	1	3	3	1	2	2	1		MG008	5	5	1		MG009	6	6.83333	0.752773		MG010	6	19.5	1.3784		MG010	6	8	0.632456		MG009	11	0	11	0		MG009	6	50.3333	5.71548		MG010	5	77.4	3.1305		MG009	4	83.25
MG010	3	3	1	2	2	1	3	2	0.666667		MG009	6	6	1		MG010	6	6.66667	0.816497		MG011	6	20.8333	1.83485		MG011	6	5.5	3.27109		MG010	6	0	6	0		MG010	5	62	0		MG011	6	84.1667	2.85774		MG010	6	65.6667
MG011	5	5	1	3	3	1	2	2	1		MG010	6	6	1		MG011	6	6.16667	0.408248		MG012	6	20.3333	1.0328		MG012	6	16.5	1.3784		MG011	10	0	10	0		MG011	6	59.6667	3.61478		MG012	6	70.1667	2.85774		MG011	3	72.6667
MG012	4	3	0.75	3	3	1	3	3	1		MG011	6	6	1		MG012	6	4.66667	1.50555		MG013	4	20.25	0.5		MG013	3	14.3333	0.57735		MG012	9	9	0	1		MG012	5	67.6	7.66812		MG013	6	70.1667	2.85774		MG012	6	63.3333
MG013	4	4	1	4	4	1	2	2	1		MG012	6	6	1		MG013	5	6.2	0.447214		MG016	4	21.25	1.5		MG016	4	14.75	4.71699		MG013	6	5	1	0.833333		MG013	6	58.6667	5.98888		MG014	6	66.6667	3.61478		MG013	6	62.1667
MG016	5	3	0.6	3	1	0.333333	3	3	1		MG013	6	6	1		MG016	4	6	0		MG017	5	20	0		MG017	5	15	2.44949		MG016	10	10	0	1		MG016	6	62	0		MG017	6	64.3333	5.71548		MG014	4	61
MG017	6	6	1	3	2	0.666667	3	3	1		MG014	6	6	1		MG017	5	6.2	0.447214		MG018	5	20.8	0.83666		MG018	5	7.8	0.83666		MG017	10	10	0	1		MG017	6	45	3.28634		MG018	6	72.5	3.83406		MG016	6	63.3333
MG018	6	4	0.666667	4	2	0.5	3	1	0.333333		MG016	5	5	1		MG018	5	5.2	1.30384		MG019	6	20.8333	1.16905		MG019	5	13.4	1.14018		MG018	10	10	0	1		MG018	6	52.6667	7.22957		MG019	6	73.6667	13.0333		MG017	4	56.5
MG019	5	3	0.6	3	2	0.666667	3	2	0.666667		MG017	6	6	1		MG019	6	5.16667	0.752773		MG022	4	20.25	0.5		MG022	4	10.5	2.51661		MG019	9	9	0	1		MG019	5	45.6	3.28634		MG020	6	58.6667	9.43751		MG018	4	61
MG022	5	5	1	3	3	1	2	1	0.5		MG018	6	6	1		MG022	4	5.5	1.91485		MG023	6	20.8333	1.60208		MG023	5	13.4	0.547723		MG022	9	7	2	0.777778		MG022	5	62	0		MG021	6	85.3333	3.61478		MG019	6	60.6667
MG023	6	6	1	3	3	1	2	2	1		MG020	4	0	0		MG023	6	5.16667	1.47196		MG030	3	22.3333	0.57735		MG030	3	1.66667	0.57735		MG023	12	0	12	0		MG023	5	62	0		MG022	6	83	4.42719		MG021	4	77.5
MG024	3	0	0	6	2	0.333333	4	3	0.75		MG019	6	6	1		MG030	4	5.25	0.957427		MG033	6	20	1.09545		MG033	6	3.83333	2.13698		MG024	6	6	0	1		MG024	1	62	-		MG023	6	83	0		MG022	6	68.8333
MG025	3	2	0.666667	4	1	0.25	4	2	0.5		MG021	6	6	1		MG033	6	4.5	1.97484		MG034	5	21	1.22474		MG034	5	9.8	2.77489		MG025	8	8	0	1		MG027	3	57.3333	8.0829		MG024	6	55.3333	5.81951		MG023	6	69.6667
MG027	4	0	0	5	2	0.4	2	0	0		MG022	6	3	0.5		MG034	5	6.6	0.894427		MG035	4	20	0		MG035	4	3.75	0.957427		MG027	7	7	0	1		MG028	1	62	-		MG025	6	69	0		MG024	3	61
MG028	5	0	0	6	1	0.166667	5	2	0.4		MG023	6	6	1		MG035	5	7.4	0.547723		MG036	6	19.8333	0.752773		MG036	6	8	2.28035		MG028	10	10	0	1		MG030	6	62	0		MG026	6	70.1667	2.85774		MG025	6	58
MG030	3	3	1	4	4	1	2	2	1		MG024	6	0	0		MG036	6	6.16667	0.408248		MG040	4	21.75	1.70783		MG040	4	5.25	0.957427		MG030	8	0	8	0		MG033	6	76	0		MG027	6	67.8333	2.85774		MG026	4	62.75
MG033	5	5	1	2	2	1	2	1	0.5		MG025	6	6	1		MG040	4	6	0.816497		MG041	5	19.8	0.447214		MG041	5	8.8	3.03315		MG033	10	0	10	0		MG034	6	47	2.44949		MG028	6	76	0		MG027	6	61
MG034	6	5	0.833333	4	4	1	3	3	1		MG026	6	6	1		MG041	5	6.6	0.547723		MG042	5	21.6	1.14018		MG042	5	5	0.707107		MG034	12	12	0	1		MG035	6	59.6667	3.61478		MG030	6	84.1667	2.85774		MG028	6	65.6667
MG035	6	5	0.833333	4	4	1	2	2	1		MG027	6	6	1		MG042	5	5	0.707107		MG044	5	23.4	1.14018		MG044	3	10.6667	0.57735		MG035	10	0	10	0		MG036	3	62	0		MG032	6	86.5	3.83406		MG030	6	77.5
MG036	4	4	1	1	1	1	3	3	1		MG028	6	5	0.833333		MG044	5	6	0.707107		MG045	6	20.6667	1.0328		MG045	5	12.6	3.43511		MG036	9	0	9	0		MG040	5	53.6	7.66812		MG034	6	71.3333	3.61478		MG032	6	82
MG040	2	2	1	4	4	1	3	3	1		MG030	6	6	1		MG045	6	6.16667	0.752773		MG049	2	20	-		MG049	2	14.5	-		MG040	3	1	2	0.333333		MG041	5	59.2	3.83406		MG035	6	87.6667	3.61478		MG033	4	85.75
MG041	5	5	1	2	2	1	4	4	1		MG032	6	6	1		MG049	2	5	-		MG056	4	20	0.816497		MG056	4	17.5	0.57735		MG041	9	0	9	0		MG042	6	64.3333	5.71548		MG036	6	79.5	5.85662		MG035	6	82
MG042	4	4	1	4	4	1	2	2	1		MG033	6	6	1		MG056	4	6.5	1.29099		MG058	4	20.75	1.5		MG058	4	13	4.24264		MG042	7	4	3	0.571429		MG044	6	47	2.44949		MG038	6	80.6667	5.71548		MG036	6	66.8333
MG044	6	6	1	4	4	1	2	2	1		MG034	6	6	1		MG058	4	6.75	1.25831		MG060	5	20.4	1.51658		MG060	5	17.4	1.34164		MG044	11	11	0	1		MG045	6	62	0		MG039	6	72.5	3.83406		MG038	4	78
MG045	6	4	0.666667	1	1	1	3	2	0.666667		MG035	6	6	1		MG060	5	6.4	0.547723		MG062	4	21.25	1.5		MG062	4	13	2.94392		MG045	8	8	0	1		MG049	2	58.5	-		MG040	6	77.1667	2.85774		MG039	3	74.3333
MG049	3	1	0.333333	6	4	0.666667	4	3	0.75		MG036	6	6	1		MG062	4	6.75	0.5		MG066	4	21.75	1.70783		MG066	4	16.25	0.957427		MG049	6	6	0	1		MG053	4	52	8.79394		MG041	5	77.4	3.1305		MG040	6	64.5
MG053	4	1	0.25	6	2	0.333333	4	1	0.25		MG038	6	6	1		MG066	4	6	0.816497		MG068	4	20.5	1		MG068	4	17.5	0.57735		MG051	8	8	0	1		MG056	5	62	0		MG042	6	78.3333	3.61478		MG041	4	62.75
MG056	5	0	0	6	2	0.333333	3	2	0.666667		MG039	6	6	1		MG068	4	6.25	0.957427		MG072	6	19.5	0.547723		MG072	6	8.66667	1.50555		MG053	7	7	0	1		MG058	4	62	5.71548		MG044	6	67.8333	2.85774		MG042	4	65.75
MG058	3	1	0.333333	5	4	0.8	3	1	0.333333		MG040	6	6	1		MG072	6	5.16667	0.983192		MG073	2	21	-		MG073	2	16.5	-		MG056	10	2	8	0.2		MG060	5	49.6	7.4027		MG045	6	71.3333	3.61478		MG044	6	63.3333
MG060	3	2	0.666667	3	3	1	3	1	0.333333		MG041	6	6	1		MG073	2	7.5	-		MG074	3	20	1.73205		MG074	3	17.6667	2.3094		MG058	6	6	0	1		MG062	3	42	0		MG046	6	73.6667	3.61478		MG045	4	61
MG062	5	3	0.6	3	2	0.666667	3	2	0.666667		MG042	6	6	1		MG074	3	6.33333	0.57735		MG075	3	20.3333	0.57735		MG075	3	17.6667	0.57735		MG060	6	6	0	1		MG065	3	42	0		MG049	6	70.1667	2.85774		MG046	4	62.75
MG063	4	1	0.25	6	0	0	4	0	0		MG044	6	6	1		MG075	3	7.33333	1.52753		MG076	6	20.3333	0.516398		MG076	5	14.2	0.83666		MG062	9	9	0	1		MG066	4	62	0		MG050	6	77.1667	2.85774		MG049	4	62.75
MG065	6	1	0.166667	5	1	0.2	4	1	0.25		MG045	6	6	1		MG076	6	6.5	1.04881		MG077	5	20.8	1.30384		MG077	5	13.6	3.36155		MG063	8	8	0	1		MG068	6	48	0		MG051	6	72.5	3.83406		MG050	6	73.5
MG066	6	2	0.333333	4	2	0.5	4	0	0		MG046	6	6	1		MG077	5	6.2	0.447214		MG080	6	21.3333	1.63299		MG080	6	4.16667	2.2286		MG065	10	10	0	1		MG069	3	48	0		MG052	6	67.8333	2.85774		MG052	4	58.75
MG068	3	2	0.666667	1	1	1	4	0	0		MG049	6	6	1		MG080	6	6	0		MG081	5	21	0.707107		MG081	5	2.6	0.547723		MG066	10	10	0	1		MG072	3	62	0		MG053	6	80.6667	3.61478		MG053	4	65.75
MG069	4	1	0.25	6	1	0.166667	5	4	0.8		MG050	6	6	1		MG081	5	5	0.707107		MG082	6	20.8333	0.983192		MG082	6	10.3333	2.16025		MG068	7	7	0	1		MG073	3	52.6667	4.04145		MG056	6	83	0		MG056	6	65.6667
MG072	5	5	1	2	2	1	2	0	0		MG051	6	6	1		MG082	6	5.83333	0.752773		MG083	6	19.5	0.547723		MG083	6	11.6667	2.65832		MG069	10	10	0	1		MG074	4	48	0		MG057	6	71.3333	3.61478		MG059	4	69.25
MG073	4	0	0	5	3	0.6	4	4	1		MG052	6	6	1		MG083	6	5.5	0.547723		MG084	3	20.3333	0.57735		MG084	3	16.3333	2.08167		MG072	11	2	9	0.181818		MG075	3	42	0		MG060	6	76	0		MG060	4	62.75
MG074	5	0	0	5	3	0.6	3	2	0.666667		MG053	6	6	1		MG084	3	6	0		MG085	6	20.6667	1.0328		MG085	6	2.33333	0.516398		MG073	8	8	0	1		MG076	3	46	3.4641		MG061	6	66.6667	3.61478		MG062	4	67.5
MG075	3	2	0.666667	5	4	0.8	4	4	1		MG056	6	6	1		MG085	6	7	0.632456		MG089	6	20.8333	1.32916		MG089	5	8.4	3.36155		MG074	6	6	0	1		MG077	5	48	0		MG063	6	65.5	5.85662		MG063	6	72
MG076	5	4	0.8	3	2	0.666667	3	1	0.333333		MG057	6	6	1		MG089	6	6.5	0.547723		MG091	3	19.3333	0.57735		MG091	3	5.33333	2.08167		MG075	9	9	0	1		MG078	4	62	0		MG065	6	62	4.42719		MG066	6	61
MG077	3	2	0.666667	3	0	0	3	2	0.666667		MG058	6	6	1		MG091	3	6.33333	1.52753		MG092	6	20.3333	0.816497		MG092	6	7.5	2.34521		MG076	9	9	0	1		MG080	6	59.6667	10.5388		MG066	6	71.3333	9.56382		MG067	4	61
MG078	1	1	1	6	6	1	4	4	1		MG059	6	5	0.833333		MG092	6	7.5	1.64317		MG093	5	22.4	1.81659		MG093	5	8.4	4.09878		MG077	9	9	0	1		MG081	6	64.3333	5.71548		MG067	6	76	0		MG068	6	73.8333
MG080	5	3	0.6	3	3	1	2	1	0.5		MG060	6	6	1		MG093	6	5.83333	0.752773		MG094	4	20.5	1.29099		MG094	3	3	1.73205		MG078	8	0	8	0		MG082	6	62	7.66812		MG068	6	74.8333	2.85774		MG069	6	65.6667
MG081	5	1	0.2	5	4	0.8	2	2	1		MG061	6	6	1		MG094	4	6.5	1.29099		MG096	4	20	0.816497		MG096	4	7.75	1.70783		MG080	8	1	7	0.125		MG083	6	62	15.3362		MG069	6	70.1667	2.85774		MG070	6	63.3333
MG082	4	4	1	3	3	1	2	2	1		MG062	6	6	1		MG096	4	6	0.816497		MG101	5	22.8	3.34664		MG101	5	3.4	1.14018		MG081	12	3	9	0.25		MG084	3	57.3333	4.04145		MG070	6	69	4.42719		MG071	5	69
MG083	4	4	1	1	1	1	3	2	0.666667		MG063	6	6	1		MG101	4	6	0		MG103	4	20.5	1		MG103	4	3.25	0.5		MG082	10	2	8	0.2		MG085	6	62	0		MG071	6	79.5	5.85662		MG072	4	64.5
MG084	2	2	1	3	2	0.666667	3	2	0.666667		MG065	6	6	1		MG103	5	7.2	1.09545		MG109	6	22.6667	3.26599		MG109	6	4.66667	2.87518		MG083	7	0	7	0		MG086	5	49.6	5.50454		MG072	5	85.8	3.83406		MG073	6	63.3333
MG085	3	2	0.666667	4	3	0.75	3	2	0.666667		MG066	6	6	1		MG109	6	6.33333	0.816497		MG110	6	23.5	0.83666		MG110	6	4.83333	2.92689		MG084	2	0	2	0		MG089	6	62	0		MG074	6	73.6667	3.61478		MG074	6	65.6667
MG086	3	3	1	4	4	1	5	5	1		MG067	6	6	1		MG110	6	5.83333	0.752773		MG111	4	20	0.816497		MG111	4	8	0.816497		MG085	7	0	7	0		MG090	5	59.2	3.83406		MG075	6	69	0		MG075	4	56.5
MG089	4	4	1	3	3	1	3	2	0.666667		MG068	6	6	1		MG111	4	5	0.816497		MG113	5	20	2.12132		MG113	5	12	2.12132		MG086	7	1	6	0.142857		MG091	5	59.2	3.83406		MG076	6	70.1667	2.85774		MG076	6	63.3333
MG090	2	2	1	4	3	0.75	2	2	1		MG069	6	6	1		MG113	5	5	1.22474		MG115	3	22.3333	1.52753		MG115	3	12.3333	0.57735		MG089	8	0	8	0		MG092	6	50.3333	3.61478		MG077	6	70.1667	2.85774		MG077	6	63.3333
MG091	4	4	1	2	2	1	4	4	1		MG070	6	6	1		MG115	3	5	0		MG117	3	21.6667	1.52753		MG117	3	14.3333	1.52753		MG090	2	0	2	0		MG093	6	62	4.42719		MG078	6	90	6.26099		MG078	4	81
MG092	4	4	1	3	3	1	3	2	0.666667		MG071	6	5	0.833333		MG117	3	6.33333	0.57735		MG118	5	22.4	1.51658		MG118	5	6.2	3.89872		MG091	6	0	6	0		MG094	5	56.4	5.85662		MG080	5	76	0		MG080	4	65.75
MG093	4	3	0.75	2	1	0.5	2	2	1		MG072	6	6	1		MG118	5	5.8	0.447214		MG119	4	20.75	0.957427		MG119	4	9	0.816497		MG092	8	8	0	1		MG096	4	62	5.71548		MG082	6	84.1667	5.26941		MG081	6	79
MG094	3	3	1	2	2	1	1	1	1		MG073	6	6	1		MG119	4	6	0		MG120	6	20.8333	0.752773		MG120	5	10.6	0.547723		MG093	6	5	1	0.833333		MG101	5	56.4	5.85662		MG083	6	84.1667	2.85774		MG082	4	65.75
MG096	6	6	1	2	2	1	3	3	1		MG074	6	6	1		MG120	6	5.66667	0.816497		MG125	5	20.2	0.447214		MG125	4	4.5	3		MG094	6	0	6	0		MG103	6	57.3333	7.22957		MG084	6	86.5	3.83406		MG083	6	72.6667
MG101	5	4	0.8	2	2	1	3	3	1		MG075	6	6	1		MG125	5	8.2	0.447214		MG126	5	20.2	0.447214		MG126	5	5	0.707107		MG096	7	0	7	0		MG107	1	48	-		MG085	6	79.5	3.83406		MG084	4	82
MG103	2	2	1	4	4	1	1	1	1		MG076	6	6	1		MG126	5	6.6	0.894427		MG128	6	22.8333	4.02078		MG128	6	6.16667	1.7224		MG101	7	0	7	0		MG109	5	55	7		MG086	6	84.1667	8.18332		MG085	6	66.8333
MG104	2	2	1	4	0	0	6	0	0		MG077	6	6	1		MG128	6	6	0.632456		MG129	6	20.5	1.04881		MG129	6	4.5	0.547723		MG103	6	0	6	0		MG110	6	57	7.4027		MG088	6	76	0		MG086	4	69.25
MG107	4	0	0	6	3	0.5	3	0	0		MG078	6	6	1		MG129	6	6.16667	0.752773		MG130	6	20.3333	1.0328		MG130	6	2	0		MG104	12	12	0	1		MG111	3	66.6667	4.04145		MG089	6	78.3333	3.61478		MG088	6	68
MG109	5	5	1	2	2	1	3	3	1		MG080	5	5	1		MG130	6	5.66667	0.816497		MG132	6	19.3333	0.516398		MG132	6	17.6667	0.816497		MG107	7	7	0	1		MG113	5	62	9.89949		MG090	6	83	0		MG089	4	76.75
MG110	4	2	0.5	4	2	0.5	1	1	1		MG081	6	6	1		MG132	6	6	0.632456		MG142	6	19.5	1.04881							MG109	9	0	9	0		MG115	4	58.5	7		MG091	5	81.6	5.85662		MG090	4	65.75
MG111	6	3	0.5	3	1	0.333333	2	1	0.5		MG082	6	6	1		MG142	6	6	0.632456		MG146	6	19.6667	0.816497							MG110	10	2	8	0.2		MG117	5	59.2	3.83406		MG092	6	86.5	5.85662		MG091	4	71.75
MG113	5	4	0.8	2	2	1	2	2	1		MG083	6	6	1		MG146	6	5.33333	0.516398												MG111	8	0	8	0		MG118	5	62	0		MG093	4	79.5	4.04145		MG094	4	70.5
MG115	5	1	0.2	5	3	0.6	4	4	1		MG084	6	6	1																	MG113	6	0	6	0		MG119	5	62	0		MG094	6	79.5	3.83406		MG096	6	67.6667
MG117	4	2	0.5	5	5	1	1	1	1		MG085	6	6	1																	MG115	11	11	0	1		MG120	4	62	0		MG096	6	73.6667	3.61478		MG098	4	69.25
MG118	4	3	0.75	2	2	1	3	2	0.666667		MG086	6	6	1																	MG117	6	4	2	0.666667		MG125	6	58.5	3.83406		MG097	6	83	0		MG100	4	75.25
MG119	4	3	0.75	3	3	1	2	2	1		MG088	6	6	1																	MG118	6	2	4	0.333333		MG126	6	62	4.42719		MG098	6	83	4.42719		MG101	6	82
MG120	5	3	0.6	2	2	1	2	0	0		MG089	6	6	1																	MG119	7	3	4	0.428571		MG127	6	62	4.42719		MG099	6	91.1667	2.85774		MG102	6	82.8333
MG125	4	4	1	2	2	1	3	1	0.333333		MG090	6	6	1																	MG120	6	4	2	0.666667		MG128	6	62	4.42719		MG100	5	85.8	3.83406		MG105	4	54.25
MG126	6	6	1	2	2	1	2	2	1		MG091	6	5	0.833333																	MG125	7	0	7	0		MG129	5	62	0		MG101	6	81.8333	5.26941		MG106	4	61
MG127	6	6	1	3	2	0.666667	1	0	0		MG092	6	6	1																	MG126	8	0	8	0		MG130	6	57.3333	7.22957		MG102	6	90	6.26099		MG107	4	62.75
MG128	5	3	0.6	3	3	1	3	2	0.666667		MG093	6	6	1																	MG127	11	0	11	0		MG131	3	42	0		MG103	6	91.1667	5.26941		MG109	6	66.5
MG129	6	4	0.666667	3	2	0.666667	1	0	0		MG094	6	6	1																	MG128	6	0	6	0		MG132	4	53.5	3.69685		MG104	6	70.1667	2.85774		MG110	4	70.5
MG130	5	1	0.2	5	2	0.4	4	2	0.5		MG095	6	6	1																	MG129	11	0	11	0		MG133	4	48	0		MG105	6	69	0		MG111	4	74
MG131	3	0	0	6	3	0.5	1	0	0		MG096	6	6	1																	MG130	10	0	10	0		MG135	3	48	0		MG106	6	69	4.42719		MG113	6	68
MG132	3	1	0.333333	4	3	0.75	4	1	0.25		MG097	6	6	1																	MG131	7	7	0	1		MG138	2	32	-		MG107	6	71.3333	3.61478		MG115	6	62.1667
MG133	5	1	0.2	5	1	0.2	5	2	0.4		MG098	6	6	1																	MG132	4	4	0	1		MG139	5	55	4.94975		MG109	6	84.1667	2.85774		MG117	5	63.8
MG134	5	1	0.2	5	1	0.2	5	0	0		MG099	6	6	1																	MG133	5	5	0	1		MG141	5	52	5.87367		MG110	4	81.25	3.5		MG118	4	68
MG135	4	0	0	6	1	0.166667	5	1	0.2		MG100	5	5	1																	MG134	5	5	0	1		MG142	6	55	4.42719		MG111	5	92.8	3.83406		MG119	6	72.6667
MG138	3	0	0	6	1	0.166667	4	1	0.25		MG101	6	6	1																	MG135	3	3	0	1		MG145	3	48	0		MG113	6	78.3333	5.71548		MG120	6	66.8333
MG139	3	0	0	5	1	0.2	4	1	0.25		MG102	6	6	1																	MG138	3	3	0	1		MG146	6	42	3.79473		MG116	5	76	9.89949		MG125	4	68
MG140	4	0	0	4	0	0	6	1	0.166667		MG103	6	6	1																	MG139	3	3	0	1							MG117	6	71.3333	3.61478		MG126	6	71.1667
MG141	3	1	0.333333	5	2	0.4	5	4	0.8		MG104	6	6	1																	MG140	4	4	0	1							MG118	6	78.3333	3.61478		MG127	6	77.5
MG142	5	2	0.4	3	0	0	4	1	0.25		MG105	6	6	1																	MG141	2	2	0	1							MG120	6	77.1667	6.88234		MG129	6	69.1667
MG145	2	0	0	5	3	0.6	4	3	0.75		MG106	6	6	1																	MG142	8	8	0	1							MG121	6	83	0		MG130	6	80.5
MG146	6	3	0.5	3	1	0.333333	5	2	0.4		MG107	6	6	1																	MG145	2	2	0	1							MG123	6	85.3333	3.61478		MG131	4	62.75
											MG109	6	6	1																	MG146	7	7	0	1							MG124	6	81.8333	2.85774		MG132	6	65.3333
											MG110	6	6	1																												MG125	6	79.5	3.83406		MG133	4	66.25
											MG111	6	6	1																												MG126	6	84.1667	2.85774		MG134	4	61
											MG113	6	6	1																												MG127	6	83	0		MG135	6	70.1667
											MG115	6	6	1																												MG128	6	78.3333	3.61478		MG139	4	66.25
											MG116	5	5	1																												MG129	6	76	0		MG140	4	64.5
											MG117	6	6	1																												MG130	6	83	0		MG141	4	69.25
											MG118	6	6	1																												MG132	6	69	6.26099		MG142	6	66.8333
											MG119	6	6	1																												MG133	6	80.6667	9.56382		MG144	4	69.75
											MG120	6	6	1																												MG134	6	69	4.42719		MG145	4	64.5
											MG121	6	6	1																												MG135	6	72.5	3.83406		MG146	6	62.1667
											MG123	6	6	1																												MG138	6	70.1667	2.85774
											MG124	6	6	1																												MG139	6	77.1667	6.88234
											MG125	6	6	1																												MG140	6	76	0
											MG126	5	5	1																												MG141	6	72.5	3.83406
											MG127	6	6	1																												MG142	6	77.1667	2.85774
											MG128	6	6	1																												MG143	6	76	0
											MG129	6	6	1																												MG144	6	81.8333	5.26941
											MG130	6	6	1																												MG145	6	73.6667	3.61478
											MG131	6	6	1																												MG146	6	78.3333	7.22957
											MG132	6	6	1
											MG133	6	6	1
											MG134	6	6	1
											MG135	6	6	1
											MG138	6	6	1
											MG139	6	6	1
											MG140	6	6	1
											MG141	6	6	1
											MG142	6	6	1
											MG143	6	6	1
											MG144	5	5	1
											MG145	6	6	1
											MG146	6	6	1
[truncated: 32 more columns]
