# Supplementary material for: Extreme genetic signatures of local adaptation during Lotus japonicus colonization of Japan
Source: Nat Commun. 2020 Jan 14;11:253. doi: 10.1038/s41467-019-14213-y (PMC6959357; doi:10.1038/s41467-019-14213-y)
Supplement: Supplementary file 9 — Source Data [file 41467_2019_14213_MOESM9_ESM.zip › Figure 5b.csv]

#CHROM	POS	Gifu	mg001	mg002	mg003	mg004	mg005	mg007	mg008	mg009	mg010	mg011	mg012	mg013	mg014	mg016	mg017	mg018	mg019	mg020	mg021	mg022	mg023	mg024	mg025	mg026	mg027	mg028	mg030	mg032	mg033	mg034	mg035	mg036	mg038	mg039	mg040	mg041	mg042	mg044	mg045	mg046	mg049	mg050	mg051	mg052	mg053	mg056	mg057
0	12789	0	0	0	0	0	0	0	0	2	0	0	0	0	0	0	0	0	0	0	0	0	2	0	0	0	0	0	0	0	0	0	0	0	2	0	0	2	0	0	0	0	0	0	0	0	0	0	0
0	15565	0	0	0	0	0	0	0	0	2	0	0	0	0	0	0	0	0	0	0	0	0	2	0	0	0	0	0	0	0	0	0	0	0	2	0	0	2	0	0	0	0	0	0	0	0	0	0	0
0	17521	0	0	0	0	0	0	0	0	0	0	1	0	0	0	0	0	0	0	0	0	0	0	0	0	0	0	0	0	0	0	0	0	0	0	0	0	0	2	0	0	0	0	0	0	0	0	0	0
0	17548	0	0	0	0	0	2	0	0	0	2	1	0	0	0	0	0	0	0	0	0	0	0	0	0	0	0	0	2	2	2	2	0	0	0	2	2	0	0	2	2	2	0	0	0	0	0	0	0
0	17560	0	0	0	0	0	0	0	0	0	0	0	0	0	0	0	0	0	0	0	2	0	0	0	0	0	0	0	0	0	0	0	2	2	0	0	0	0	0	0	0	0	0	0	1	0	0	0	0
0	17782	0	0	0	0	0	0	0	0	0	0	0	0	0	0	0	0	0	0	0	0	0	0	0	0	0	0	0	0	0	0	0	0	0	0	0	0	0	0	0	0	0	1	0	0	0	0	0	0
0	20174	0	0	0	0	0	0	0	0	0	0	0	0	2	2	2	2	2	2	0	0	0	0	0	0	2	0	0	0	0	0	0	0	0	0	0	0	0	0	0	0	0	0	0	0	0	0	2	2
0	20296	0	0	0	0	0	2	0	0	0	2	0	0	0	0	0	0	0	0	0	0	0	0	0	0	0	0	0	2	2	2	2	0	0	0	2	2	0	0	2	2	2	0	0	0	0	0	0	0
0	22729	2	2	0	0	0	0	2	2	0	0	2	0	0	0	0	0	0	0	0	0	0	0	2	2	0	0	0	0	0	0	0	0	1	0	0	0	0	2	0	0	0	0	2	1	2	2	0	0
0	24749	0	0	0	0	0	2	0	0	2	2	0	2	2	2	2	2	2	2	0	2	0	2	0	0	2	0	0	2	2	2	2	2	1	2	2	2	2	0	2	2	2	2	0	0	0	0	2	2
0	27512	0	0	0	0	0	0	0	0	0	0	0	2	2	2	2	2	2	2	0	0	0	0	0	0	2	0	0	0	0	0	0	0	0	0	0	0	0	0	0	0	0	0	0	0	0	0	0	0
0	39021	0	0	0	0	0	0	0	0	0	0	0	0	0	0	0	0	0	0	0	2	0	0	0	0	0	0	0	0	0	0	0	2	1	0	0	0	0	0	0	0	0	1	0	0	0	0	0	0
0	40563	0	0	0	0	0	2	0	0	0	2	1	0	0	0	0	0	0	0	0	0	0	0	0	0	0	0	0	2	2	2	2	0	0	0	2	2	0	0	2	2	2	0	0	0	0	0	0	0
0	62326	0	0	0	0	2	0	0	0	0	0	0	2	2	2	2	2	2	2	0	0	0	0	0	0	2	0	0	0	0	0	0	0	0	0	0	0	0	0	0	0	0	0	0	0	0	0	2	2
0	63782	0	0	0	0	0	0	0	0	0	0	2	0	0	0	0	0	0	0	0	0	0	0	0	0	0	0	0	0	0	0	0	0	0	0	0	0	0	2	0	0	0	0	0	0	0	0	0	0
0	72735	0	0	0	0	0	0	0	0	0	0	0	0	0	0	0	0	0	0	0	0	0	0	0	0	0	0	0	0	0	0	0	0	0	0	0	0	0	0	0	0	0	0	2	0	0	2	0	0
0	72736	0	0	0	0	0	0	0	0	0	0	0	0	0	0	0	0	0	0	0	0	0	0	0	0	0	0	0	0	0	0	0	0	0	0	0	0	0	0	0	0	0	0	2	0	0	2	0	0
0	117968	0	0	0	0	0	0	0	0	0	0	0	0	0	0	0	0	0	0	0	0	0	0	0	0	0	0	0	0	0	0	0	0	0	0	0	0	0	0	0	0	0	0	2	0	0	2	0	0
0	118373	0	0	0	0	1	2	0	0	0	0	0	2	2	2	2	1	2	2	0	0	0	0	0	0	0	0	0	0	0	0	0	0	0	0	0	0	0	0	0	0	0	0	0	0	0	0	0	0
0	118491	0	0	0	0	0	0	0	0	0	0	0	0	0	0	0	0	0	0	0	0	0	0	0	0	0	0	0	0	0	0	0	0	0	0	0	0	0	0	0	0	0	1	0	0	0	0	2	2
0	118786	2	2	2	2	0	2	2	2	2	2	2	2	2	2	2	2	2	2	0	2	0	2	0	0	2	0	0	2	2	2	2	2	2	2	2	2	2	2	2	2	2	2	0	2	2	0	2	2
0	125369	0	0	0	0	0	0	0	0	0	0	0	0	0	0	0	0	0	0	0	0	0	1	0	0	0	0	0	2	2	2	0	0	0	2	0	0	0	0	0	0	0	0	0	0	0	0	0	0
0	138156	0	0	0	0	0	0	2	0	0	2	2	0	0	0	0	1	0	0	0	0	0	0	0	0	2	0	0	0	0	0	2	2	0	0	2	2	0	2	2	0	2	0	0	0	0	0	0	0
0	138253	0	0	0	0	0	0	0	0	0	0	0	0	0	0	0	0	0	0	0	0	0	2	0	0	0	0	0	2	2	2	0	0	0	2	0	0	0	0	0	0	0	0	0	0	0	0	0	0
0	143190	0	0	0	0	0	0	0	0	0	0	0	0	0	0	0	0	0	0	0	0	0	0	0	0	0	0	0	0	0	0	0	0	0	0	0	0	0	0	0	0	0	0	2	0	0	2	0	0
0	143502	0	0	2	2	0	0	0	2	0	0	0	0	0	0	0	0	0	0	0	0	0	0	0	0	0	0	0	0	0	0	0	0	0	0	0	0	0	0	0	0	0	1	0	1	2	0	2	2
0	143591	0	0	0	0	0	0	0	0	2	0	0	0	0	0	0	0	0	0	0	2	0	0	0	0	0	0	0	0	0	0	0	0	0	0	0	0	2	0	0	0	0	0	0	0	0	0	0	0
0	144223	0	0	0	0	0	2	0	0	0	0	0	2	2	2	2	1	2	2	0	0	0	0	0	0	0	0	0	0	0	0	0	0	0	0	0	0	0	0	0	0	0	0	0	0	0	0	0	0
0	144270	0	0	0	0	0	0	0	0	0	0	0	0	0	0	0	0	0	0	0	0	0	0	0	0	0	0	0	0	0	0	0	0	0	0	0	0	0	0	0	0	0	0	2	0	0	2	0	0
0	146487	2	2	2	2	2	2	2	2	2	2	2	2	2	2	2	2	2	2	0	2	2	2	2	2	2	2	2	2	2	2	2	2	2	2	2	2	2	2	2	2	2	2	0	2	2	0	2	2
0	146739	0	0	0	0	0	0	0	0	0	0	0	0	0	0	0	0	0	0	0	0	0	0	0	0	0	0	0	0	0	0	0	0	0	0	0	0	0	0	0	0	0	0	2	0	0	2	0	0
0	146771	0	0	0	0	0	0	0	0	0	0	0	0	0	0	0	0	0	0	0	0	0	0	0	0	0	0	0	0	0	0	0	0	0	0	0	0	0	0	0	0	0	0	2	0	0	2	0	0
0	146996	0	0	0	0	0	0	0	0	0	0	0	0	0	0	0	0	0	0	0	0	0	0	0	0	0	0	0	0	0	0	0	0	0	0	0	0	0	0	0	0	0	0	2	0	0	2	0	0
0	147078	0	0	0	0	0	0	0	0	0	0	0	0	0	0	0	0	0	0	0	0	2	0	2	2	0	2	2	0	0	0	0	0	0	0	0	0	0	0	0	0	0	0	0	0	0	0	0	0
0	148443	0	0	0	0	1	0	2	0	0	2	2	0	0	0	0	1	0	0	0	0	0	0	0	0	2	0	0	0	0	0	2	2	0	0	2	2	0	2	2	2	2	0	0	0	0	0	0	0
0	148579	0	0	0	0	0	0	0	0	2	0	0	0	0	0	0	0	0	0	0	2	0	0	0	0	0	0	0	0	0	0	0	0	0	0	0	0	2	0	0	0	0	0	0	0	0	0	0	0
0	148648	0	0	0	0	0	0	0	0	0	0	0	0	0	0	0	0	0	0	0	0	0	0	0	0	0	0	0	0	0	0	0	0	0	0	0	0	0	0	0	0	0	0	2	0	0	2	0	0
0	148653	0	0	0	0	0	0	0	0	0	0	0	0	0	0	0	0	0	0	0	0	0	0	0	0	0	0	0	0	0	0	0	0	0	0	0	0	0	0	0	0	0	0	2	0	0	2	0	0
0	148697	0	0	0	0	1	0	2	0	0	2	2	0	0	0	0	1	0	0	0	0	0	0	0	0	2	0	0	0	0	0	2	2	0	0	2	2	0	2	2	2	2	0	0	0	0	0	0	0
0	173444	0	0	2	2	0	0	0	0	0	0	0	0	0	0	0	0	0	0	0	0	0	0	0	0	0	0	0	0	0	0	0	0	0	0	0	0	0	0	0	0	0	0	0	1	0	0	0	0
0	173586	0	0	0	0	0	2	2	2	0	2	0	2	2	2	2	2	2	2	0	2	0	0	0	0	2	0	0	2	2	2	0	2	0	2	2	2	2	2	0	2	2	2	0	0	0	0	2	2
0	174034	0	0	0	0	0	2	2	2	0	2	0	2	2	2	2	2	2	2	0	2	0	0	0	0	2	0	0	2	2	2	0	2	0	2	2	2	2	2	0	2	2	2	0	0	0	0	2	2
0	174109	0	0	0	0	0	2	0	0	0	0	0	2	2	2	2	2	2	2	0	0	0	0	0	0	2	0	0	2	2	2	0	0	0	0	1	2	0	0	0	2	2	0	0	0	0	0	0	0
0	195795	0	0	0	0	0	0	0	0	1	0	0	0	0	0	0	0	0	0	0	0	0	1	0	0	0	0	0	0	0	0	0	0	0	0	0	0	0	0	0	0	0	0	0	0	0	0	0	0
0	239117	0	0	0	0	0	0	0	0	0	0	0	0	0	0	0	0	0	0	0	2	0	0	0	0	0	0	0	0	0	0	0	2	2	0	0	0	0	0	0	0	0	0	0	0	0	0	0	0
0	239209	0	0	0	0	0	0	0	0	0	0	0	0	0	0	0	0	0	0	0	2	0	0	0	0	0	0	0	0	0	0	0	2	2	0	0	0	0	0	0	0	0	0	0	0	0	0	0	0
0	239216	0	0	0	0	2	2	2	2	0	2	0	2	2	2	2	2	2	2	0	2	0	0	0	0	2	0	0	2	2	2	0	2	2	2	2	2	2	2	0	2	2	2	0	0	0	0	2	2
0	239384	0	0	0	0	0	0	0	0	0	0	0	0	0	0	0	0	0	0	0	0	0	0	0	0	0	0	0	0	0	0	0	0	0	0	0	0	0	0	0	0	0	0	0	0	2	0	0	0
0	239578	0	0	0	0	0	2	1	2	0	2	2	1	1	2	2	2	2	2	0	2	0	0	0	0	2	0	0	2	2	2	0	2	2	2	1	2	2	2	0	2	2	2	0	0	0	0	1	2
0	240262	0	0	0	0	1	2	2	2	0	2	0	2	2	2	2	2	2	2	0	2	0	0	0	0	2	0	0	2	2	2	0	2	1	2	2	2	2	2	0	2	2	2	0	1	0	0	2	2
0	240500	0	0	0	0	1	0	0	0	0	0	0	0	0	0	0	0	0	0	0	0	2	0	2	2	0	2	2	0	0	0	1	0	0	0	0	0	0	0	0	0	0	0	0	0	0	0	0	0
0	241432	0	0	0	0	0	0	0	0	2	0	0	0	0	0	0	0	0	0	0	0	0	2	0	0	0	0	0	0	0	0	0	0	0	0	0	0	0	0	0	0	0	0	0	0	0	0	0	0
0	242216	0	0	0	0	1	2	2	2	0	2	2	1	2	2	2	2	2	2	0	2	0	0	0	0	2	0	0	2	2	2	0	2	2	2	2	2	2	2	0	2	2	2	0	1	0	0	2	2
0	242384	0	0	0	0	1	0	0	0	0	0	0	1	0	0	0	0	0	0	0	0	2	0	2	2	0	2	2	0	0	0	0	0	0	0	0	0	0	0	0	0	0	0	0	1	0	0	0	0
0	242856	0	0	0	0	0	0	0	0	0	0	0	0	0	0	0	0	0	0	0	0	0	0	0	0	0	0	0	0	0	0	0	0	0	0	0	0	0	0	0	0	0	0	0	0	0	0	2	2
0	243029	0	0	0	0	1	2	2	2	0	2	1	2	2	2	2	2	2	2	0	2	0	0	0	0	2	0	0	2	2	2	0	2	2	2	2	2	2	2	0	2	2	2	0	0	0	0	2	2
0	243651	0	0	0	0	0	2	2	2	0	2	1	1	2	2	2	2	2	2	0	2	0	0	0	0	2	0	0	2	2	2	0	2	2	2	2	2	2	2	0	2	2	2	0	0	0	0	2	2
0	243729	0	0	0	0	0	2	2	2	0	2	0	1	2	2	2	2	2	2	0	2	0	0	0	0	2	0	0	2	2	2	0	2	2	2	2	2	2	2	0	2	2	2	0	0	0	0	2	2
0	244149	0	0	0	0	1	2	2	2	0	2	1	2	2	2	2	2	2	2	0	2	0	0	0	0	2	0	0	2	2	2	0	2	2	2	2	2	2	2	0	2	2	2	0	0	0	0	2	2
0	245538	2	2	0	0	0	0	0	0	0	0	0	0	0	0	0	0	0	0	0	0	0	0	0	0	0	0	0	0	0	0	2	0	0	0	0	0	0	0	2	0	0	0	2	2	0	2	0	0
0	246068	0	0	0	0	0	0	0	0	0	0	0	0	0	0	0	0	0	0	0	0	2	0	2	2	0	2	2	0	0	0	0	0	0	0	0	0	0	0	0	0	0	0	0	0	0	0	0	0
0	246168	0	0	0	0	0	2	2	2	0	2	2	2	2	2	2	2	2	2	0	2	0	0	0	0	2	0	0	2	2	2	0	2	2	2	2	2	2	2	0	2	2	2	0	0	0	0	2	2
0	246176	0	0	0	0	0	2	2	2	0	2	2	2	2	2	2	2	2	2	0	2	0	0	0	0	2	0	0	2	2	2	0	2	2	2	2	2	2	2	0	2	2	2	0	0	0	0	2	2
0	246177	0	0	0	0	0	2	2	2	0	2	2	2	2	2	2	2	2	2	0	2	0	0	0	0	2	0	0	2	2	2	0	2	2	2	2	2	2	2	0	2	2	2	0	0	0	0	2	2
0	246180	0	0	0	0	0	2	2	2	0	2	2	2	2	2	2	2	2	2	0	2	0	0	0	0	2	0	0	2	2	1	0	2	2	2	2	2	2	2	0	2	2	2	0	0	0	0	2	2
0	246253	0	0	0	0	0	0	2	0	0	2	0	1	0	0	0	0	0	0	0	0	0	0	0	0	0	0	0	0	0	0	0	0	0	0	0	0	0	2	0	0	0	0	0	0	0	0	0	0
0	248544	0	0	0	0	0	0	0	0	0	0	0	0	0	0	0	0	0	0	0	0	2	0	2	2	0	2	2	0	0	0	0	0	0	0	0	0	0	0	0	0	0	0	0	0	0	0	0	0
0	248957	0	0	0	0	0	2	2	2	0	2	1	2	2	2	2	2	2	2	0	2	0	0	0	0	2	0	0	2	2	2	0	2	2	2	2	2	2	2	0	2	2	2	0	0	0	0	2	2
0	249220	0	0	0	0	0	0	0	0	0	0	2	0	0	0	0	0	0	0	0	0	0	0	0	0	0	0	0	0	0	0	0	0	0	0	0	0	0	0	0	0	0	0	0	0	0	0	0	0
0	249257	2	2	0	0	1	0	0	0	0	0	0	0	0	0	0	0	0	0	0	0	0	0	0	0	0	0	0	0	0	0	2	0	0	0	0	0	0	0	2	0	0	0	2	2	0	2	0	0
0	249337	0	0	0	0	0	0	0	0	0	0	0	0	0	0	0	0	0	0	0	0	2	0	2	2	0	2	2	0	0	0	0	0	0	0	0	0	0	0	0	0	0	0	0	0	0	0	0	0
0	249628	0	0	0	0	0	2	2	2	0	2	0	2	2	2	2	2	2	2	0	2	0	0	0	0	2	0	0	2	2	2	0	2	2	2	2	2	2	2	0	2	2	2	0	0	0	0	2	2
0	250194	0	0	0	0	0	2	2	2	0	2	1	2	2	2	2	2	2	2	0	2	0	0	0	0	2	0	0	2	2	2	0	2	2	2	2	2	2	2	0	2	2	2	0	0	0	0	2	2
0	251664	0	0	0	0	0	2	2	2	0	2	1	2	2	2	2	2	2	2	0	2	0	0	0	0	2	0	0	2	2	2	0	2	2	2	2	2	2	2	0	2	2	2	0	0	0	0	2	2
0	251707	0	0	0	0	0	0	2	0	0	2	0	0	0	0	0	0	0	0	0	0	0	0	0	0	0	0	0	0	0	0	0	0	0	0	0	0	0	2	0	0	0	0	0	0	0	0	0	0
0	251771	0	0	0	0	0	2	2	2	0	2	0	2	2	2	2	2	2	2	0	2	0	0	0	0	2	0	0	2	2	2	0	2	2	2	2	2	2	2	0	2	2	2	0	0	0	0	2	2
0	252055	0	0	0	0	0	2	2	2	0	0	1	2	2	2	2	2	2	2	0	2	0	0	0	0	2	0	0	2	2	2	0	2	2	2	2	2	2	2	0	2	2	2	0	0	0	0	2	2
0	252150	0	0	0	0	0	2	2	2	0	2	1	2	2	2	2	2	2	2	0	2	0	0	0	0	2	0	0	2	2	2	0	2	2	2	2	2	2	2	0	2	2	2	0	0	0	0	2	2
0	252983	0	0	0	0	0	0	2	0	0	2	0	0	0	0	0	0	0	0	0	0	0	0	0	0	0	0	0	0	0	0	0	0	0	0	0	0	0	2	0	0	0	0	0	0	0	0	0	0
0	253817	0	0	0	0	0	2	0	0	0	0	0	1	2	0	0	2	2	2	0	0	0	0	0	0	2	0	0	0	0	0	0	0	0	0	0	0	0	0	0	0	0	0	0	0	0	0	0	0
0	275204	0	0	0	0	0	2	2	2	0	2	1	2	2	2	2	2	2	2	0	2	0	0	0	0	2	0	0	2	2	2	0	2	2	2	2	2	2	2	0	2	2	2	0	0	0	0	2	2
0	276833	0	0	0	0	0	2	0	0	0	0	1	0	2	2	0	2	2	2	0	0	0	0	0	0	2	0	0	0	0	0	0	0	0	0	0	0	0	0	0	0	0	0	0	0	0	0	0	0
0	276834	0	0	0	0	0	2	0	0	0	0	1	0	2	2	0	2	2	2	0	0	0	0	0	0	2	0	0	0	0	0	0	0	0	0	0	0	0	0	0	0	0	0	0	0	0	0	0	0
0	277594	0	0	0	0	1	2	2	2	0	2	1	1	2	2	2	2	2	2	0	2	0	0	0	0	2	0	0	2	2	2	0	2	2	2	2	2	2	2	0	2	2	2	0	1	0	0	2	2
0	277770	0	0	0	0	0	0	2	0	0	2	0	0	0	0	0	0	0	0	0	0	0	0	0	0	0	0	0	0	0	0	0	0	0	0	0	0	0	2	0	0	0	0	0	0	0	0	0	0
0	277771	0	0	0	0	0	0	2	0	0	2	0	0	0	0	0	0	0	0	0	0	0	0	0	0	0	0	0	0	0	0	0	0	0	0	0	0	0	2	0	0	0	0	0	0	0	0	0	0
0	305568	0	0	0	0	0	0	0	0	0	0	0	0	0	0	0	0	0	0	0	0	0	0	0	0	0	0	0	0	0	0	0	0	0	0	0	0	0	0	0	0	0	0	0	0	0	0	0	0
0	321460	0	0	2	2	0	2	2	0	0	1	2	0	2	2	2	0	0	0	0	0	0	0	0	0	0	0	0	0	2	0	2	0	0	2	0	0	0	2	2	2	1	0	0	0	0	0	0	0
0	361232	0	0	0	0	1	0	0	0	0	0	0	0	0	0	0	0	0	0	0	0	0	0	0	0	0	2	2	0	0	0	0	0	0	0	0	0	0	0	0	0	0	0	0	0	0	0	2	2
0	361260	0	0	0	0	1	0	0	0	0	0	0	0	0	0	0	0	0	0	0	0	0	0	0	0	0	2	2	0	0	0	0	0	0	0	0	0	0	0	0	0	0	0	0	0	0	0	2	2
0	364553	0	0	2	2	0	2	2	0	0	2	2	0	2	2	2	0	0	0	0	0	0	2	0	0	0	0	0	0	2	0	2	0	0	2	0	0	0	2	2	2	2	0	0	0	0	0	0	0
0	368048	2	0	0	0	0	0	0	0	0	0	0	0	0	0	0	2	2	2	0	0	0	0	0	0	0	0	0	0	0	0	0	0	0	0	0	0	0	0	0	0	0	0	0	0	0	0	0	0
0	373077	0	0	2	2	0	2	2	0	0	2	2	0	2	2	2	0	0	0	0	0	0	2	0	0	0	0	0	0	2	0	2	0	0	2	0	0	0	2	2	2	2	0	0	0	0	0	0	0
0	373882	0	0	2	2	0	0	0	0	0	0	0	0	0	0	0	0	0	0	0	0	0	0	0	0	0	0	0	0	0	0	0	0	0	0	0	0	0	0	0	0	0	0	0	0	0	0	0	0
0	379488	0	0	2	2	0	2	2	0	0	2	2	0	2	2	2	0	0	0	0	0	0	2	0	0	0	0	0	0	2	0	2	0	0	2	0	0	0	2	2	2	2	0	0	0	0	0	0	0
0	383454	0	0	2	2	0	2	2	0	0	2	2	0	2	2	2	0	0	0	0	0	0	2	0	0	0	0	0	0	2	0	2	0	0	2	0	0	0	2	2	2	2	0	0	0	0	0	0	0
0	409077	2	2	0	0	0	2	2	2	1	2	2	2	2	2	2	2	2	2	0	2	0	2	0	0	2	0	0	2	2	2	2	2	1	2	2	2	0	2	2	2	2	0	0	1	0	0	0	0
0	409553	2	2	0	0	0	2	2	2	1	2	2	2	2	2	2	2	2	2	0	2	0	2	0	0	2	0	0	2	2	2	2	2	2	2	2	2	0	2	2	2	2	1	2	2	0	2	0	0
0	414974	0	2	0	0	0	0	0	0	2	0	0	0	0	0	0	0	0	0	0	2	0	0	0	0	0	0	0	0	0	0	0	0	1	0	2	2	2	0	0	0	0	0	0	0	0	0	0	0
0	433749	0	0	0	0	2	0	0	0	0	0	0	1	0	0	0	0	0	0	0	0	0	0	0	0	0	2	2	0	0	0	0	0	0	0	0	0	0	0	0	0	0	0	0	0	0	0	0	0
0	433940	0	0	0	0	2	0	0	0	0	0	0	1	0	0	0	0	0	0	0	0	0	0	0	0	0	2	2	0	0	0	0	0	0	0	0	0	0	0	0	0	0	0	0	0	0	0	0	0
0	436509	0	0	0	0	0	0	0	0	0	0	0	0	0	0	0	0	0	0	0	0	0	0	0	0	0	0	0	2	2	2	0	2	0	2	0	0	0	0	0	0	0	0	0	0	0	0	0	0
0	437662	0	0	2	2	0	0	0	2	0	0	0	0	0	0	0	0	0	0	0	0	0	0	0	0	0	0	0	0	0	0	0	0	0	0	0	0	0	0	0	0	0	0	0	0	0	0	0	0
0	438181	0	0	0	0	0	2	2	0	0	2	2	0	0	2	2	0	0	0	0	0	0	2	0	0	0	0	0	2	2	2	0	2	0	2	0	0	0	2	0	0	0	0	0	0	0	0	0	0
0	438822	0	2	0	0	0	0	0	0	2	0	0	0	0	0	0	0	0	0	0	2	0	0	0	0	0	0	0	0	0	0	0	0	1	0	2	2	2	0	0	0	0	0	0	0	0	0	0	0
0	439074	2	0	0	0	0	0	0	0	0	0	0	0	0	0	0	2	2	2	0	0	0	0	0	0	0	0	0	0	0	0	0	0	0	0	0	0	0	0	0	0	0	0	0	1	0	0	0	0
0	448519	0	0	0	0	0	0	0	0	0	0	0	0	0	0	0	0	0	0	0	0	0	0	0	0	0	0	0	0	0	0	0	0	0	0	0	0	0	0	0	2	2	0	0	0	0	0	0	0
0	448578	0	0	0	0	0	2	2	0	0	2	2	0	0	2	0	0	0	0	0	0	0	2	0	0	0	0	0	2	2	2	0	2	0	2	0	0	0	2	0	0	0	0	0	2	0	0	0	0
0	450111	0	0	0	0	1	0	0	0	2	0	0	0	0	0	0	0	0	0	0	2	0	0	2	2	0	2	2	0	0	0	2	0	2	0	2	2	2	0	2	2	2	0	2	1	0	2	2	2
0	451446	0	0	0	0	0	0	0	0	0	0	0	0	0	0	0	0	0	0	0	0	0	0	0	0	0	0	0	0	0	0	0	0	0	0	0	0	0	0	0	2	2	0	0	0	0	0	0	0
0	453628	0	0	0	0	0	2	2	0	0	0	2	0	0	2	0	0	0	0	0	0	0	2	0	0	0	0	0	2	2	2	0	2	0	2	0	0	0	2	0	0	0	0	0	0	0	0	0	0
0	453987	0	0	0	0	0	0	0	0	0	0	0	0	0	0	0	0	0	0	0	0	0	0	0	0	0	0	0	0	0	0	0	0	0	0	0	0	0	0	0	2	2	0	0	0	0	0	0	0
0	456709	0	0	2	2	0	0	0	2	0	0	0	0	0	0	0	0	0	0	0	0	0	0	0	0	0	0	0	0	0	0	0	0	0	0	0	0	0	0	0	0	0	1	0	1	0	0	0	0
0	457634	0	0	0	0	0	0	0	0	0	0	0	0	0	0	0	0	0	0	0	0	0	0	0	0	0	0	0	0	0	0	2	0	1	0	0	0	0	0	2	0	0	2	2	0	0	2	0	0
0	457896	0	0	0	0	0	0	0	0	0	0	0	0	0	0	0	0	0	0	0	0	0	0	0	0	0	0	0	0	0	0	0	0	0	0	0	0	0	0	0	2	2	0	0	0	0	0	0	0
0	457949	2	0	0	0	0	0	0	0	0	0	0	0	0	0	0	2	2	2	0	0	0	0	0	0	0	0	0	0	0	0	0	0	0	0	0	0	0	0	0	0	0	0	0	1	0	0	0	0
0	459571	0	0	0	0	1	0	0	0	0	0	0	0	0	0	0	0	0	0	0	0	0	0	0	0	0	2	2	0	0	0	0	0	0	0	0	0	0	0	0	0	0	0	0	0	0	0	0	0
0	462435	0	0	0	0	0	0	0	0	2	0	0	0	0	0	0	0	0	0	0	2	0	0	0	0	0	0	0	0	0	0	0	0	2	0	2	2	2	0	0	0	0	0	0	0	0	0	0	0
0	464035	0	0	0	0	2	0	0	0	0	0	0	1	0	0	0	0	0	0	0	0	0	0	0	0	0	2	2	0	0	0	0	0	0	0	0	0	0	0	0	0	0	0	0	0	0	0	0	0
0	464764	0	0	0	0	0	0	0	0	0	0	0	0	0	0	0	0	0	0	0	0	0	0	0	0	0	0	0	0	0	0	0	0	0	0	0	0	0	0	0	2	2	0	0	0	0	0	0	0
0	464861	0	0	0	0	0	0	0	0	2	0	0	0	0	0	0	0	0	0	0	0	0	0	0	0	0	0	0	0	0	0	0	0	2	0	2	2	2	0	0	0	0	0	0	0	0	0	0	0
0	465000	2	0	0	0	1	0	2	0	0	2	2	1	0	2	2	2	2	2	0	0	0	2	0	0	0	0	0	2	2	2	0	2	0	2	0	0	0	2	0	0	0	0	0	1	0	0	0	0
0	465864	0	0	0	0	2	0	0	0	0	0	0	0	0	0	0	0	0	0	0	0	0	0	0	0	0	2	2	0	0	0	0	0	0	0	0	0	1	0	0	0	0	0	0	0	0	0	0	0
0	466530	0	0	0	0	0	0	2	0	0	2	0	0	0	0	2	0	0	0	0	0	0	2	0	0	0	0	0	2	2	2	0	2	0	2	0	0	0	2	0	0	0	0	0	0	0	0	0	0
0	467001	0	0	0	0	0	0	0	0	0	0	0	0	0	0	0	0	0	0	0	0	0	0	0	0	0	0	0	0	0	0	2	0	0	0	0	0	0	0	2	0	0	2	2	2	0	2	0	0
0	472524	0	0	0	0	0	0	0	0	1	0	0	0	0	0	0	0	0	0	0	2	0	0	0	0	0	0	0	0	0	0	0	0	1	0	1	1	1	0	0	0	0	0	0	0	0	0	0	0
0	473541	0	0	0	0	0	0	0	0	0	0	0	0	0	0	0	0	0	0	0	2	0	0	0	0	0	0	0	0	0	0	0	0	0	0	0	0	0	0	0	0	0	0	0	0	0	0	0	0
0	475341	0	0	0	0	1	0	0	0	0	0	0	1	0	0	0	0	0	0	0	0	0	0	0	0	0	2	2	0	0	0	0	0	0	0	0	0	0	0	0	0	0	0	0	0	0	0	0	0
0	476108	0	0	0	0	0	0	0	0	0	0	0	0	0	0	0	0	0	0	0	0	0	0	0	0	0	0	0	2	2	2	0	2	0	2	0	0	0	0	0	0	0	0	0	0	0	0	0	0
0	533313	0	0	0	0	0	0	2	0	0	2	2	0	0	2	2	0	0	0	0	0	0	2	0	0	0	0	0	2	2	2	0	2	0	2	0	0	0	2	0	0	0	0	0	0	0	0	0	0
0	533319	2	0	0	0	0	0	0	0	0	0	0	0	0	0	0	2	2	0	0	0	0	0	0	0	0	0	0	0	0	0	0	0	0	0	0	0	0	0	0	0	0	0	0	1	0	0	0	0
0	533856	0	0	0	0	0	0	0	0	0	0	0	0	0	0	0	0	0	0	0	0	0	0	0	0	0	0	0	0	0	0	0	0	0	0	0	0	0	0	0	2	2	0	0	0	0	0	0	0
0	535423	0	2	0	0	0	0	0	0	2	0	0	0	0	0	0	0	0	0	0	0	0	0	0	0	0	0	0	0	0	0	0	0	2	0	2	2	2	0	0	0	0	0	0	1	0	0	0	0
0	538509	0	0	0	0	0	0	2	0	0	2	2	0	0	2	2	0	0	0	0	0	0	2	0	0	0	0	0	2	2	2	0	2	0	2	0	0	0	2	0	0	0	0	0	1	0	0	0	0
0	539210	0	0	0	0	2	0	0	0	0	0	0	0	0	0	0	0	0	0	0	0	0	0	0	0	0	2	2	0	0	0	0	0	0	0	0	0	0	0	0	0	0	0	0	0	0	0	0	0
0	544034	0	0	0	0	0	0	0	0	0	0	0	0	0	0	0	0	0	0	0	0	0	0	0	0	0	0	0	0	0	0	0	0	0	0	0	0	0	0	0	2	2	0	0	0	0	0	0	0
0	545061	0	2	0	0	0	0	0	0	2	0	0	0	0	0	0	0	0	0	0	0	0	0	0	0	0	0	0	0	0	0	0	0	1	0	2	2	2	0	0	0	0	0	0	0	0	0	0	0
0	547228	0	0	0	0	0	2	0	0	0	0	0	2	0	0	0	0	0	0	0	0	0	0	0	0	2	0	0	0	0	0	0	0	0	0	0	0	0	0	0	0	0	0	0	0	0	0	0	0
0	548233	0	0	2	2	0	0	0	0	0	0	0	0	0	0	0	0	0	0	0	0	0	0	0	0	0	0	0	0	0	0	0	0	0	0	0	0	0	0	0	0	0	0	0	0	0	0	0	0
0	571681	0	0	2	2	0	0	0	0	0	0	0	0	0	0	0	0	0	0	0	0	0	0	0	0	0	0	0	0	0	0	0	0	0	0	0	0	0	0	0	0	0	0	2	0	2	2	0	0
0	584742	0	0	0	0	0	0	0	0	1	0	0	0	0	0	0	0	0	0	0	2	0	0	0	0	0	0	0	0	0	0	0	0	0	0	2	2	0	0	0	0	0	0	0	0	0	0	0	0
0	590741	0	2	0	0	0	0	0	2	1	0	0	0	2	0	2	2	0	2	0	2	2	2	2	2	0	0	0	2	2	2	0	2	2	2	2	2	0	0	0	2	2	0	0	2	0	0	2	2
0	598551	0	0	2	2	0	0	0	0	0	0	0	0	0	0	0	0	0	0	0	0	0	0	0	0	0	0	0	0	0	0	0	0	0	0	0	0	0	0	0	0	0	0	0	0	2	0	0	0
0	602101	2	0	2	2	0	2	2	2	2	2	2	2	2	2	2	2	2	2	0	2	2	2	0	0	2	0	0	2	2	2	2	2	2	2	2	2	2	2	2	2	2	0	2	2	2	2	0	0
0	607962	0	0	0	0	0	0	0	0	1	0	1	0	0	0	0	0	0	0	0	0	0	0	0	0	0	0	0	0	0	0	0	1	0	2	0	0	1	0	0	0	0	0	0	0	0	0	0	0
0	635331	2	0	0	0	2	2	0	0	0	0	2	2	2	0	2	2	2	2	0	2	2	2	0	0	2	2	2	2	2	2	2	2	0	2	2	2	2	2	2	0	0	2	2	2	2	2	2	2
0	651650	0	0	0	0	0	0	0	0	0	0	0	0	0	0	0	0	0	0	0	0	0	0	0	0	0	0	0	0	0	0	0	0	2	0	0	0	0	0	0	2	0	0	0	0	0	0	0	0
0	666550	0	0	0	0	0	0	0	0	0	0	0	0	0	0	0	0	0	0	0	0	0	0	2	2	0	0	0	0	0	0	0	0	0	0	0	0	0	0	0	0	0	0	0	0	0	0	0	0
0	666891	0	0	0	0	0	0	2	0	0	0	2	0	0	0	0	2	2	2	0	0	0	2	0	0	2	0	0	0	2	2	2	0	2	2	0	0	2	1	2	0	2	0	0	2	0	0	0	0
0	667312	0	0	0	0	0	0	0	0	0	0	0	0	0	0	0	0	0	0	0	0	0	0	0	0	0	0	0	0	0	0	0	0	0	0	0	0	0	2	0	0	2	0	0	0	0	0	0	0
0	667313	0	0	0	0	0	0	0	0	0	0	0	0	0	0	0	0	0	0	0	0	0	0	0	0	0	0	0	0	0	0	0	0	0	0	0	0	0	2	0	0	2	0	0	0	0	0	0	0
0	686080	0	0	0	0	0	0	0	0	0	0	0	0	0	0	0	0	0	0	0	0	0	0	0	0	0	0	0	0	0	0	0	0	0	0	0	0	0	0	0	0	0	0	0	0	2	0	0	0
0	692638	0	0	0	0	0	0	0	0	0	0	0	0	0	0	0	0	0	0	0	0	0	1	0	0	0	0	0	0	0	0	0	0	0	0	0	0	0	0	0	0	0	0	0	2	0	1	0	0
0	703912	0	0	0	0	0	0	2	0	0	0	2	0	2	0	0	2	2	2	0	0	0	2	0	0	2	0	0	0	2	2	2	0	2	2	0	0	2	2	2	0	2	0	0	0	0	0	0	0
0	704274	0	0	0	0	0	0	0	0	0	0	0	0	0	0	0	0	0	0	0	0	0	0	0	0	0	0	0	0	0	0	0	2	0	0	2	2	0	0	0	0	0	0	0	0	0	0	0	0
0	704821	0	0	0	0	0	0	2	0	0	0	2	0	0	0	0	2	2	2	0	0	0	2	0	0	2	0	0	0	2	2	2	0	2	2	0	0	2	2	2	0	2	0	0	0	0	0	0	0
0	704918	0	0	0	0	0	0	0	0	0	2	0	0	0	0	0	0	0	0	0	0	0	0	0	0	0	0	0	0	0	0	0	0	0	0	0	0	0	0	0	0	0	0	0	0	0	0	0	0
0	705626	0	0	0	0	0	0	0	0	0	0	0	0	0	0	0	0	0	0	0	0	0	0	0	0	0	2	2	0	0	0	0	0	0	0	0	0	0	0	0	0	0	0	0	0	0	0	0	0
0	706966	0	0	0	0	0	0	0	0	0	0	0	0	0	0	0	0	0	0	0	0	0	0	0	0	0	0	0	0	0	0	0	2	0	0	2	2	0	0	0	0	0	0	0	0	0	0	0	0
0	707379	2	0	2	2	2	2	2	2	2	2	2	2	2	2	2	2	2	2	0	2	0	2	2	2	2	2	2	2	2	2	2	2	2	2	2	2	2	2	2	2	2	2	2	2	2	2	0	0
0	707877	0	2	2	2	2	2	0	2	2	2	0	1	0	0	0	0	0	0	0	2	2	0	2	2	2	2	2	2	0	0	0	2	0	0	2	2	0	0	0	2	0	0	2	0	2	2	2	2
0	712141	0	2	2	2	2	2	0	2	2	0	0	1	0	0	0	0	0	0	0	2	2	0	2	2	0	2	2	2	0	0	0	2	0	0	2	2	0	0	0	2	0	0	2	0	2	2	2	2
0	791648	0	0	0	0	0	0	0	0	0	0	0	0	0	0	0	0	0	0	0	0	0	0	0	0	0	0	0	0	0	0	0	0	0	0	0	0	0	0	0	0	0	0	0	0	0	0	0	0
0	792116	0	2	2	2	2	2	0	2	2	0	0	2	0	0	0	0	0	0	0	2	2	0	2	2	0	2	2	2	0	0	0	2	0	0	2	2	0	0	0	2	0	0	1	0	2	2	2	2
0	794920	0	0	0	0	0	0	2	0	0	0	0	0	0	0	0	2	2	2	0	0	0	2	0	0	0	0	0	0	2	2	0	0	2	2	0	0	2	2	0	0	0	0	1	0	0	0	0	0
0	795291	0	0	0	0	0	0	2	0	0	2	2	0	2	2	2	2	2	2	0	0	0	2	0	0	0	0	0	0	2	2	2	0	1	2	0	0	2	2	2	0	2	2	2	0	0	0	0	0
0	796269	0	0	0	0	0	0	0	0	0	0	0	0	0	0	0	0	0	0	0	0	2	0	0	0	0	0	0	0	0	0	0	0	0	0	0	0	0	0	0	0	0	0	0	0	0	0	2	2
0	798096	0	0	0	0	0	0	2	0	0	2	2	0	0	2	2	2	2	2	0	0	0	2	0	0	0	0	0	0	2	2	2	0	2	2	0	0	2	2	2	0	2	2	0	0	0	0	0	0
0	798112	0	2	2	2	2	2	0	2	2	0	0	2	2	0	0	0	0	0	0	2	2	0	2	2	2	2	2	2	0	0	0	2	0	0	2	2	0	0	0	2	0	0	2	0	2	2	2	2
0	801148	0	0	0	0	0	0	0	0	0	2	0	0	0	2	2	0	0	0	0	0	0	0	0	0	0	0	0	0	0	0	0	0	0	0	0	0	0	0	0	0	0	0	0	0	0	0	0	0
0	801413	0	0	0	0	1	0	2	0	0	2	2	0	0	2	2	2	2	2	0	0	0	2	0	0	0	0	0	0	2	2	2	0	2	2	0	0	2	2	2	0	2	2	1	0	0	0	0	0
0	801555	0	0	0	0	1	0	2	0	0	2	2	0	0	2	2	2	2	2	0	0	0	2	0	0	0	0	0	0	2	2	2	0	1	2	0	0	2	2	2	0	2	2	0	1	0	0	0	0
0	807243	0	2	2	2	2	2	0	2	2	0	0	2	2	0	0	0	0	0	0	2	2	0	2	1	2	2	2	2	0	0	0	2	0	0	2	2	0	0	0	2	0	0	1	0	2	2	2	2
0	808292	0	0	0	0	0	0	2	0	0	2	2	0	0	2	2	2	2	2	0	0	0	1	0	0	0	0	0	0	2	2	2	0	2	2	0	0	2	2	2	0	2	2	0	1	0	0	0	0
0	808525	0	2	2	2	2	2	2	2	2	0	2	1	2	2	2	2	2	2	0	2	2	2	2	2	2	2	2	2	2	2	2	2	2	2	2	2	2	2	2	2	2	2	2	1	2	2	2	2
0	808651	0	0	0	0	0	0	2	0	0	2	2	0	0	2	2	2	2	2	0	0	0	1	0	0	0	0	0	0	2	2	2	0	2	2	0	0	2	2	2	0	2	2	1	1	0	0	0	0
0	854949	2	2	2	2	1	0	0	2	2	0	0	1	0	0	0	0	0	0	0	0	2	0	0	0	0	2	0	0	0	0	0	0	0	0	0	0	0	0	0	0	0	2	2	2	2	2	2	2
0	855832	2	2	0	0	2	0	0	2	2	0	0	0	0	0	0	0	0	0	0	0	2	0	0	0	0	2	0	0	0	0	0	0	0	0	0	0	0	0	0	0	0	2	2	2	2	0	2	2
0	855875	0	0	0	0	0	0	0	0	2	0	0	0	0	0	0	0	0	0	0	0	0	0	0	0	0	0	0	0	0	0	0	0	0	0	0	0	0	0	0	0	0	0	0	0	0	0	0	0
0	859565	2	2	2	2	0	0	0	2	2	1	0	0	0	0	0	0	0	0	0	0	2	0	0	0	0	2	0	0	0	0	0	0	0	0	0	0	0	0	0	0	0	2	2	2	2	2	2	2
0	864833	0	0	0	0	1	0	0	0	0	0	0	0	0	0	0	0	0	0	0	0	0	0	0	0	0	0	0	0	0	0	0	0	0	0	0	0	0	0	0	0	0	0	0	0	0	0	2	2
0	865608	2	2	2	2	2	0	0	2	2	0	0	0	0	0	0	0	1	0	0	0	2	0	0	0	0	2	0	0	0	1	0	0	2	0	0	0	0	0	0	0	0	2	2	2	2	2	2	2
0	865799	2	0	0	0	0	0	0	2	0	0	0	0	0	0	0	0	0	0	0	0	0	0	0	0	0	0	0	0	0	0	0	0	0	0	0	0	0	0	0	0	0	0	0	2	2	0	0	0
0	866103	0	0	0	0	0	0	0	0	0	0	0	0	0	0	0	0	0	0	0	0	0	0	0	0	0	0	0	0	0	0	0	0	0	0	0	0	0	0	0	0	0	0	0	0	0	0	0	0
0	866163	2	2	0	0	2	0	0	2	2	0	0	0	0	0	0	0	0	0	0	0	2	0	0	0	0	2	0	0	0	0	0	0	2	0	0	0	0	0	0	0	0	2	2	2	2	0	2	2
0	866521	2	2	2	2	2	0	0	2	2	0	0	1	0	0	0	0	0	0	0	0	2	0	0	0	0	2	0	0	0	0	0	0	2	0	0	0	0	0	0	0	0	2	2	2	2	2	2	2
0	866845	2	2	0	0	2	0	0	2	2	0	0	1	0	0	0	0	0	0	0	0	2	0	2	2	0	2	2	0	0	0	0	0	2	0	0	0	0	0	0	0	0	2	2	2	2	2	2	2
0	867609	2	2	2	2	2	0	0	2	0	0	0	0	0	0	0	0	0	0	0	0	2	0	2	2	0	2	2	0	0	0	0	0	1	0	0	0	0	0	0	0	0	2	2	2	2	2	2	2
0	872106	0	0	0	0	0	0	2	0	0	2	2	0	2	0	2	0	0	0	0	0	0	2	0	0	2	0	0	0	0	0	2	0	0	0	2	2	2	2	2	2	2	0	0	0	0	0	0	0
0	872192	0	0	2	2	0	0	0	0	0	0	0	0	0	0	0	0	0	0	0	0	0	0	0	0	0	0	0	0	0	0	0	0	0	0	0	0	0	0	0	0	0	0	0	0	0	0	0	0
0	872242	0	0	0	0	0	0	0	0	2	0	0	0	0	0	0	0	0	0	0	0	0	0	0	0	0	0	0	0	0	0	0	0	1	0	0	0	0	0	0	0	0	0	0	0	0	0	0	0
0	875904	2	2	2	2	2	0	0	2	0	0	0	0	0	0	0	0	0	0	0	0	2	0	2	2	0	2	2	0	0	0	1	0	0	0	0	0	0	0	0	1	0	2	2	2	2	2	2	2
0	876692	0	0	0	0	0	0	2	0	0	2	2	0	0	0	2	0	0	0	0	0	0	2	0	0	2	0	0	0	0	0	2	0	1	0	2	2	2	2	2	2	2	0	0	0	0	0	0	0
0	876917	0	0	2	2	0	0	0	0	0	0	0	0	0	0	0	0	0	0	0	0	0	0	0	0	0	0	0	0	0	0	0	0	0	0	0	0	0	0	0	0	0	0	0	0	0	0	0	0
0	876977	0	0	0	0	1	2	2	0	2	2	2	2	2	2	2	2	2	2	0	2	0	2	0	0	2	0	0	2	2	2	2	2	2	2	2	2	2	2	2	2	2	0	0	0	0	0	0	0
0	893013	0	0	0	0	0	0	0	0	0	0	0	0	0	0	0	0	0	0	0	0	0	0	0	0	0	0	0	0	0	0	0	0	0	0	0	0	0	0	0	0	0	0	0	0	0	0	0	0
0	893602	0	0	0	0	0	0	0	0	0	0	0	0	0	0	0	0	0	0	0	0	0	0	0	0	0	2	0	0	0	0	0	0	0	0	0	0	0	0	0	0	0	0	0	0	0	0	0	0
0	906612	0	0	0	0	0	0	0	0	0	0	0	0	0	0	0	0	0	0	0	0	0	0	0	0	0	0	0	0	0	0	0	0	0	0	0	0	0	0	0	0	0	0	0	0	0	0	0	0
0	913122	0	0	0	0	0	0	0	0	0	0	0	0	0	0	0	0	0	0	0	0	0	0	0	0	0	0	0	0	0	0	0	0	0	0	0	0	0	0	0	0	0	0	0	0	0	0	0	0
0	956527	0	0	0	0	0	0	0	0	0	0	0	0	0	0	0	0	0	0	0	0	0	0	0	0	0	0	0	0	0	0	0	0	0	0	0	0	0	0	0	0	0	0	2	0	2	0	2	2
0	973381	0	0	0	0	0	0	0	0	0	0	0	0	0	0	0	0	0	0	0	0	2	0	2	1	0	2	2	0	0	0	0	0	0	0	0	0	0	0	0	0	0	0	0	0	0	0	0	0
0	1002131	0	2	0	0	0	0	0	2	0	0	0	0	0	0	0	0	0	0	0	0	0	0	0	0	0	0	0	0	0	0	0	0	0	0	0	0	0	0	0	0	0	0	0	0	0	0	0	0
0	1005728	0	0	0	0	0	0	0	0	0	0	0	0	0	0	0	0	0	0	0	0	0	0	0	0	0	0	0	0	0	0	0	0	0	0	0	0	0	0	0	0	0	0	2	0	1	2	2	2
0	1127004	0	0	0	0	0	0	0	0	0	0	0	0	0	0	0	0	0	0	0	0	0	0	2	2	0	0	2	0	0	0	0	0	0	0	0	0	0	0	0	0	0	0	0	0	0	0	0	0
0	1128490	0	0	0	0	0	0	0	0	0	0	0	0	0	0	0	0	0	0	0	0	0	0	0	0	0	0	0	0	0	0	0	2	0	2	0	0	0	0	0	0	0	0	0	0	0	0	0	0
0	1129689	2	2	2	2	0	0	2	1	0	2	0	0	0	0	0	0	0	0	0	0	0	0	0	0	0	0	0	0	0	0	2	0	0	0	0	0	1	2	1	0	0	2	0	1	0	0	2	2
0	1130332	0	0	0	0	1	2	0	0	0	0	2	1	2	2	2	0	0	0	0	0	0	2	0	0	2	0	0	2	2	2	0	2	0	2	2	2	0	0	0	2	2	0	0	1	0	0	0	0
0	1131664	0	0	0	0	0	0	0	0	0	0	2	1	2	2	2	0	0	0	0	0	0	2	0	0	0	0	0	2	2	2	0	0	0	0	2	2	0	0	0	2	2	0	0	1	0	0	0	0
0	1139537	0	0	0	0	0	0	0	0	0	0	0	0	0	0	0	0	0	0	0	0	0	0	0	0	0	0	0	0	0	0	0	0	0	0	0	0	0	0	0	0	0	0	0	0	0	0	0	0
0	1143512	0	0	0	0	0	0	0	0	0	0	0	0	0	0	0	0	0	0	0	0	0	0	2	2	0	0	2	0	0	0	0	0	0	0	0	0	0	0	0	0	0	0	0	0	0	0	0	0
0	1154147	0	0	0	0	0	0	0	1	0	0	0	0	0	0	0	0	0	0	0	0	0	0	0	0	0	0	0	0	0	0	0	0	2	0	0	0	0	0	0	0	0	0	0	0	0	0	1	0
0	1187114	0	0	0	0	0	0	0	0	0	0	0	0	0	0	0	0	0	0	0	2	0	0	0	0	0	0	0	0	0	0	0	0	0	2	0	0	0	0	0	0	0	0	0	0	0	0	0	0
0	1191974	0	0	0	0	0	0	0	0	0	0	0	0	0	0	0	0	0	0	0	2	0	0	0	0	0	0	0	0	0	0	0	0	0	2	0	0	0	0	0	0	0	0	0	0	0	0	0	0
0	1192197	2	2	2	2	0	0	2	0	0	2	0	0	0	0	0	0	0	0	0	0	0	0	0	0	0	0	0	0	0	0	2	0	0	0	0	0	0	2	2	0	0	2	0	1	0	0	2	2
0	1203088	0	0	0	0	0	0	0	0	0	0	0	0	0	0	0	0	0	0	0	0	0	0	0	0	0	0	0	0	0	0	0	0	0	0	0	0	0	0	0	0	0	0	0	0	0	0	0	0
0	1203883	0	0	0	0	0	0	0	0	0	0	0	0	0	0	0	0	0	0	0	0	0	0	2	2	0	0	2	0	0	0	0	0	0	0	0	0	0	0	0	0	0	0	0	0	0	0	0	0
0	1204266	0	0	0	0	0	0	0	0	0	0	2	0	0	2	0	0	0	0	0	0	0	2	0	0	0	0	0	2	2	2	0	0	1	0	2	2	0	0	0	2	2	1	0	1	0	0	0	0
0	1259344	0	0	0	0	0	0	0	0	0	0	0	0	0	0	1	0	0	0	0	0	0	0	0	0	0	0	0	0	0	0	0	0	0	0	0	0	0	0	0	0	0	0	0	0	0	0	2	2
0	1259757	0	0	0	0	0	0	0	0	0	0	0	0	0	0	2	0	0	0	0	0	0	0	0	0	0	0	0	0	0	0	0	0	0	0	0	0	0	0	0	0	0	0	0	0	0	0	2	2
0	1264834	2	0	0	0	0	0	0	0	0	0	0	0	0	0	0	0	0	0	0	0	0	0	0	0	0	0	0	0	0	0	0	0	0	0	0	0	1	0	0	0	0	0	0	0	2	0	0	0
0	1264890	0	0	0	0	0	0	0	0	0	0	0	0	0	0	2	0	0	0	0	0	0	0	0	0	0	0	0	0	0	0	0	0	0	0	0	0	0	0	0	0	0	0	0	0	0	0	2	2
0	1265474	0	2	0	0	0	0	0	0	0	0	0	2	2	0	2	2	2	2	0	0	0	0	0	0	0	0	0	0	0	0	0	0	0	0	0	0	2	0	0	0	0	0	0	0	2	0	2	2
0	1287109	0	0	0	0	0	2	0	0	2	0	0	0	0	0	0	0	0	0	0	2	0	0	0	0	0	0	0	0	0	0	0	0	2	0	0	0	0	0	0	0	0	0	0	0	0	0	0	0
0	1321001	0	0	0	0	0	0	0	0	0	0	0	0	0	0	0	0	0	0	0	2	0	0	0	0	0	0	0	0	0	0	0	0	1	0	0	0	0	0	0	0	0	0	0	0	0	0	0	0
0	1350878	2	0	0	0	0	0	2	0	0	2	2	0	0	0	0	0	0	0	0	0	0	2	0	0	0	0	0	0	2	2	2	0	2	0	2	2	2	2	2	0	2	0	0	2	0	0	0	0
0	1353900	0	0	0	0	0	0	0	2	0	0	0	0	0	0	0	0	0	0	0	2	2	0	0	0	0	0	2	0	0	0	0	2	0	2	0	0	0	0	0	0	0	2	0	1	0	0	2	2
0	1354448	0	0	0	0	0	0	0	0	0	0	0	0	0	0	0	0	0	0	0	0	0	0	0	0	0	2	0	0	0	0	0	0	0	0	0	0	0	0	0	0	0	0	0	0	0	0	0	0
0	1391761	2	0	0	0	0	0	2	0	0	2	2	0	0	0	0	0	0	0	0	0	0	2	0	0	0	0	0	0	2	2	2	0	1	0	2	2	2	2	2	0	2	0	0	2	0	0	0	0
0	1393423	0	0	0	0	0	0	0	0	0	0	0	0	0	0	0	0	0	0	0	0	2	0	0	0	0	0	2	0	0	0	0	0	0	0	0	0	0	0	0	0	0	0	0	0	0	0	2	2
0	1393514	0	0	0	0	0	0	0	0	2	0	0	0	0	2	2	0	0	0	0	0	0	0	0	0	0	0	0	0	0	0	0	0	0	0	0	0	0	0	0	2	0	0	0	0	0	0	0	0
0	1393603	0	0	0	0	0	0	0	0	2	0	0	0	0	2	2	0	0	0	0	0	0	0	0	0	0	0	0	0	0	0	0	0	0	0	0	0	0	0	0	2	0	0	0	0	0	0	0	0
0	1393825	0	0	0	0	0	0	0	0	2	0	0	0	0	2	2	0	0	0	0	0	0	0	0	0	0	0	0	0	0	0	0	0	0	0	0	0	0	0	0	2	0	0	0	0	0	0	0	0
0	1393850	0	0	0	0	0	0	0	0	2	0	0	0	0	2	2	0	0	0	0	0	0	0	0	0	0	0	0	0	0	0	0	0	0	0	0	0	0	0	0	2	0	0	0	0	0	0	0	0
0	1395267	0	0	0	0	0	0	0	0	2	0	0	0	0	2	2	0	0	0	0	0	0	0	0	0	0	0	0	0	0	0	0	0	0	0	0	0	0	0	0	2	0	0	0	0	0	0	0	0
0	1395424	0	0	0	0	0	0	0	0	0	0	0	0	0	0	0	0	0	0	0	0	2	0	0	0	0	0	2	0	0	0	0	0	0	0	0	0	0	0	0	0	0	0	0	0	0	0	2	2
0	1397343	0	0	0	0	0	0	0	0	0	0	0	0	0	0	0	0	0	0	0	0	0	2	0	0	0	0	0	0	2	2	0	0	0	0	2	2	0	0	0	0	0	0	0	0	0	0	0	0
0	1401483	0	2	0	0	0	0	0	0	0	0	0	0	0	0	0	0	0	0	0	0	0	0	0	0	0	0	0	0	0	0	0	0	0	0	0	0	0	0	0	0	0	0	1	0	2	2	0	0
0	1401922	0	0	0	0	0	0	0	0	2	0	0	0	0	2	2	0	0	0	0	0	0	0	0	0	0	0	0	0	0	0	0	0	0	0	0	0	0	0	0	2	0	0	0	0	0	0	0	0
0	1401943	0	0	0	0	0	0	0	0	2	0	0	0	0	2	2	0	0	0	0	0	0	0	0	0	0	0	0	0	0	0	0	0	0	0	0	0	0	0	0	2	0	0	0	0	0	0	0	0
0	1402975	0	0	0	0	0	0	0	0	2	0	0	0	0	2	2	0	0	0	0	0	0	0	0	0	0	0	0	0	0	0	0	0	0	0	0	0	0	0	0	2	0	0	0	0	0	0	0	0
0	1403300	0	0	0	0	0	0	0	0	2	0	0	0	0	2	2	0	0	0	0	0	0	0	0	0	0	0	0	0	0	0	0	0	0	0	0	0	0	0	0	2	0	0	0	0	0	0	0	0
0	1404007	0	0	0	0	1	2	0	0	0	0	0	2	2	0	0	2	2	2	0	0	0	0	0	0	2	0	0	0	0	0	0	0	0	0	0	0	0	0	0	0	0	0	0	0	0	0	0	0
0	1411535	0	0	0	0	0	0	0	0	2	0	0	0	0	2	2	0	0	0	0	0	0	0	0	0	0	0	0	0	0	0	0	0	0	0	0	0	0	0	0	2	0	0	0	0	0	0	0	0
0	1411799	0	0	0	0	0	0	0	2	0	0	0	0	0	0	0	0	0	0	0	0	2	0	0	0	0	0	2	0	0	0	0	0	0	0	0	0	0	0	0	0	0	0	0	0	0	0	2	2
0	1411827	0	2	2	2	2	0	0	2	2	0	0	0	0	2	2	0	0	0	0	2	2	0	2	2	2	2	2	2	0	0	0	2	2	2	0	0	0	0	0	2	0	2	2	0	2	2	2	2
0	1413525	0	0	0	0	0	0	0	0	2	0	0	0	0	2	2	0	0	0	0	0	0	0	0	0	0	0	0	0	0	0	0	0	0	0	0	0	0	0	0	2	0	0	0	0	0	0	0	0
0	1413668	0	0	0	0	0	0	0	0	2	0	0	0	0	2	2	0	0	0	0	0	0	0	0	0	0	0	0	0	0	0	0	0	0	0	0	0	0	0	0	2	0	0	0	0	0	0	0	0
0	1413669	0	0	0	0	0	0	0	0	2	0	0	0	0	2	2	0	0	0	0	0	0	0	0	0	0	0	0	0	0	0	0	0	0	0	0	0	0	0	0	2	0	0	0	0	0	0	0	0
0	1414029	0	0	0	0	0	0	0	0	2	0	0	0	0	2	2	0	0	0	0	0	0	0	0	0	0	0	0	0	0	0	0	0	0	0	0	0	0	0	0	2	0	0	0	0	0	0	0	0
0	1414070	0	0	0	0	0	0	0	0	2	0	0	0	0	2	2	0	0	0	0	0	0	0	0	0	0	0	0	0	0	0	0	0	0	0	0	0	0	0	0	2	0	0	0	0	0	0	0	0
0	1414092	0	0	0	0	0	0	0	0	2	0	0	0	0	2	2	0	0	0	0	0	0	0	0	0	0	0	0	0	0	0	0	0	0	0	0	0	0	0	0	2	0	0	0	0	0	0	0	0
0	1421756	1	0	0	0	0	0	1	0	0	2	2	0	0	0	0	0	0	0	0	0	0	2	0	0	0	0	0	0	1	0	1	0	0	0	0	1	2	2	1	0	1	0	0	2	0	0	0	0
0	1429863	2	0	0	0	1	0	0	0	0	0	0	1	0	0	0	0	0	0	0	0	2	0	2	2	0	2	2	0	0	0	0	0	0	0	0	0	0	0	0	0	0	0	0	1	2	0	0	0
0	1432543	0	0	0	0	0	0	0	0	0	0	0	0	0	0	0	0	0	0	0	0	0	0	0	0	2	0	0	0	0	0	0	0	0	0	0	0	0	0	0	0	0	0	0	0	0	0	0	0
0	1439353	2	0	0	0	2	0	0	0	0	0	0	1	0	0	0	0	0	0	0	0	2	0	2	2	0	2	2	0	0	0	0	0	0	0	0	0	0	0	0	0	0	0	0	2	2	0	0	0
0	1439972	0	0	0	0	0	0	0	0	0	0	0	0	0	0	0	0	0	0	0	0	0	0	0	0	0	0	0	2	2	2	2	0	0	0	0	0	0	0	2	0	0	0	0	0	0	0	0	0
0	1441166	2	0	0	0	2	0	0	0	0	0	0	0	0	0	0	0	0	0	0	0	2	0	2	2	0	2	2	0	0	0	0	0	0	0	0	0	0	0	0	0	0	0	0	0	0	0	0	0
0	1441189	0	0	0	0	2	0	0	0	0	0	0	0	0	0	0	0	0	0	0	0	2	0	2	2	0	0	2	0	0	0	0	0	0	0	0	0	0	0	0	0	0	0	0	0	0	0	0	0
0	1443246	0	0	0	0	0	0	2	0	0	2	2	0	0	0	0	0	0	0	0	0	0	2	0	0	0	0	0	0	0	0	0	2	0	2	2	2	0	2	0	2	2	0	0	0	0	0	0	0
0	1443317	0	0	0	0	0	0	0	0	0	0	0	0	0	0	0	0	0	0	0	0	0	0	0	0	2	0	0	2	2	2	2	0	0	0	0	0	0	0	2	0	0	0	0	0	0	0	0	0
0	1443912	0	0	0	0	0	0	0	0	0	0	0	0	0	0	0	0	0	0	0	0	0	0	0	0	0	0	0	0	0	0	0	0	0	0	0	0	0	0	0	0	0	0	0	0	0	0	2	2
0	1449629	2	0	0	0	1	2	0	0	0	0	0	0	0	0	0	0	0	0	0	0	2	0	2	2	0	2	2	0	0	0	0	0	2	0	0	0	0	0	0	0	0	2	0	1	0	0	0	0
0	1455241	0	0	0	0	0	0	0	0	0	0	0	0	0	0	0	0	0	0	0	0	0	0	0	0	2	0	0	0	0	0	0	0	0	0	0	0	0	0	0	0	0	0	0	0	0	0	0	0
0	1455312	2	0	0	0	2	2	0	0	0	0	0	1	0	0	0	0	0	0	0	0	2	0	2	2	0	2	2	0	0	0	0	0	2	0	0	0	0	0	0	0	0	2	0	2	0	0	0	0
0	1456747	0	0	0	0	0	0	0	0	0	0	0	0	0	0	0	0	0	0	0	0	0	0	0	0	2	0	0	0	0	0	0	0	0	0	0	0	0	0	0	0	0	0	0	0	0	0	0	0
0	1459335	0	0	0	0	0	2	0	0	0	0	0	0	0	0	0	0	0	0	0	0	0	0	0	0	0	0	0	0	0	0	0	0	2	0	0	0	0	0	0	0	0	2	2	0	0	0	0	0
0	1462851	0	0	0	0	0	0	0	0	0	0	0	0	0	0	0	0	0	0	0	0	0	0	0	0	0	0	0	0	0	0	0	0	0	0	0	0	0	0	0	0	0	0	0	0	0	0	0	0
0	1462958	0	0	0	0	0	0	0	0	0	1	0	0	0	0	0	1	0	2	0	0	0	2	0	0	0	0	0	0	0	0	0	0	0	0	0	0	0	0	0	0	0	0	0	0	0	0	0	0
0	1464606	0	0	0	0	0	0	2	0	0	0	0	0	0	0	0	0	0	0	0	0	0	0	0	0	0	0	0	2	2	2	2	0	0	0	0	0	0	0	2	0	0	0	0	0	2	0	0	0
0	1464701	2	0	0	0	2	2	0	0	0	0	0	0	0	0	0	0	0	0	0	0	0	0	2	2	0	2	2	0	0	0	0	0	2	0	0	0	0	0	0	0	0	2	2	2	0	0	0	0
0	1466415	0	0	0	0	1	0	0	0	0	0	0	0	0	0	0	0	0	0	0	0	0	0	0	0	0	0	0	0	0	0	0	0	0	0	0	0	0	0	0	0	0	0	0	0	0	0	0	0
0	1466728	0	2	2	2	1	0	2	2	2	2	2	1	2	2	2	2	2	2	0	2	2	2	0	0	2	0	0	2	2	2	2	2	1	2	2	2	2	2	2	2	2	0	0	1	2	2	2	2
0	1466803	2	0	0	0	1	0	0	0	0	0	0	0	0	0	0	0	0	0	0	0	0	0	2	2	0	2	2	0	0	0	0	0	0	0	0	0	0	0	0	0	0	0	0	1	0	0	0	0
0	1466835	2	0	0	0	1	2	0	0	0	0	0	0	0	0	0	0	0	0	0	0	0	0	2	2	0	2	2	0	0	0	0	0	2	0	0	0	0	0	0	0	0	2	2	2	0	0	0	0
0	1466870	0	2	2	2	2	0	0	0	0	0	0	2	2	2	2	2	2	2	0	0	0	0	0	0	0	0	0	0	0	0	0	0	0	0	0	0	0	0	0	0	0	0	0	0	0	2	0	0
0	1467287	0	2	2	2	0	0	2	2	2	2	2	2	2	2	2	2	2	2	0	2	2	2	0	0	2	0	0	2	2	2	2	2	0	2	2	2	2	2	2	2	2	1	0	0	2	2	2	2
0	1469365	2	0	0	0	2	2	0	0	0	0	0	0	0	0	0	0	0	0	0	0	0	0	2	2	0	2	2	0	0	0	0	0	2	0	0	0	0	0	0	0	0	2	2	2	0	0	0	0
0	1469394	2	0	0	0	2	2	0	0	0	0	0	0	0	0	0	0	0	0	0	0	0	0	2	2	0	2	2	0	0	0	0	0	2	0	0	0	0	0	0	0	0	2	2	2	0	0	0	0
0	1469437	0	0	0	0	0	0	0	0	0	2	2	0	0	0	0	0	0	0	0	0	0	2	0	0	0	0	0	0	0	0	0	2	0	2	2	2	0	0	0	0	2	0	0	0	0	0	0	0
0	1469453	2	0	0	0	1	2	0	0	0	0	0	0	0	0	0	0	0	0	0	0	0	0	2	2	0	2	2	0	0	0	0	0	2	0	0	0	0	0	0	0	0	2	2	2	0	0	0	0
0	1469539	2	0	0	0	2	2	0	0	0	0	0	0	0	0	0	0	0	0	0	0	0	0	2	2	0	2	2	0	0	0	0	0	2	0	0	0	0	0	0	0	0	2	2	2	0	0	0	0
0	1469710	0	2	2	2	1	0	2	2	2	2	2	1	2	2	2	2	2	2	0	2	2	2	0	0	2	0	0	2	2	2	2	2	0	2	2	2	2	2	2	2	2	0	0	1	2	2	2	2
0	1469777	0	2	2	2	1	0	2	2	2	2	2	1	2	2	2	2	2	2	0	2	2	2	0	0	2	0	0	2	2	2	2	2	0	2	2	2	2	2	2	2	2	0	0	0	2	2	2	2
0	1469779	0	2	2	2	1	0	2	2	2	2	2	0	2	2	2	2	2	2	0	2	2	2	0	0	2	0	0	2	2	2	2	2	0	2	2	2	2	2	2	2	2	0	0	0	2	2	2	2
0	1469809	0	2	2	2	1	0	2	2	2	2	2	2	2	2	2	2	2	2	0	2	2	2	0	0	2	0	0	2	2	2	2	2	0	2	2	2	2	2	2	2	2	0	0	0	2	2	2	2
0	1470716	0	0	0	0	0	0	0	0	0	2	2	0	0	0	0	0	0	0	0	0	0	2	0	0	2	0	0	0	0	0	0	2	0	2	2	2	0	2	0	2	2	0	0	1	0	0	0	0
0	1471164	0	2	2	2	0	0	2	2	2	2	2	2	2	2	2	2	2	2	0	2	2	2	0	0	2	0	0	2	2	2	2	2	0	2	2	2	2	2	2	2	2	0	0	0	2	2	2	2
0	1472872	0	0	0	0	0	0	0	0	0	2	2	0	0	0	0	0	0	0	0	0	0	2	0	0	2	0	0	0	0	0	0	2	0	2	2	2	0	2	0	2	2	0	0	0	0	0	0	0
0	1473216	0	2	0	0	0	0	0	0	0	0	0	0	0	2	2	2	2	2	0	0	0	0	0	0	0	0	0	0	0	0	0	0	0	0	0	0	0	0	0	0	0	0	0	0	0	0	0	0
0	1473268	0	0	0	0	0	0	0	0	0	0	0	0	0	0	0	0	0	0	0	0	0	0	0	0	0	0	0	0	0	0	0	0	0	0	0	0	0	0	0	0	0	0	0	0	0	0	2	2
0	1473346	0	0	0	0	0	0	0	0	0	2	2	0	0	0	0	0	0	0	0	0	0	2	0	0	2	0	0	0	0	0	0	2	0	2	2	2	0	2	0	2	2	0	0	0	0	0	0	0
0	1478586	0	0	0	0	0	0	0	0	0	0	0	0	0	0	0	0	0	0	0	0	0	0	0	0	0	0	0	0	0	0	0	0	0	0	0	0	0	0	0	0	0	0	0	0	0	0	2	2
0	1479463	0	0	0	0	0	0	0	0	0	0	0	0	0	0	0	0	0	0	0	0	0	0	0	0	0	2	2	0	0	0	0	0	0	0	0	0	0	0	0	0	0	0	0	0	0	0	0	0
0	1479550	0	0	0	0	0	0	0	0	0	0	0	0	0	0	0	0	0	0	0	0	0	0	0	0	0	2	2	0	0	0	0	0	0	0	0	0	0	0	0	0	0	0	0	0	0	0	0	0
0	1479568	0	0	0	0	0	0	0	0	0	0	0	0	0	0	0	0	0	0	0	0	0	0	0	0	0	2	2	0	0	0	0	0	0	0	0	0	0	0	0	0	0	0	0	0	0	0	0	0
0	1479616	0	0	0	0	0	0	0	0	0	0	0	0	0	0	0	0	0	0	0	0	0	0	0	0	0	2	2	0	0	0	0	0	0	0	0	0	0	0	0	0	0	0	0	0	0	0	0	0
0	1479622	0	0	0	0	0	0	0	0	0	0	0	0	0	0	0	0	0	0	0	0	0	0	0	0	0	2	2	0	0	0	0	0	0	0	0	0	0	0	0	0	0	0	0	0	0	0	0	0
0	1479628	0	0	0	0	0	0	0	0	0	0	0	0	0	0	0	0	0	0	0	0	0	0	0	0	0	2	2	0	0	0	0	0	0	0	0	0	0	0	0	0	1	0	0	0	0	0	0	0
0	1479649	0	0	0	0	0	0	0	0	0	0	0	0	0	0	0	0	0	0	0	0	0	0	0	0	0	2	2	0	0	0	0	0	0	0	0	0	0	0	0	0	0	0	0	0	0	0	0	0
0	1480938	0	0	0	0	0	0	2	0	0	0	0	0	0	0	0	0	0	0	0	0	0	0	0	0	0	0	0	2	2	2	2	0	0	0	0	0	0	0	2	0	0	0	0	0	2	0	0	0
0	1481258	0	0	0	0	0	0	2	0	0	0	0	0	0	0	0	0	0	0	0	0	0	0	0	0	0	0	0	2	2	2	2	0	0	0	0	0	0	0	2	0	0	0	0	0	0	0	0	0
0	1482355	0	0	0	0	1	0	0	0	0	0	0	0	0	0	0	0	0	0	0	0	0	0	2	2	0	2	2	0	0	0	0	0	0	0	0	0	0	0	0	0	0	0	0	0	0	0	0	0
0	1482830	0	0	1	0	0	2	0	2	2	2	2	2	2	2	2	2	2	2	0	2	0	2	0	0	2	0	0	0	0	0	0	2	0	2	2	2	2	2	0	2	2	0	0	0	0	0	0	0
0	1482831	0	0	0	0	0	2	0	2	2	2	2	2	2	2	2	2	2	2	0	2	0	2	0	0	2	0	0	0	0	0	0	2	0	2	2	2	2	2	0	2	2	0	0	0	0	0	0	0
0	1485241	0	0	0	0	2	0	0	0	0	0	0	0	0	0	0	0	0	0	0	0	0	0	2	2	0	2	2	0	0	0	0	0	0	0	0	0	0	0	0	0	0	0	0	0	0	0	0	0
0	1486608	0	0	0	0	0	0	2	0	0	0	0	0	0	0	0	0	0	0	0	0	0	0	0	0	0	0	0	2	2	2	2	0	0	0	0	0	0	0	2	0	0	0	0	0	2	0	0	0
0	1491550	0	2	0	0	0	0	0	0	0	0	0	0	0	0	0	0	0	0	0	0	0	0	0	0	0	0	0	0	0	0	0	0	0	0	0	0	0	0	0	0	0	0	0	0	0	0	0	0
0	1493348	0	0	0	0	0	0	2	0	0	0	0	0	0	0	0	0	0	0	0	0	0	0	0	0	0	0	0	0	0	0	2	0	0	0	0	0	0	0	2	0	0	0	0	0	2	0	0	0
0	1503866	0	0	0	0	2	0	0	0	0	1	0	0	0	0	0	0	0	0	0	0	0	0	2	2	0	0	0	0	0	0	0	0	0	0	0	0	0	0	0	0	0	0	0	0	0	0	0	0
0	1505220	0	0	0	0	0	0	2	0	0	0	0	0	0	0	0	0	0	0	0	0	0	0	0	0	0	0	0	0	0	0	2	0	0	0	0	0	0	2	2	0	0	0	0	0	0	0	0	0
0	1505486	0	0	0	0	2	0	0	0	0	1	0	0	0	0	0	0	0	0	0	0	0	0	2	2	0	0	0	0	0	0	0	0	0	0	0	0	0	0	0	0	0	0	0	0	0	0	0	0
0	1505488	0	0	0	0	2	0	0	0	0	1	0	0	0	0	0	0	0	0	0	0	0	0	2	2	0	0	0	0	0	0	0	0	0	0	0	0	0	0	0	0	0	0	0	0	0	0	0	0
0	1505501	0	0	0	0	2	0	0	0	0	1	0	0	0	0	0	0	0	0	0	0	2	0	2	2	0	2	2	0	0	0	0	0	0	0	0	0	0	0	0	0	0	0	0	0	0	0	0	0
0	1505506	0	0	0	0	2	0	0	0	0	1	0	0	0	0	0	0	0	0	0	0	2	0	2	2	0	2	2	0	0	0	0	0	0	0	0	0	0	0	0	0	0	0	0	0	0	0	0	0
0	1509864	0	0	0	0	2	0	0	0	0	0	0	0	0	0	0	0	0	0	0	0	0	0	2	2	0	0	0	0	0	0	0	0	0	0	0	0	0	0	0	0	0	0	0	0	0	0	0	0
0	1510377	0	0	0	0	1	0	0	0	0	0	0	0	0	0	0	0	0	0	0	0	2	0	2	2	0	2	2	0	0	0	0	0	0	0	0	0	0	0	0	0	0	0	0	0	0	0	0	0
0	1511116	0	2	0	0	0	0	0	0	0	0	0	0	0	0	0	0	0	0	0	0	0	0	0	0	0	0	0	0	0	0	0	0	0	0	0	0	0	0	0	0	0	0	0	0	0	0	0	0
0	1532481	2	0	0	0	1	0	2	0	0	2	2	1	0	0	2	2	2	2	0	0	0	2	0	0	2	0	0	2	2	2	2	0	0	2	0	0	0	2	2	2	2	1	0	1	0	0	0	0
0	1533508	0	0	2	2	0	0	0	0	0	0	0	0	0	0	0	0	0	0	0	0	2	0	2	2	0	0	0	0	0	0	0	0	0	0	0	0	0	0	0	0	0	0	0	0	2	0	0	0
0	1536143	0	0	2	2	1	0	0	0	0	0	0	0	0	0	0	0	0	0	0	0	0	0	0	0	0	0	0	0	0	0	0	0	0	0	0	0	0	0	0	0	0	0	0	0	2	2	0	0
0	1536907	0	2	0	0	0	0	0	0	0	0	0	0	0	0	0	0	0	0	0	0	0	0	0	0	0	0	0	0	0	0	0	0	0	0	0	0	0	0	0	0	0	0	0	0	0	0	2	2
0	1539940	0	0	0	0	0	0	0	0	0	0	0	0	0	0	0	0	0	0	0	0	2	0	2	2	0	0	0	0	0	0	0	0	0	0	0	0	0	0	0	0	0	0	0	0	0	0	0	0
0	1540034	2	0	0	0	0	0	2	0	0	2	2	0	0	0	0	2	2	2	0	0	0	0	0	0	0	0	0	2	2	2	2	0	0	2	0	0	0	2	2	2	2	0	0	2	0	0	0	0
0	1540191	2	0	0	0	1	0	2	0	0	2	2	2	0	0	2	2	2	2	0	0	0	2	0	0	2	0	0	2	2	2	2	0	0	2	0	0	2	2	2	2	2	0	0	2	0	0	0	0
0	1542227	0	2	0	0	0	0	0	0	0	0	0	0	0	0	0	0	0	0	0	0	0	0	0	0	0	0	0	0	0	0	0	0	1	0	0	0	0	0	0	0	0	2	0	0	0	0	2	2
0	1546267	0	0	0	0	0	0	0	0	0	0	0	0	0	0	0	0	0	0	0	0	0	0	0	0	0	0	0	0	0	0	0	0	0	0	0	0	0	0	0	0	0	0	0	0	0	0	0	0
0	1550770	2	0	0	0	0	0	2	0	0	2	2	2	0	0	0	2	2	2	0	0	0	2	0	0	2	0	0	2	2	2	2	0	1	2	0	0	2	2	2	2	2	0	0	1	0	0	0	0
0	1551033	2	0	0	0	0	0	2	0	0	2	2	2	0	0	0	2	2	2	0	0	0	2	0	0	2	0	0	2	2	2	2	0	0	2	0	0	0	2	2	2	2	0	0	2	0	0	0	0
0	1553137	0	0	0	0	0	0	0	0	0	0	0	0	0	0	0	0	0	0	0	0	0	0	0	0	0	0	0	0	0	0	0	0	0	0	0	0	0	0	0	0	0	0	0	0	0	0	0	0
0	1553469	2	2	2	2	2	2	2	2	2	2	2	2	2	2	2	2	2	2	0	2	0	2	0	0	2	0	0	2	2	2	2	2	2	2	2	2	2	2	2	2	2	2	2	2	2	2	2	2
0	1563856	0	0	2	2	0	0	0	0	0	0	0	0	0	0	0	0	0	0	0	0	0	0	0	0	0	0	0	0	0	0	0	0	0	0	0	0	0	0	0	0	0	0	0	0	0	0	0	0
0	1569627	2	0	0	0	0	0	2	0	0	2	2	0	2	2	0	2	2	2	0	0	0	0	0	0	0	0	0	2	2	2	2	0	0	2	0	0	0	2	2	2	2	0	0	2	0	0	0	0
0	1570465	2	2	2	2	1	2	2	2	2	2	2	2	2	2	2	2	2	2	0	2	0	2	0	2	2	0	0	2	2	2	2	2	2	2	2	2	2	2	2	2	2	2	2	2	2	2	2	2
0	1574402	2	0	0	0	0	0	2	0	0	2	2	2	0	0	0	2	2	2	0	0	0	2	0	0	2	0	0	2	2	2	2	0	0	0	0	0	0	2	2	2	2	0	0	2	0	0	0	0
0	1574709	0	0	0	0	1	0	0	0	0	0	0	0	0	0	0	0	0	0	0	0	2	0	2	2	0	2	2	0	0	0	0	0	0	0	0	0	0	0	0	0	0	0	0	0	0	0	0	0
0	1694076	0	0	2	2	0	0	0	0	0	0	0	0	0	0	0	0	0	0	0	0	0	0	0	0	0	0	0	0	0	0	0	0	0	0	0	0	0	0	0	0	0	0	0	0	2	0	2	2
0	1694601	0	0	0	0	0	0	0	0	0	0	0	0	0	0	0	0	0	0	0	0	2	0	0	0	0	0	2	0	0	0	0	0	0	0	0	0	0	0	0	0	0	0	0	0	0	0	0	0
0	1694637	0	0	0	0	0	2	2	0	2	2	2	2	2	2	2	2	2	2	0	2	0	2	0	0	2	0	0	2	2	2	2	2	2	2	2	2	0	0	2	2	2	0	0	0	0	0	0	0
0	1695016	0	0	0	0	1	2	2	0	0	2	1	2	2	0	2	2	2	2	0	2	0	2	0	0	2	0	0	2	2	2	2	2	0	2	2	2	0	0	2	2	2	0	0	0	0	0	0	0
0	1700639	0	0	0	0	0	0	0	0	0	0	0	0	0	0	0	0	0	0	0	0	0	0	0	0	0	0	0	0	0	0	0	0	0	0	0	0	0	0	0	0	2	0	0	0	0	0	0	0
0	1703722	0	0	2	2	0	0	0	0	0	0	0	0	0	0	0	0	0	0	0	0	0	0	0	0	0	0	0	0	0	0	0	0	0	0	0	0	0	0	0	0	0	0	0	0	2	0	2	2
0	1703891	0	0	0	0	0	0	0	0	2	0	1	0	0	2	0	0	0	0	0	0	0	0	0	0	0	0	0	0	0	0	0	0	2	0	0	0	0	0	0	0	0	0	0	0	0	0	0	0
0	1703966	2	2	2	2	1	2	2	2	0	2	2	2	2	0	2	2	2	2	0	2	0	2	2	2	2	0	0	2	2	2	2	2	0	2	2	2	2	2	2	2	2	1	0	1	2	2	2	2
0	1704180	0	0	0	0	0	0	0	0	2	0	2	0	0	2	0	0	0	0	0	0	0	0	0	0	0	0	0	0	0	0	0	0	2	0	0	0	0	0	0	0	0	0	0	0	0	0	0	0
0	1707090	0	0	2	2	0	0	0	0	0	0	0	0	0	0	0	0	0	0	0	0	0	0	0	0	0	0	0	0	0	0	0	0	0	0	0	0	0	0	0	0	0	0	0	0	2	0	2	2
0	1709839	0	0	0	0	0	0	0	0	0	0	0	0	0	0	0	0	0	0	0	0	0	0	0	0	0	0	1	0	0	0	0	0	0	0	0	0	0	0	0	0	0	1	1	0	0	0	0	0
0	1710405	0	0	2	2	0	0	0	0	0	0	0	0	0	0	0	0	0	0	0	0	0	0	0	0	0	0	0	0	0	0	0	0	0	0	0	0	0	0	0	0	0	0	0	0	2	0	2	2
0	1710406	0	0	2	2	0	0	0	0	0	0	0	0	0	0	0	0	0	0	0	0	0	0	0	0	0	0	0	0	0	0	0	0	0	0	0	0	0	0	0	0	0	0	0	0	2	0	2	2
0	1716755	0	0	0	0	0	0	0	0	2	0	1	0	0	2	0	0	0	0	0	0	0	0	0	0	0	0	0	0	0	0	0	0	2	0	0	0	0	0	0	0	0	0	0	0	0	0	0	0
0	1718244	0	0	2	2	0	0	0	0	0	0	0	0	0	0	0	0	0	0	0	0	0	0	0	0	0	0	0	0	0	0	0	0	0	0	0	0	0	0	0	0	0	0	0	0	2	0	2	2
0	1721203	0	0	0	0	0	0	0	0	0	0	0	0	0	0	0	0	0	0	0	0	0	0	0	0	0	0	1	0	0	0	0	0	0	0	0	0	0	0	0	0	0	0	0	0	0	0	0	0
0	1732903	0	0	0	0	0	0	0	0	2	0	0	0	0	2	0	0	0	0	0	0	0	0	0	0	0	0	0	0	0	0	0	0	2	0	0	0	0	0	0	0	0	0	0	0	0	0	0	0
0	1741597	0	0	0	0	0	1	0	0	2	2	0	0	0	2	0	0	0	0	0	0	0	0	0	0	0	0	0	0	0	0	0	0	2	0	2	0	0	0	0	0	0	0	0	0	0	0	0	0
0	1742601	0	0	0	0	0	0	0	0	0	0	0	0	0	0	0	0	0	0	0	0	0	0	0	1	0	0	0	0	0	0	0	2	0	0	0	0	0	0	0	0	0	0	2	0	0	0	0	0
0	1742606	0	0	0	0	0	0	0	0	0	0	0	0	0	0	0	0	0	0	0	0	0	0	1	1	0	0	0	0	0	0	0	2	0	0	0	0	0	0	0	0	0	0	2	0	0	0	0	0
0	1747996	0	0	0	0	0	0	0	0	2	0	0	0	0	2	0	0	0	0	0	0	0	0	0	0	0	0	0	0	0	0	0	0	2	0	0	0	0	0	0	0	0	0	0	0	0	0	0	0
0	1748607	0	0	0	0	0	0	0	0	2	0	0	0	0	2	0	0	0	0	0	0	0	0	0	0	0	0	0	0	0	0	0	0	2	0	0	0	0	0	0	0	0	0	0	0	0	0	0	0
0	1750611	0	0	0	0	0	0	0	0	2	0	0	0	0	2	0	0	0	0	0	0	0	0	0	0	0	0	0	0	0	0	0	0	2	0	0	0	0	0	0	0	0	0	0	0	0	0	0	0
0	1753982	0	0	0	0	0	0	0	0	2	0	0	0	0	2	0	0	0	0	0	0	0	0	0	0	0	0	0	0	0	0	0	0	2	0	0	0	0	0	0	0	0	0	0	0	0	0	0	0
0	1754212	0	0	0	0	0	0	0	0	2	0	0	0	0	2	0	0	0	0	0	0	0	0	0	0	0	0	0	0	0	0	0	0	2	0	0	0	0	0	0	0	0	0	0	0	0	0	0	0
0	1754434	0	0	0	0	0	0	0	0	2	0	0	0	0	2	0	0	0	0	0	0	0	0	0	0	0	0	0	0	0	0	0	0	2	0	0	0	0	0	0	0	0	0	0	1	0	0	0	0
0	1754441	0	0	0	0	0	0	0	0	2	0	0	0	0	2	0	0	0	0	0	0	0	0	0	0	0	0	0	0	0	0	0	0	2	0	0	0	0	0	0	0	0	0	0	1	0	0	0	0
0	1754492	0	0	0	0	0	0	0	0	2	0	0	0	0	2	0	0	0	0	0	0	0	0	0	0	0	0	0	0	0	0	0	0	2	0	0	0	0	0	0	0	0	0	0	0	0	0	0	0
0	1754547	0	0	0	0	0	0	0	0	2	0	0	0	0	2	0	0	0	0	0	0	0	0	0	0	0	0	0	0	0	0	0	0	2	0	0	0	0	0	0	0	0	0	0	0	0	0	0	0
0	1754644	0	0	0	0	0	0	0	0	2	0	0	0	0	2	0	0	0	0	0	0	0	0	0	0	0	0	0	0	0	0	0	0	2	0	0	0	0	0	0	0	0	0	0	1	0	0	0	0
0	1756257	0	0	0	0	0	0	0	0	2	0	0	0	0	2	0	0	0	0	0	0	0	0	0	0	0	0	0	0	0	0	0	0	2	0	0	0	0	0	0	0	0	0	0	1	0	0	0	0
0	1762615	0	0	0	0	0	0	0	0	2	0	0	0	0	2	0	0	0	0	0	0	0	0	0	0	0	0	0	0	0	0	0	0	2	0	0	0	0	0	0	0	0	0	0	0	0	0	0	0
0	1779729	0	0	0	0	0	0	0	0	2	0	0	0	0	2	0	0	0	0	0	0	0	0	0	0	0	0	0	0	0	0	0	0	1	0	0	0	0	0	0	0	0	0	0	0	0	0	0	0
0	1779856	0	0	0	0	0	0	0	0	2	0	0	0	0	2	0	0	0	0	0	0	0	0	0	0	0	0	0	0	0	0	0	0	1	0	0	0	0	0	0	0	0	0	0	0	0	0	0	0
0	1781672	2	2	2	2	1	2	2	2	0	2	2	2	2	0	2	2	2	2	0	2	0	2	2	2	2	0	0	2	2	2	2	2	1	2	2	2	1	1	2	2	2	1	0	2	2	2	2	2
0	1990886	0	0	0	0	0	2	2	0	0	0	0	2	2	2	2	2	2	2	0	2	0	2	0	0	2	0	0	2	2	2	0	2	0	2	0	0	2	0	0	2	2	0	0	0	0	0	0	0
0	1991039	0	0	0	0	0	2	2	0	0	0	0	2	2	2	2	2	2	2	0	2	0	2	0	0	2	0	0	2	2	2	0	2	0	2	0	0	2	0	0	2	2	0	0	0	0	0	0	0
0	2030991	0	0	2	2	0	0	0	2	0	2	0	0	0	0	0	0	0	0	0	0	0	0	0	0	0	0	0	0	0	0	2	0	0	0	2	2	0	2	2	0	0	2	0	0	0	0	0	0
0	2031032	0	0	0	0	0	2	2	0	0	0	1	0	0	2	0	2	2	2	0	2	0	2	0	0	0	0	0	2	2	2	0	2	0	2	0	0	2	0	0	2	2	0	0	0	0	0	0	0
0	2031163	0	0	0	0	0	2	2	0	0	0	2	2	2	2	2	2	2	2	0	2	0	2	0	0	2	0	0	2	2	2	0	2	0	2	0	0	2	0	0	2	2	0	0	0	0	0	0	0
0	2031203	0	0	0	0	0	2	2	0	0	0	1	2	2	2	2	2	2	2	0	2	0	2	0	0	2	0	0	2	2	2	0	2	0	2	0	0	2	0	0	2	2	0	0	0	0	0	0	0
0	2035777	0	0	0	0	0	2	2	0	0	0	0	1	2	2	2	2	2	2	0	2	0	2	0	0	2	0	0	2	2	2	0	2	0	2	0	0	2	0	0	2	2	0	0	0	0	0	0	0
0	2035852	0	0	0	0	0	2	2	0	0	0	0	2	2	2	2	2	2	2	0	2	0	2	0	0	2	0	0	2	2	2	0	2	0	2	0	0	2	0	0	2	2	0	0	0	0	0	0	0
0	2036596	0	0	0	0	0	0	0	0	0	0	0	2	2	0	0	0	0	0	0	0	0	0	0	0	2	2	0	0	0	0	0	0	0	0	0	0	0	0	0	0	0	0	0	0	0	0	0	0
0	2047598	0	0	0	0	0	2	2	0	0	0	0	0	0	1	0	2	2	2	0	2	0	2	0	0	2	0	0	2	2	2	0	2	0	2	0	0	2	0	0	2	2	0	0	0	0	0	0	0
0	2063563	0	0	0	0	2	1	1	0	0	0	2	2	1	2	2	1	1	2	0	2	0	2	0	0	2	0	0	1	2	2	0	2	2	1	0	0	2	0	0	2	2	0	0	0	0	0	0	0
0	2063980	0	0	0	0	2	2	2	0	0	0	0	1	2	2	2	2	2	1	0	2	0	2	0	0	2	0	0	2	2	2	0	2	2	2	0	0	2	0	0	2	2	0	0	0	0	0	0	0
0	2064138	0	0	0	0	1	2	2	0	0	0	1	2	2	1	2	2	2	2	0	2	0	2	0	0	2	0	0	2	2	2	0	2	0	2	0	0	2	0	0	2	2	0	0	0	0	0	0	0
0	2064193	0	0	0	0	1	2	2	0	0	0	0	1	2	2	2	2	2	2	0	2	0	2	0	0	2	0	0	2	2	2	0	2	0	2	0	0	2	0	0	2	2	0	0	0	0	0	0	0
0	2134406	0	0	0	0	0	0	2	2	0	0	0	0	0	0	0	0	0	0	0	2	0	0	0	0	0	0	0	0	0	0	2	2	2	0	0	0	0	2	2	0	0	2	2	1	2	0	2	2
0	2134673	0	0	0	0	0	0	2	2	0	0	0	0	0	0	0	0	0	0	0	0	0	0	0	0	0	0	0	0	0	0	2	0	0	0	0	0	0	2	2	0	0	2	2	0	2	0	0	0
0	2134729	0	0	0	0	0	0	2	2	0	0	0	0	0	0	0	0	0	0	0	0	0	0	0	0	0	0	0	0	0	0	2	0	0	0	0	0	0	2	2	0	0	2	2	0	2	0	0	0
0	2180206	0	0	0	0	0	0	0	0	1	0	0	0	0	0	0	0	0	0	0	0	0	0	0	0	0	0	0	0	0	0	0	2	0	0	0	0	2	0	0	0	0	0	0	0	0	0	0	0
0	2180626	2	2	0	0	0	0	0	0	0	0	0	0	0	0	0	0	0	0	0	0	0	0	0	0	0	0	0	0	0	0	0	0	0	0	0	0	0	0	0	0	0	0	0	2	0	0	0	0
0	2180927	0	0	0	0	0	2	2	0	0	2	1	1	2	2	0	0	2	2	0	0	0	2	0	0	2	0	0	2	2	2	2	0	0	2	2	2	0	2	2	2	2	0	0	0	0	0	0	0
0	2183783	0	0	0	0	0	0	2	0	0	2	0	0	0	1	0	0	0	0	0	0	0	2	0	0	2	0	0	2	2	2	2	0	0	2	2	2	0	2	2	2	2	0	0	0	0	0	0	0
0	2184133	0	0	0	0	0	0	0	0	0	0	0	0	0	0	0	0	0	0	0	0	2	0	0	2	0	2	2	0	0	0	0	0	0	0	0	0	0	0	0	0	0	0	0	0	0	0	0	0
0	2190196	2	2	0	0	0	0	0	0	0	0	0	0	0	0	0	0	0	0	0	0	0	0	0	0	0	0	0	0	0	0	0	0	0	0	0	0	0	0	0	0	0	0	0	2	0	0	0	0
0	2191481	0	0	0	0	0	0	2	0	0	2	0	0	0	0	0	0	2	2	0	0	0	2	0	0	2	0	0	2	2	2	2	0	0	2	2	2	0	2	2	2	2	0	0	0	0	0	0	0
0	2192216	0	0	0	0	0	0	0	0	1	0	0	0	0	0	0	0	0	0	0	2	0	0	0	0	0	0	0	0	0	0	0	2	2	0	0	0	2	0	0	0	0	0	0	0	0	0	0	0
0	2192720	2	2	0	0	0	0	0	0	0	0	0	0	0	0	0	0	0	0	0	0	0	0	0	0	0	0	0	0	0	0	0	0	0	0	0	0	0	0	0	0	0	0	0	1	0	0	0	0
0	2192901	0	0	0	0	2	0	0	0	0	0	0	1	0	0	0	0	0	0	0	0	0	0	0	0	0	0	0	0	0	0	0	0	0	0	0	0	0	0	0	0	0	0	0	0	0	0	0	0
0	2196782	0	0	0	0	0	0	0	0	0	0	0	0	0	0	0	2	2	2	0	0	0	0	0	0	0	0	0	0	0	0	0	0	0	0	0	0	0	0	0	0	0	0	0	0	0	0	0	0
0	2196807	0	0	0	0	0	0	0	0	1	0	0	0	0	0	0	0	0	0	0	2	0	0	0	0	0	0	0	0	0	0	0	2	2	0	0	0	0	0	0	0	0	0	0	0	0	0	0	0
0	2197060	0	0	0	0	0	2	2	0	0	2	2	0	0	0	0	0	0	0	0	0	0	2	0	0	2	0	0	2	2	2	2	0	0	2	2	2	0	2	2	2	2	0	0	0	0	0	0	0
0	2197061	0	0	0	0	0	2	2	0	0	2	2	0	0	0	0	0	0	0	0	0	0	2	0	0	2	0	0	2	2	2	2	0	0	2	2	2	0	2	2	2	2	0	0	0	0	0	0	0
0	2200622	0	0	0	0	0	0	0	2	0	0	0	0	0	0	0	0	0	0	0	0	0	0	0	0	0	0	0	0	0	0	0	0	0	0	0	0	0	0	0	0	0	0	0	0	0	2	0	0
0	2204703	0	0	0	0	0	0	0	0	0	0	0	0	0	0	0	0	0	0	0	0	0	0	0	0	0	0	0	0	0	0	0	0	0	0	0	0	0	0	0	0	0	0	0	0	0	0	0	0
0	2205890	0	0	0	0	0	2	2	0	0	2	0	0	0	0	0	0	0	0	0	0	0	2	0	0	2	0	0	2	2	2	2	0	0	2	2	2	0	2	2	2	2	0	0	0	0	0	0	0
0	2207429	0	0	0	0	0	0	0	0	0	0	0	0	0	0	0	0	0	0	0	0	0	0	0	0	0	0	0	0	0	0	0	0	0	0	0	0	0	0	0	0	0	0	0	0	0	0	0	0
0	2208880	0	0	0	0	0	2	2	0	0	2	0	0	0	0	0	0	0	0	0	0	0	2	0	0	2	0	0	2	2	2	2	0	0	2	2	2	0	2	2	2	2	0	0	0	0	0	0	0
0	2209611	0	0	0	0	0	0	0	0	0	0	0	0	0	0	0	0	0	0	0	0	0	0	0	0	0	0	0	0	0	0	0	0	0	0	0	0	0	0	0	0	0	0	0	0	0	0	0	0
0	2209864	0	0	0	0	0	0	0	0	0	0	0	0	0	0	0	0	0	0	0	0	0	0	0	0	0	0	0	0	0	0	0	0	0	0	0	0	0	0	0	0	0	0	0	0	0	0	0	0
0	2211001	0	0	0	0	0	0	0	0	0	0	1	0	0	0	0	0	0	0	0	0	0	0	0	0	0	0	0	0	0	0	0	0	0	0	0	0	0	0	0	0	0	0	0	0	2	0	2	2
0	2211615	2	2	0	0	0	0	0	0	0	0	0	0	0	0	0	0	0	0	0	0	0	0	0	0	0	0	0	0	0	0	0	0	0	0	0	0	0	0	0	0	0	0	0	2	0	0	0	0
0	2212172	0	0	0	0	0	2	2	0	0	2	1	0	0	0	0	0	0	0	0	0	0	2	0	0	2	0	0	2	2	2	2	0	0	2	2	2	0	2	2	2	2	0	0	0	0	0	0	0
0	2217663	0	0	0	0	0	0	0	0	0	0	0	0	0	0	0	0	0	0	0	0	0	0	0	0	0	0	0	0	0	0	0	0	0	0	0	0	0	0	0	0	0	0	0	0	0	0	0	0
0	2220306	0	0	0	0	0	0	0	0	0	0	0	0	0	0	0	0	0	0	0	0	0	0	0	0	0	0	0	0	0	0	0	0	0	0	0	0	0	0	0	0	0	0	0	0	2	0	2	2
0	2222485	0	0	0	0	0	0	0	0	0	0	0	0	0	1	0	0	0	0	0	0	2	0	2	2	0	0	2	0	0	0	0	0	0	0	0	0	0	0	0	0	0	0	0	0	0	0	0	0
0	2223101	0	0	0	0	0	0	0	0	0	0	0	0	0	0	0	2	2	2	0	0	0	0	0	0	0	0	0	0	0	0	0	0	0	0	0	0	0	0	0	0	0	0	0	0	0	0	0	0
0	2223560	0	0	0	0	0	0	0	0	0	0	0	0	0	0	0	0	0	0	0	0	0	0	0	0	0	0	0	0	0	0	0	0	0	0	0	0	0	0	0	0	0	0	0	0	0	0	0	0
0	2225780	0	0	0	0	1	2	2	0	0	2	0	0	0	0	0	0	0	0	0	0	0	2	0	0	2	0	0	2	2	2	2	0	0	2	2	2	0	2	2	2	2	0	0	0	0	0	0	0
0	2239340	0	0	0	0	0	2	2	0	0	2	1	0	0	0	0	0	0	0	0	0	0	2	0	0	2	0	0	2	2	2	0	2	0	2	2	2	0	2	0	2	2	0	0	0	0	0	0	0
0	2246176	0	0	0	0	1	0	2	0	2	2	1	0	0	0	0	0	0	0	0	2	0	2	0	0	2	0	0	2	2	2	2	2	2	2	2	2	2	2	2	2	2	0	0	2	0	0	0	0
0	2249644	2	0	0	0	0	0	0	2	0	0	0	0	0	0	0	0	0	0	0	0	0	0	0	0	0	0	0	0	0	0	0	0	0	0	0	0	0	0	0	0	0	0	0	1	0	0	0	0
0	2251755	0	0	0	0	0	0	0	0	0	0	0	0	0	0	0	0	0	0	0	0	0	0	0	0	0	0	0	0	0	0	0	0	0	0	0	0	0	0	0	0	0	0	0	0	0	0	0	0
0	2252390	0	0	0	0	0	0	0	0	0	0	0	0	0	0	0	0	0	0	0	0	0	0	0	0	0	0	0	0	0	0	0	0	0	0	0	0	0	0	0	0	0	0	0	0	0	0	0	0
0	2252676	0	0	0	0	0	0	0	0	0	0	0	0	0	0	0	0	0	0	0	0	0	0	0	0	0	0	0	0	0	0	0	0	0	0	0	0	0	0	0	0	0	0	0	0	0	2	2	2
0	2253617	0	0	0	0	0	0	0	0	1	0	1	0	0	0	0	0	0	0	0	0	0	0	0	0	0	0	0	0	0	0	0	2	0	0	0	0	2	0	0	0	0	0	0	0	0	0	0	0
0	2254660	0	0	0	0	1	0	0	0	0	0	0	1	0	0	0	2	2	2	0	0	0	0	0	0	0	0	0	0	0	0	0	0	0	0	0	0	0	0	0	0	0	0	0	0	0	0	0	0
0	2260706	2	0	0	0	0	0	0	0	0	0	1	0	0	0	0	0	0	0	0	0	0	0	0	0	0	0	0	0	0	0	0	0	0	0	0	0	0	0	0	0	0	0	0	1	0	0	2	2
0	2517252	2	0	0	0	0	2	2	0	0	2	2	1	0	0	0	2	2	2	0	0	0	2	0	0	0	0	0	2	2	2	2	2	1	2	2	2	0	2	2	2	2	0	0	0	0	0	0	0
0	2536655	2	0	0	0	0	2	2	0	0	2	2	0	0	0	0	2	2	2	0	0	0	2	0	0	0	0	0	2	2	2	2	2	2	2	2	2	0	2	2	2	2	0	0	1	0	0	0	0
0	2538985	0	0	0	0	0	0	0	0	0	0	0	0	0	0	0	0	0	0	0	0	0	0	0	0	0	0	0	0	0	0	0	0	0	0	0	0	0	0	0	0	0	0	2	0	2	0	2	2
0	2544421	1	0	0	0	0	0	0	0	0	1	0	0	0	0	0	0	0	0	0	0	0	1	0	0	0	0	0	0	0	0	0	0	0	0	0	0	0	0	0	0	0	2	0	1	0	0	0	0
0	2544422	1	0	0	0	0	0	0	0	0	1	0	0	0	0	0	0	0	0	0	0	0	1	0	0	0	0	0	0	0	0	0	0	0	0	0	0	0	0	0	0	0	2	0	1	0	0	0	0
0	2545353	0	0	0	0	2	0	0	0	0	0	0	0	0	0	0	0	0	0	0	0	2	0	0	0	0	2	1	0	0	0	0	0	0	0	0	0	0	0	0	0	0	0	0	0	0	0	0	0
0	2547936	0	0	0	0	0	0	0	0	0	0	0	0	0	0	0	0	0	0	0	0	0	0	2	2	0	0	0	0	0	0	0	0	0	0	0	0	0	0	0	0	0	0	0	0	0	0	0	0
0	2566477	0	0	0	0	0	0	0	0	0	0	0	0	0	0	0	0	0	0	0	0	0	0	0	0	0	0	0	0	0	0	0	0	0	0	0	0	0	0	0	0	0	0	0	0	2	0	2	2
0	2567168	2	0	0	0	0	2	2	0	0	2	2	0	0	0	0	2	2	2	0	0	0	2	0	0	0	0	0	2	2	2	2	2	2	2	2	2	0	2	2	2	2	0	0	2	0	0	0	0
0	2569225	2	0	0	0	0	2	2	0	0	2	2	0	0	0	0	2	2	2	0	0	0	2	0	0	0	0	0	2	2	2	2	2	1	2	2	2	0	2	2	2	2	0	0	0	0	0	0	0
0	2571569	0	0	2	2	0	0	0	0	0	0	0	0	0	0	0	0	0	0	0	0	0	0	0	0	0	0	0	0	0	0	0	0	1	0	0	0	0	0	0	0	0	2	2	1	2	0	2	2
0	2572848	0	0	0	0	2	0	0	0	0	0	0	0	0	0	0	0	0	0	0	0	2	0	0	0	0	2	0	0	0	0	0	0	0	0	0	0	0	0	0	0	0	0	0	0	0	0	0	0
0	2572941	2	0	0	0	0	2	2	0	0	2	2	0	0	0	0	2	2	2	0	0	0	2	0	0	0	0	0	2	2	2	2	2	2	2	2	2	0	2	2	2	2	0	0	1	0	0	0	0
0	2574250	2	0	0	0	0	2	2	0	0	2	2	1	0	0	0	2	2	2	0	0	0	2	0	0	0	0	0	2	2	2	2	2	2	2	2	2	0	2	2	2	2	1	0	1	0	0	0	0
0	2574267	0	0	0	0	0	0	0	0	0	0	0	0	0	0	0	0	0	0	0	0	0	0	2	2	0	0	0	0	0	0	0	0	0	0	0	0	0	0	0	0	0	0	0	0	0	0	0	0
0	2579367	2	0	0	0	0	2	2	0	0	1	2	0	0	0	0	2	2	2	0	0	0	2	0	0	0	0	0	2	2	2	2	2	2	2	2	2	0	2	2	2	2	0	0	1	0	0	0	0
0	2579370	0	0	0	0	0	0	0	0	0	0	0	0	0	0	0	0	0	0	0	0	0	0	2	2	0	0	0	0	0	0	0	0	0	0	0	0	0	0	0	0	0	0	0	0	0	0	0	0
0	2579417	0	0	0	0	1	0	0	0	0	0	0	0	0	0	0	0	0	0	0	0	2	0	0	0	0	2	1	0	0	0	0	0	0	0	0	0	0	0	0	0	0	0	0	0	0	0	0	0
0	2579605	0	0	0	0	0	0	0	0	0	0	0	0	0	0	0	0	0	0	0	0	0	0	2	2	0	0	0	0	0	0	0	0	0	0	0	0	0	0	0	0	0	0	0	0	0	0	0	0
0	2580373	2	0	0	0	0	2	2	0	0	2	2	0	0	0	0	2	2	2	0	0	0	2	0	0	0	0	0	2	2	2	2	2	2	2	2	2	0	2	2	2	2	0	0	2	0	0	0	0
0	2583685	2	0	0	0	0	2	2	0	0	2	2	0	0	0	0	2	2	2	0	0	0	2	0	0	0	0	0	2	2	2	2	2	2	2	2	2	0	2	2	2	2	0	0	2	0	0	0	0
0	2584554	0	0	0	0	0	0	0	0	0	0	0	0	0	0	0	0	0	0	0	0	0	0	2	2	0	0	0	0	0	0	0	0	0	0	0	0	0	0	0	0	0	0	0	0	0	0	0	0
0	2584743	0	0	0	0	1	0	0	0	0	0	0	1	0	0	0	0	0	0	0	0	2	0	0	0	0	2	1	0	0	0	0	0	0	0	0	0	0	0	0	0	0	0	0	0	0	0	0	0
0	2584836	0	0	2	2	0	0	0	0	0	0	0	0	0	0	0	0	0	0	0	0	0	0	0	0	0	0	0	0	0	0	0	0	2	0	0	0	0	0	0	0	0	2	0	1	0	0	1	0
0	2584859	2	2	2	2	0	2	2	2	2	2	2	2	2	2	0	2	2	2	0	2	0	2	0	0	2	0	1	2	2	2	2	2	2	2	2	2	2	2	2	2	2	2	2	2	2	0	2	2
0	2584860	2	2	2	2	0	2	2	2	2	2	2	2	2	2	0	2	2	2	0	2	0	2	0	0	2	0	1	2	2	2	2	2	2	2	2	2	2	2	2	2	2	2	2	2	2	0	2	2
0	2586105	0	0	0	0	1	0	0	0	0	0	0	0	0	0	0	0	0	0	0	0	2	0	0	0	0	2	0	0	0	0	0	0	0	0	0	0	0	0	0	0	0	0	0	0	0	0	0	0
0	2586316	2	0	0	0	0	2	2	0	0	2	2	0	0	0	0	2	2	2	0	0	0	2	0	0	0	0	0	2	2	2	2	2	1	2	2	2	0	2	2	2	2	0	0	2	0	0	0	0
0	2586631	2	0	0	0	0	2	2	0	0	2	2	0	0	0	0	2	2	2	0	0	0	2	0	0	0	0	0	2	2	2	2	2	2	2	2	2	0	2	2	2	2	0	0	2	0	0	0	0
0	2586735	0	0	0	0	0	0	0	0	0	0	0	0	0	0	0	0	0	0	0	0	0	0	0	0	0	0	0	0	0	0	0	0	0	0	0	0	0	0	0	0	0	0	2	0	2	0	2	2
0	2587362	0	0	2	2	0	0	0	0	0	0	0	0	0	0	0	0	0	0	0	0	0	0	0	0	0	0	0	0	0	0	0	0	0	0	0	0	0	0	0	0	0	2	0	1	0	0	0	0
0	2587695	0	0	2	2	0	0	0	0	0	0	0	0	0	0	0	0	0	0	0	0	0	0	0	0	0	0	0	0	0	0	0	0	0	0	0	0	0	0	0	0	0	2	0	1	0	0	0	0
0	2588371	2	0	0	0	0	2	2	0	0	2	2	0	0	0	0	2	2	2	0	0	0	2	0	0	0	0	0	2	2	2	2	2	2	2	2	2	0	2	2	2	2	0	0	2	0	0	0	0
0	2588419	0	0	0	0	0	0	0	0	0	0	0	0	0	0	0	0	0	0	0	0	0	0	0	0	0	0	0	0	0	0	0	0	0	0	0	0	0	0	0	0	0	0	2	0	2	0	2	2
0	2589672	0	0	0	0	0	0	0	0	0	0	0	0	0	0	0	0	0	0	0	0	0	0	2	2	0	0	0	0	0	0	0	0	0	0	0	0	0	0	0	0	0	0	0	0	0	0	0	0
0	2589830	0	0	0	0	1	0	0	0	0	0	0	0	0	0	0	0	0	0	0	0	2	0	0	0	0	2	1	0	0	0	0	0	0	0	0	0	0	0	0	0	0	0	0	0	0	0	0	0
0	2589989	0	0	0	0	1	0	0	0	0	0	0	0	0	0	0	0	0	0	0	0	2	0	0	0	0	2	0	0	0	0	0	0	0	0	0	0	0	0	0	0	0	0	0	0	0	0	0	0
0	2601249	0	0	0	0	2	0	0	0	0	0	0	0	0	0	0	0	0	0	0	0	2	0	0	0	0	2	2	0	0	0	0	0	0	0	0	0	0	0	0	0	0	0	0	0	0	0	0	0
0	2604864	0	0	0	0	2	0	0	0	0	0	0	0	0	0	0	0	0	0	0	0	2	0	0	0	0	1	1	0	0	0	0	0	0	0	0	0	0	0	0	0	0	0	0	0	0	0	0	0
0	2652033	0	0	0	0	1	0	0	0	0	0	0	0	0	0	0	0	0	0	0	0	0	0	2	2	0	2	0	0	0	0	0	0	0	0	0	0	0	0	0	0	0	0	0	0	0	0	0	0
0	2693114	0	0	0	0	0	0	0	2	0	0	0	0	0	0	0	0	0	0	0	0	0	0	0	0	0	0	2	0	0	0	0	0	0	0	0	0	0	0	0	0	0	0	2	0	0	0	2	2
0	2693356	0	2	0	0	0	0	0	0	0	0	0	0	0	0	0	0	0	0	0	0	0	0	0	0	0	0	0	0	0	0	0	0	0	0	0	0	0	0	0	0	0	0	0	0	2	2	0	0
0	2693393	0	0	0	0	0	0	0	0	0	0	0	0	0	0	0	0	0	0	0	0	0	2	0	0	0	0	0	0	2	2	0	0	0	0	2	2	0	0	0	0	0	0	0	0	0	0	0	0
0	2693396	0	0	0	0	0	0	0	0	0	0	0	0	0	0	0	0	0	0	0	0	0	2	0	0	0	0	0	0	2	2	0	0	0	0	2	2	0	0	0	0	0	0	0	0	0	0	0	0
0	2693611	2	0	2	2	0	0	0	0	2	0	0	0	0	2	0	0	0	0	0	2	0	0	0	0	0	0	0	0	0	0	0	2	0	0	0	0	0	0	0	2	0	0	0	2	0	0	0	0
0	2870297	0	0	0	0	0	0	2	0	0	2	2	0	0	0	0	0	0	0	0	0	0	0	0	0	0	0	0	2	2	2	2	0	0	2	0	0	0	2	2	2	2	0	0	0	0	0	0	0
0	2872939	0	0	0	0	2	0	0	0	0	0	0	0	0	0	0	0	0	0	0	0	2	0	2	2	0	2	2	0	0	0	0	0	0	0	0	0	0	0	0	0	0	0	0	0	0	0	0	0
0	2874939	2	2	0	0	0	0	0	0	0	0	0	0	0	0	0	0	0	0	0	0	0	0	0	0	0	0	0	0	0	0	0	0	0	0	0	0	0	0	0	0	0	0	2	2	0	0	0	0
0	2874999	0	0	0	0	2	0	0	0	0	0	0	0	0	0	0	0	0	0	0	0	2	0	2	2	0	2	2	0	0	0	0	0	0	0	0	0	0	0	0	0	0	0	0	0	0	0	0	0
0	2875204	0	0	0	0	0	0	0	0	0	0	0	0	0	0	0	2	2	2	0	0	0	0	0	0	0	0	0	0	0	0	0	0	0	0	0	0	0	0	0	0	0	0	0	0	0	0	0	0
0	2875890	0	0	0	0	1	0	0	0	0	0	0	0	0	0	0	0	0	0	0	0	2	0	2	2	0	0	2	0	0	0	0	0	0	0	0	0	0	0	0	0	0	0	0	0	0	0	0	0
0	2899013	0	0	0	0	0	0	0	0	0	0	0	0	0	0	0	0	0	0	0	0	0	0	0	0	0	0	0	0	0	0	0	0	0	0	0	0	0	0	0	2	0	0	0	0	0	0	0	0
0	2966383	0	0	0	0	0	0	0	0	0	0	0	0	0	0	0	0	0	0	0	0	0	0	0	0	0	0	0	0	0	0	0	0	0	0	0	0	0	0	0	0	0	0	0	0	0	0	0	0
0	2973695	0	0	0	0	2	2	0	1	0	0	0	2	2	2	2	0	0	0	0	0	0	0	0	0	0	0	0	0	0	0	0	0	0	0	0	0	0	0	0	0	0	0	0	0	0	0	0	0
0	3026927	0	0	0	0	1	0	0	0	0	0	0	0	0	0	0	0	0	0	0	0	2	0	2	2	0	2	2	0	0	0	0	0	0	0	0	0	0	0	0	0	0	0	0	0	0	0	0	0
0	3070499	2	2	2	2	0	2	2	2	2	2	2	2	2	2	2	2	2	2	0	2	0	2	0	0	2	0	0	2	2	2	2	2	2	2	2	2	2	2	2	2	2	2	2	2	2	2	2	2
0	3070501	2	0	0	0	0	0	0	1	0	0	0	1	2	2	0	2	2	2	0	0	0	0	0	0	0	0	0	0	0	0	0	0	0	0	0	0	0	0	0	0	0	0	0	0	0	0	0	0
0	3070619	2	1	2	2	0	2	2	2	2	2	2	2	2	2	2	2	2	2	0	2	0	2	0	0	2	0	0	2	2	2	2	2	2	2	2	2	2	2	2	2	2	2	2	2	2	2	2	2
0	3080420	0	0	0	0	0	0	0	0	2	0	0	0	0	0	0	0	0	0	0	0	0	0	0	0	0	0	0	0	0	0	0	2	2	0	0	0	2	0	0	2	2	0	0	1	0	0	0	0
0	3080589	0	0	0	0	0	0	0	0	0	0	0	0	0	0	0	0	0	0	0	0	0	0	0	0	0	0	0	0	0	0	0	0	0	0	0	0	0	0	0	0	2	0	0	0	0	0	0	0
0	3081963	2	2	0	0	0	0	0	0	0	0	0	0	0	0	0	2	2	2	0	0	0	0	0	0	0	0	0	0	0	0	0	0	0	2	0	0	0	0	0	0	0	0	0	0	2	0	0	0
0	3083594	0	0	0	0	0	0	0	0	0	0	0	0	0	0	0	0	0	0	0	0	0	0	0	0	0	0	0	0	0	0	0	2	2	0	0	0	0	0	0	0	0	0	0	1	0	0	0	0
0	3090432	0	0	0	0	1	0	2	0	0	2	2	0	0	0	0	0	0	0	0	0	0	0	0	0	0	0	0	2	2	2	2	0	0	0	2	2	0	2	2	0	0	0	0	0	0	0	0	0
0	3094017	0	0	0	0	0	0	0	0	2	0	0	0	0	0	0	0	0	0	0	0	0	0	0	0	0	0	0	0	0	0	0	2	2	0	0	0	2	0	0	0	0	0	0	1	0	0	0	0
0	3110118	0	0	0	0	0	0	0	0	2	0	0	0	0	0	0	0	0	0	0	0	0	0	0	0	0	0	0	0	0	0	0	2	2	0	0	0	2	0	0	0	0	0	0	0	0	0	0	0
0	3110523	0	0	2	2	0	0	0	0	0	0	0	0	0	0	0	0	0	0	0	0	0	0	0	0	0	0	0	0	0	0	0	0	1	0	0	0	0	0	0	0	0	2	2	0	0	0	2	2
0	3110630	0	0	0	0	0	0	0	0	0	2	0	0	0	0	0	0	0	0	0	0	0	0	0	0	0	0	0	2	2	2	2	0	0	0	2	2	0	2	2	0	0	0	0	0	0	0	0	0
0	3110934	0	0	0	0	0	0	0	0	0	2	0	0	0	0	0	0	0	0	0	0	0	0	0	0	0	0	0	2	2	2	2	0	0	0	2	2	0	2	2	2	0	0	0	0	0	0	0	0
0	3110962	0	0	0	0	2	0	0	0	0	0	0	1	0	0	0	0	0	1	0	0	2	0	0	0	0	2	2	0	0	0	0	0	0	0	0	0	0	0	0	0	0	0	0	0	0	0	0	0
0	3111015	0	0	0	0	0	0	0	0	0	2	0	0	0	0	0	0	0	0	0	0	0	0	0	0	0	0	0	2	2	2	2	0	0	0	2	2	0	2	2	2	0	0	0	0	0	0	0	0
0	3111644	0	0	0	0	0	0	0	0	0	0	0	0	0	0	0	0	0	0	0	0	0	0	0	0	0	0	0	0	0	0	0	0	0	0	0	0	0	0	0	0	0	0	0	0	0	0	0	0
0	3111884	0	0	0	0	0	0	0	0	0	2	0	0	0	0	0	0	0	0	0	0	0	0	0	0	0	0	0	2	2	2	2	0	0	0	2	2	0	2	2	2	0	0	0	0	0	0	0	0
0	3116218	0	0	0	0	1	0	0	0	0	2	0	1	0	0	0	0	0	0	0	0	0	0	0	0	0	0	0	2	2	2	2	0	0	0	2	2	0	2	2	2	0	0	0	0	0	0	0	0
0	3116357	0	0	0	0	1	0	0	0	0	0	0	0	0	0	0	0	0	0	0	0	2	0	0	0	0	2	2	0	0	0	0	0	0	0	0	0	0	0	0	0	0	0	0	0	0	0	0	0
0	3118838	0	0	2	2	0	0	0	0	0	0	0	0	0	0	0	0	0	0	0	0	0	0	0	0	0	0	0	0	0	0	0	0	0	0	0	0	0	0	0	0	0	2	2	0	0	0	2	2
0	3119602	0	0	0	0	0	0	0	0	0	0	0	0	0	0	0	0	0	0	0	0	0	0	0	0	0	0	0	0	0	0	0	2	1	0	0	0	0	0	0	0	0	0	0	0	0	0	0	0
0	3119880	0	0	0	0	2	0	0	0	0	0	0	1	0	0	0	0	0	0	0	0	2	0	0	0	0	2	2	0	0	0	0	0	0	0	0	0	0	0	0	0	0	0	0	0	0	0	0	0
0	3121504	0	0	0	0	0	0	0	0	0	2	0	0	0	0	0	0	0	0	0	0	0	0	0	0	0	0	0	2	2	2	2	0	0	0	2	2	0	2	2	2	0	0	0	0	0	0	0	0
0	3123215	2	2	0	0	0	0	2	0	0	0	2	0	0	0	0	2	2	2	0	0	0	0	0	0	0	0	0	0	0	0	0	0	0	0	0	0	0	0	0	0	0	0	0	2	2	0	0	0
0	3123705	2	2	0	0	0	0	2	0	0	0	2	0	0	0	0	2	2	2	0	0	0	0	0	0	0	0	0	0	0	0	0	0	0	0	0	0	0	0	0	0	0	0	0	1	2	0	0	0
0	3123779	0	0	0	0	2	0	0	0	0	0	0	0	0	0	0	0	0	0	0	0	2	0	0	0	0	2	2	0	0	0	0	0	0	0	0	0	0	0	0	0	0	0	0	0	0	0	0	0
0	3123989	0	0	0	0	0	0	0	0	0	2	0	0	0	0	0	0	0	0	0	0	0	0	0	0	0	0	0	2	2	2	2	0	0	0	2	2	0	2	2	0	0	0	0	0	0	0	0	0
0	3124851	2	2	0	0	0	0	2	0	0	0	2	0	0	0	0	2	2	2	0	0	0	0	0	0	0	0	0	0	0	0	0	0	0	0	0	0	0	0	0	0	0	0	0	2	2	0	0	0
0	3125104	0	0	0	0	0	0	0	0	0	2	0	0	0	0	0	0	0	0	0	0	0	0	0	0	0	0	0	2	2	2	2	0	0	0	2	2	0	2	2	2	0	0	0	0	0	0	0	0
0	3125158	0	0	2	2	0	0	0	0	0	0	0	0	0	0	0	0	0	0	0	0	0	0	0	0	0	0	0	0	0	0	0	0	0	0	0	0	0	0	0	0	0	0	2	0	0	0	2	2
0	3127323	2	2	0	0	0	0	2	0	0	0	2	0	0	0	0	2	2	2	0	0	0	0	0	0	0	0	0	0	0	0	0	0	0	0	0	0	0	0	0	0	0	0	0	2	2	0	0	0
0	3145351	0	0	0	0	1	0	0	0	0	0	0	0	0	0	0	0	0	0	0	0	2	0	0	0	0	2	2	0	0	0	0	0	0	0	0	0	0	0	0	0	0	0	0	0	0	0	0	0
0	3145362	0	0	0	0	0	0	0	0	2	0	0	0	0	0	0	0	0	0	0	0	0	0	0	0	0	0	0	0	0	0	0	2	2	0	0	0	2	0	0	0	0	0	0	0	0	0	0	0
0	3145387	0	0	2	2	0	0	0	0	0	0	0	0	0	0	0	0	0	0	0	0	0	0	0	0	0	0	0	0	0	0	0	0	0	0	0	0	0	0	0	0	0	0	2	0	0	0	2	2
0	3145728	0	0	0	0	0	0	0	0	0	2	0	0	0	0	0	0	0	0	0	0	0	0	0	0	0	0	0	2	2	2	2	0	0	0	2	2	0	2	2	2	0	0	0	0	0	0	0	0
0	3146336	2	2	0	0	1	0	2	0	0	0	2	0	0	0	0	2	2	2	0	0	2	0	0	0	0	2	2	0	0	0	0	0	0	0	0	0	0	0	0	0	0	0	0	2	2	0	0	0
0	3152392	0	0	0	0	2	0	0	0	0	0	0	1	0	0	0	0	0	0	0	0	0	0	0	0	0	0	0	0	0	0	0	0	0	0	0	0	0	0	0	0	0	0	0	0	0	0	0	0
0	3154349	2	2	0	0	0	0	2	0	0	0	2	0	0	0	0	2	2	1	0	0	0	0	0	0	0	0	0	0	0	0	0	0	0	0	0	0	0	0	0	0	0	0	0	1	2	0	0	0
0	3154533	0	0	0	0	0	0	0	0	0	2	0	0	0	0	0	0	0	0	0	0	0	2	0	0	0	0	0	2	2	2	2	0	0	0	2	2	0	2	2	2	0	0	0	0	0	0	0	0
0	3166820	2	2	2	2	1	2	2	2	2	2	2	2	2	2	2	2	2	2	0	0	0	2	0	0	2	0	0	2	2	2	2	2	2	2	2	2	2	2	2	2	2	2	2	2	2	2	2	2
0	3167399	2	2	0	0	0	0	2	0	0	0	2	0	0	0	0	2	2	1	0	0	0	0	0	0	0	0	0	0	0	0	0	0	0	0	0	0	0	0	0	0	0	0	0	1	2	0	0	0
0	3365371	0	0	2	2	0	0	2	2	0	0	2	0	0	0	0	0	0	0	0	2	0	2	0	0	0	2	0	2	2	2	2	0	0	0	2	2	0	0	2	0	2	0	2	0	0	2	0	0
0	3367552	0	0	2	2	0	0	2	2	0	0	2	0	0	0	0	0	0	0	0	2	0	2	0	0	0	2	0	2	2	2	2	0	0	0	2	2	0	0	2	0	2	0	2	0	0	2	0	0
0	3367643	0	0	0	0	0	0	2	0	0	0	2	0	0	0	0	0	0	0	0	0	0	0	0	0	0	0	0	0	0	0	2	0	0	0	0	0	0	0	2	0	2	0	0	0	0	0	0	0
0	3368617	0	0	0	0	0	0	0	0	0	0	0	0	0	0	0	0	0	0	0	0	0	0	0	0	0	0	0	0	0	0	1	0	0	0	0	0	0	0	1	0	2	0	0	0	0	0	0	0
0	3370060	0	0	2	2	0	0	2	0	0	0	2	0	0	0	0	0	0	0	0	2	0	2	0	0	0	2	0	2	2	2	2	0	0	0	2	2	0	0	2	0	2	0	0	0	0	0	0	0
0	3370064	0	0	0	0	0	0	0	0	0	0	0	0	0	0	0	0	0	0	0	2	0	0	0	0	0	0	0	2	0	0	0	0	0	0	0	0	0	0	0	0	0	0	0	0	0	0	0	0
0	3370305	0	0	2	2	0	0	2	2	0	0	2	0	0	0	0	0	0	0	0	2	0	2	0	0	0	2	0	2	2	2	2	0	0	0	2	2	0	0	2	0	2	0	2	0	0	2	0	0
0	3370337	0	0	2	2	0	0	2	2	0	0	2	0	0	0	0	0	0	0	0	2	0	2	0	0	0	2	0	2	2	2	2	0	0	0	2	2	0	0	2	0	2	0	2	0	0	2	0	0
0	3370900	0	0	2	2	0	0	2	2	0	0	2	0	0	0	0	0	0	0	0	2	0	2	0	0	0	2	0	2	2	2	2	0	0	0	2	2	0	0	2	0	2	0	2	0	0	2	0	0
0	3371360	0	0	2	2	0	0	2	2	0	0	2	0	0	0	0	0	0	0	0	2	0	2	0	0	0	2	0	2	2	2	2	0	0	0	2	2	0	0	2	0	2	0	2	0	0	2	0	0
0	3371385	0	0	2	2	0	0	2	2	0	0	2	0	0	0	0	0	0	0	0	2	0	2	0	0	0	2	0	2	2	2	2	0	0	0	2	2	0	0	2	0	2	0	2	0	0	2	0	0
0	3373024	0	0	0	0	0	0	2	0	0	0	2	0	0	0	0	0	0	0	0	0	0	2	0	0	0	0	0	0	2	2	2	0	0	0	2	2	0	0	2	0	2	0	0	0	0	0	0	0
0	3373852	0	0	2	2	0	0	2	2	0	0	2	0	0	0	0	0	0	0	0	2	0	2	0	0	0	2	0	2	2	2	2	0	0	0	2	2	0	0	2	0	2	0	2	0	0	2	0	0
0	3377878	0	0	2	2	0	0	0	2	0	0	0	0	0	0	0	0	0	0	0	2	0	0	0	0	0	2	0	2	0	0	0	0	0	0	0	0	0	0	0	0	0	0	2	0	0	2	0	0
0	3377986	0	0	0	0	0	0	2	0	0	0	2	0	0	0	0	0	0	0	0	0	0	0	0	0	0	0	0	0	0	0	2	0	0	0	0	0	0	0	2	0	2	0	0	0	0	0	0	0
0	3381395	0	0	2	2	2	0	0	2	0	0	0	0	0	0	0	0	0	0	0	2	0	0	0	0	0	2	0	2	0	0	0	0	0	0	0	0	0	0	0	0	0	0	2	0	0	2	0	0
0	3381413	0	0	0	0	0	0	0	0	0	0	0	0	0	0	0	0	0	0	0	0	2	0	0	0	0	0	2	0	0	0	0	0	0	0	0	0	0	0	0	0	0	0	0	0	0	0	2	2
0	3381558	0	0	0	0	0	0	0	0	0	0	0	0	0	0	0	0	0	0	0	2	0	0	0	0	0	0	0	2	0	0	0	0	0	0	0	0	0	0	0	0	0	0	0	0	0	0	0	0
0	3381727	0	0	0	0	1	2	0	0	0	2	0	1	0	0	2	2	2	2	0	0	2	0	0	0	2	0	2	0	0	0	0	0	0	0	0	0	0	2	0	2	0	0	0	0	0	0	2	2
0	3383566	0	0	2	2	1	0	0	2	0	0	0	0	0	0	0	0	0	0	0	2	0	0	0	0	0	2	0	2	0	0	0	0	0	0	0	0	0	0	0	0	0	0	2	0	0	2	0	0
0	3383594	0	0	2	2	2	0	0	2	0	0	0	0	0	0	0	0	0	0	0	2	0	0	0	0	0	2	0	2	0	0	0	0	0	0	0	0	0	0	0	0	0	0	2	0	0	2	0	0
0	3383660	0	0	2	2	2	0	0	2	0	0	0	1	0	0	0	0	0	0	0	2	0	0	0	0	0	2	0	2	0	0	0	0	0	0	0	0	0	0	0	0	0	0	2	0	0	2	0	0
0	3388668	2	0	0	0	0	0	0	0	0	0	0	0	0	0	0	0	0	0	0	0	0	0	0	0	0	0	0	0	0	0	0	0	1	2	0	0	2	0	0	0	0	2	2	2	2	2	0	0
0	3389685	0	0	2	2	1	0	0	2	0	0	0	0	0	0	0	0	0	0	0	2	0	0	0	0	0	2	0	2	0	0	0	0	0	0	0	0	0	0	0	0	0	0	0	0	0	0	0	0
0	3389686	0	0	2	2	1	0	0	2	0	0	0	0	0	0	0	0	0	0	0	2	0	0	0	0	0	2	0	2	0	0	0	0	0	0	0	0	0	0	0	0	0	0	0	0	0	0	0	0
0	3392508	0	0	2	2	2	0	0	2	0	0	0	0	0	0	0	0	0	0	0	2	0	0	0	0	0	2	0	2	0	0	0	0	0	0	0	0	0	0	0	0	0	0	0	0	0	0	0	0
0	3395724	0	0	0	0	0	0	0	0	0	0	0	0	0	0	0	0	0	0	0	0	2	0	0	0	0	0	2	0	0	0	0	0	0	0	0	0	0	0	0	0	0	0	0	0	0	0	2	2
0	3408091	0	0	2	2	2	0	0	2	0	0	0	0	0	0	0	0	0	0	0	2	0	0	0	0	0	2	0	2	0	0	0	0	0	0	0	0	0	0	0	0	0	0	0	0	0	0	0	0
0	3441781	0	0	2	2	1	0	0	2	0	0	0	0	0	0	0	0	0	0	0	2	0	0	0	0	0	2	0	2	0	0	0	0	0	0	0	0	0	0	0	0	0	0	0	0	0	0	0	0
0	3441782	0	0	2	2	0	0	0	2	0	0	0	0	0	0	0	0	0	0	0	2	0	0	0	0	0	2	0	2	0	0	0	0	0	0	0	0	0	0	0	0	0	0	0	0	0	0	0	0
0	3443522	0	0	2	2	0	0	0	2	0	0	0	0	0	0	0	0	0	0	0	2	0	0	0	0	0	2	0	2	0	0	0	0	0	0	0	0	0	0	0	0	0	0	0	0	0	0	0	0
0	3443556	0	0	0	0	0	0	2	0	0	0	2	0	0	0	0	0	0	0	0	0	0	2	0	0	0	0	0	0	2	2	2	0	0	0	2	2	0	0	2	0	2	0	0	0	0	0	0	0
0	3443762	0	0	0	0	0	0	2	0	0	0	2	0	0	0	0	0	0	0	0	0	0	0	0	0	0	0	0	0	0	0	2	0	0	0	0	0	0	0	2	0	2	0	0	0	0	0	0	0
0	3443870	0	0	2	2	2	0	0	2	0	0	0	0	0	0	0	0	0	0	0	2	0	0	0	0	0	2	0	2	0	0	0	0	0	0	0	0	0	0	0	0	0	0	0	0	0	0	0	0
0	3444019	0	0	2	2	2	0	0	2	0	0	0	0	0	0	0	0	0	0	0	2	0	0	0	0	0	2	0	2	0	0	0	0	0	0	0	0	0	0	0	0	0	0	0	0	0	0	0	0
0	3444158	0	0	2	2	2	0	0	2	0	0	0	0	0	0	0	0	0	0	0	2	0	0	0	0	0	2	0	2	0	0	0	0	0	0	0	0	0	0	0	0	0	0	0	0	0	0	0	0
0	3444990	0	0	2	2	2	0	0	2	0	0	0	0	0	0	0	0	0	0	0	2	0	0	0	0	0	2	0	2	0	0	0	0	0	0	0	0	0	0	0	0	0	0	0	0	0	0	0	0
0	3445734	0	0	0	0	0	0	0	0	0	0	0	0	0	0	0	0	0	0	0	2	0	0	0	0	0	0	0	2	0	0	0	0	0	0	0	0	0	0	0	0	0	0	0	0	0	0	0	0
0	3445978	0	0	2	2	0	0	0	2	0	0	0	0	0	0	0	0	0	0	0	2	0	0	2	2	0	0	0	2	0	0	0	0	0	0	0	0	0	0	0	0	0	0	0	0	0	0	0	0
0	3446308	0	2	0	0	0	0	0	0	0	0	0	0	0	0	0	0	0	0	0	0	2	0	0	0	0	0	2	0	0	0	0	0	0	0	0	0	0	0	0	0	0	0	0	0	0	0	2	2
0	3447763	0	0	2	2	2	0	0	2	0	0	0	0	0	0	0	0	0	0	0	2	0	0	2	2	0	2	0	2	0	0	0	0	0	0	0	0	0	0	0	0	0	0	2	0	0	2	0	0
0	3448448	0	0	2	2	1	0	0	2	0	0	0	0	0	0	0	0	0	0	0	2	0	0	2	2	0	2	0	2	0	0	0	0	0	0	0	0	0	0	0	0	0	0	2	0	0	2	0	0
0	3479441	0	0	2	2	2	0	0	2	0	0	0	0	0	0	0	0	0	0	0	2	0	0	2	2	0	2	0	2	0	0	0	0	0	0	0	0	0	0	0	0	0	0	2	0	0	2	0	0
0	3479691	0	0	2	2	0	0	0	2	0	0	0	0	0	0	0	0	0	0	0	2	0	0	2	2	0	2	0	2	0	0	0	0	0	0	0	0	0	0	0	0	0	0	2	0	0	2	0	0
0	3480496	0	0	2	2	2	0	0	2	0	0	0	0	0	0	0	0	0	0	0	2	0	0	2	2	0	2	0	2	0	0	0	0	0	0	0	0	0	0	0	0	0	0	2	0	0	2	0	0
0	3482366	0	0	2	2	2	0	0	2	0	0	0	0	0	0	0	0	0	0	0	2	0	0	2	2	0	2	0	2	0	0	0	0	0	0	0	0	0	0	0	0	0	0	2	0	0	2	0	0
0	3483384	0	0	2	2	1	0	0	2	0	0	0	0	0	0	0	0	0	0	0	2	0	0	2	2	0	2	0	2	0	0	0	0	0	0	0	0	0	0	0	0	0	0	2	0	0	2	0	0
0	3483385	0	0	2	2	0	0	0	2	0	0	0	0	0	0	0	0	0	0	0	2	0	0	2	2	0	2	0	2	0	0	0	0	0	0	0	0	0	0	0	0	0	0	2	0	0	2	0	0
0	3483544	0	0	2	2	2	0	0	2	0	0	0	0	0	0	0	0	0	0	0	2	0	0	2	2	0	2	0	2	0	0	0	0	0	0	0	0	0	0	0	0	0	0	2	0	0	2	0	0
0	3483552	0	0	2	2	2	0	0	2	0	0	0	0	0	0	0	0	0	0	0	2	0	0	2	2	0	2	0	2	0	0	0	0	0	0	0	0	0	0	0	0	0	0	2	0	0	2	0	0
0	3485844	0	0	0	0	0	0	0	0	0	0	0	0	0	0	0	0	0	0	0	0	0	0	0	0	0	2	0	0	0	0	0	0	0	0	0	0	0	0	0	0	0	0	0	0	0	0	0	0
0	3485941	0	0	2	2	1	0	0	2	0	0	0	0	0	0	0	0	0	0	0	2	0	0	2	2	0	2	0	2	0	0	0	0	0	0	0	0	0	0	0	0	0	0	2	0	0	2	0	0
0	3486147	0	0	0	0	0	0	0	0	0	0	0	0	0	0	0	0	0	0	0	0	0	0	0	0	0	2	0	0	0	0	0	0	0	0	0	0	0	0	0	0	0	0	0	0	0	0	0	0
0	3486219	0	0	0	0	0	0	0	0	0	0	0	0	0	0	0	0	0	0	0	0	0	0	0	0	0	2	0	0	0	0	0	0	0	0	0	0	0	0	0	0	0	0	0	0	0	0	0	0
0	3547536	0	2	0	0	0	0	2	0	0	2	2	0	0	0	0	0	0	0	0	0	0	0	0	0	0	0	0	0	0	0	0	0	0	0	0	0	0	2	0	0	0	0	0	0	0	0	0	0
0	3550007	2	0	0	0	0	0	0	0	0	0	0	0	0	0	0	0	0	0	0	0	0	0	0	0	2	0	0	0	0	0	0	0	2	0	0	0	0	0	0	0	0	0	0	1	0	0	0	0
0	3551475	0	0	0	0	0	0	0	0	0	0	0	0	0	0	0	0	0	0	0	2	0	2	0	0	0	0	0	2	2	2	2	2	2	2	2	2	2	0	2	2	2	1	0	1	2	0	0	0
0	3551548	0	2	0	0	0	0	0	2	0	0	0	0	0	0	0	2	0	2	0	0	0	0	0	0	0	0	0	0	0	0	0	0	0	0	0	0	0	0	0	0	0	0	0	0	0	0	0	0
0	3556416	0	0	0	0	0	0	0	0	0	0	0	0	0	0	0	0	0	0	0	0	0	0	0	0	0	0	0	0	0	0	0	0	0	0	0	0	0	0	0	0	0	0	2	0	0	1	2	2
0	3556724	2	0	0	0	0	0	0	0	0	0	0	0	0	0	0	0	2	0	0	2	0	2	0	0	2	0	0	2	2	2	2	2	2	2	2	2	2	0	2	2	2	0	0	1	0	0	0	0
0	3556961	0	0	0	0	0	0	0	0	0	0	0	0	0	0	0	0	0	0	0	0	0	0	0	0	0	0	0	0	0	0	0	0	0	0	0	0	0	0	0	0	0	0	2	0	0	1	2	2
0	3560527	0	0	0	0	0	0	0	0	0	0	0	0	0	0	0	0	0	0	0	0	0	0	0	0	0	0	0	0	0	0	0	0	0	0	0	0	0	0	0	0	0	0	2	0	0	2	2	2
0	3569554	2	0	0	0	0	0	0	0	0	0	0	0	0	0	0	0	0	0	0	0	0	1	0	0	0	0	0	0	0	0	0	0	0	0	0	0	0	0	0	0	0	0	0	1	0	0	0	0
0	3576013	2	0	0	0	0	0	0	0	0	0	0	0	0	0	0	0	0	0	0	0	0	0	0	0	2	0	0	0	0	0	0	0	0	0	0	0	0	0	0	0	0	0	0	1	0	0	0	0
0	3576444	0	0	0	0	0	0	0	0	0	0	0	0	0	0	0	0	0	0	0	0	0	0	0	0	0	0	0	0	0	0	0	0	0	0	0	0	0	0	0	0	0	0	2	0	0	1	2	2
0	3581915	0	0	0	0	0	0	0	0	0	0	0	2	2	2	2	0	0	0	0	0	0	2	0	0	0	0	0	2	2	2	0	2	2	0	0	0	0	0	0	0	0	2	0	0	0	0	0	0
0	3581916	0	0	0	0	0	0	0	0	0	0	0	2	2	2	2	0	0	0	0	0	0	2	0	0	0	0	0	2	2	2	0	2	2	0	0	0	0	0	0	0	0	2	0	0	0	0	0	0
0	3582095	0	0	0	0	0	0	0	0	0	0	0	2	2	2	2	0	0	0	0	0	0	2	0	0	0	0	0	2	2	2	0	2	2	0	0	0	0	0	0	0	0	2	0	0	0	0	0	0
0	3582099	0	0	0	0	0	0	0	0	0	0	0	2	2	2	2	0	0	0	0	0	0	2	0	0	0	0	0	2	2	2	0	2	2	0	0	0	0	0	0	0	0	2	0	0	0	0	0	0
0	3582100	0	0	0	0	0	0	0	0	0	0	0	2	2	2	2	0	0	0	0	0	0	2	0	0	0	0	0	2	2	2	0	2	2	0	0	0	0	0	0	0	0	2	0	0	0	0	0	0
0	3586631	0	0	0	0	0	0	0	0	0	0	0	2	2	2	2	0	0	0	0	0	0	2	0	0	0	0	0	2	2	2	0	2	2	0	0	0	0	0	0	0	0	2	0	0	0	0	0	0
0	3586739	0	0	0	0	0	0	2	0	2	2	2	0	0	0	0	0	0	0	0	0	0	0	0	0	0	0	0	0	0	0	2	0	0	0	0	0	2	2	2	2	2	0	0	0	0	0	0	0
0	3592878	0	0	0	0	0	0	0	0	0	0	0	2	2	2	2	0	0	0	0	0	0	2	0	0	0	0	0	2	2	2	0	2	2	0	0	0	0	0	0	0	0	0	0	0	0	0	0	0
0	3593107	0	0	0	0	0	0	0	0	0	0	0	2	2	2	2	0	0	1	0	0	0	2	0	0	0	0	0	2	2	2	0	2	2	0	0	0	0	0	0	0	0	0	0	0	0	0	0	0
0	3593329	0	0	0	0	0	0	0	0	0	0	0	1	2	2	2	0	0	0	0	0	0	2	0	0	0	0	0	2	2	2	0	2	2	0	0	0	0	0	0	0	0	0	0	0	0	0	0	0
0	3593331	0	0	0	0	0	0	0	0	0	0	0	1	2	2	2	0	0	0	0	0	0	2	0	0	0	0	0	2	2	2	0	2	2	0	0	0	0	0	0	0	0	0	0	0	0	0	0	0
0	3593972	0	0	0	0	0	0	0	0	0	0	0	0	2	2	2	0	0	0	0	0	0	1	0	0	0	0	0	1	0	0	0	0	1	0	0	0	0	0	0	0	0	0	0	1	0	0	0	0
0	3594105	0	0	0	1	0	0	0	0	0	0	0	0	2	2	2	0	0	0	0	0	0	1	0	0	0	0	0	1	0	0	0	0	1	0	0	0	0	0	0	0	0	0	0	0	0	0	0	0
0	3594925	0	0	0	0	0	0	0	0	0	0	0	2	2	2	2	0	0	0	0	0	0	2	0	0	0	0	0	2	2	2	0	2	0	0	0	0	0	0	0	0	0	0	0	0	0	0	0	0
0	3594945	0	0	0	0	0	0	0	0	0	0	0	2	2	2	2	0	0	0	0	0	0	2	0	0	0	0	0	2	2	2	0	2	0	0	0	0	0	0	0	0	0	0	0	0	0	0	0	0
0	3594946	0	0	0	0	0	0	0	0	0	0	0	2	2	2	2	0	0	0	0	0	0	2	0	0	0	0	0	2	2	2	0	2	0	0	0	0	0	0	0	0	0	0	0	0	0	0	0	0
0	3594974	0	0	0	0	0	0	0	0	0	0	0	2	2	2	2	0	0	0	0	0	0	2	0	0	0	0	0	2	2	2	0	2	0	0	0	0	0	0	0	0	0	0	0	0	0	0	0	0
0	3594999	0	0	0	0	0	0	0	0	0	0	0	2	2	2	2	0	0	0	0	0	0	2	0	0	0	0	0	2	2	2	0	2	0	0	0	0	0	0	0	0	0	0	0	0	0	0	0	0
0	3597892	0	0	0	0	0	0	0	0	0	0	0	2	2	2	2	0	0	0	0	0	0	2	0	0	0	0	0	2	2	2	0	2	2	0	0	0	0	0	0	0	0	0	0	0	0	0	0	0
0	3602709	0	0	0	0	1	2	0	0	0	0	0	2	2	2	2	0	0	0	0	0	0	2	0	0	0	0	0	2	2	2	0	2	2	0	0	0	0	0	0	0	0	0	0	0	0	0	0	0
0	3602776	0	0	0	0	1	2	0	0	0	0	0	2	2	2	2	0	0	0	0	0	0	2	0	0	0	0	0	2	2	2	0	2	2	0	0	0	0	0	0	0	0	0	0	0	0	0	0	0
0	3602802	0	0	0	0	1	2	0	0	0	0	0	2	2	2	2	0	0	0	0	0	0	2	0	0	0	0	0	2	2	2	0	2	2	0	0	0	0	0	0	0	0	0	0	1	0	0	0	0
0	3602814	0	0	0	0	1	2	0	0	0	0	0	2	2	2	2	0	0	0	0	0	0	2	0	0	0	0	0	2	2	2	0	2	2	0	0	0	0	0	0	0	0	0	0	0	0	0	0	0
0	3602988	0	0	0	0	0	0	0	0	0	0	0	2	2	2	2	0	0	0	0	0	0	2	0	0	0	0	0	2	2	2	0	2	2	0	0	0	0	0	0	0	0	0	0	0	0	0	0	0
0	3604993	0	0	1	1	0	0	1	0	0	0	0	0	2	2	2	0	1	0	0	0	1	2	0	0	0	1	0	2	2	2	0	2	2	0	0	1	0	0	0	1	0	0	0	0	0	0	0	0
0	3605721	0	0	0	0	0	0	0	0	0	0	0	0	2	2	2	0	0	0	0	0	1	2	0	0	0	0	0	2	2	2	0	2	2	1	0	0	0	0	0	0	1	0	0	0	0	0	0	0
0	3608206	2	0	0	0	2	2	2	2	2	2	2	2	0	0	0	2	2	2	0	0	0	0	2	2	0	0	0	0	0	0	2	0	0	2	0	0	2	2	2	2	2	0	0	1	0	0	0	0
0	3608775	0	0	0	0	0	0	0	0	0	0	0	1	2	2	2	0	0	0	0	0	0	2	0	0	0	0	0	2	2	2	0	2	2	0	0	0	0	0	0	0	0	0	0	0	0	0	0	0
0	3608848	0	0	0	0	0	0	0	0	0	0	0	0	2	2	2	0	0	0	0	0	0	2	0	0	0	0	0	2	2	2	0	2	2	0	0	0	0	0	0	0	0	0	0	0	0	0	0	0
0	3608860	0	0	0	0	0	0	0	0	0	0	0	0	2	2	2	0	0	0	0	0	0	2	0	0	0	0	0	2	2	2	0	2	2	0	0	0	0	0	0	0	0	0	0	0	0	0	0	0
0	3608878	0	0	0	0	0	0	0	0	0	0	0	1	2	2	2	0	0	0	0	0	0	2	0	0	0	0	0	2	2	2	0	2	2	0	0	0	0	0	0	0	0	0	0	0	0	0	0	0
0	3608905	0	0	0	0	0	0	0	0	0	0	0	1	2	2	2	0	0	0	0	0	0	2	0	0	0	0	0	2	2	2	0	2	2	0	0	0	0	0	0	0	0	0	0	0	0	0	0	0
0	3608927	0	0	0	0	0	0	0	0	0	0	0	2	2	2	2	0	0	0	0	0	0	2	0	0	0	0	0	2	2	2	0	2	2	0	0	0	0	0	0	0	0	0	0	2	0	0	0	0
0	3608951	0	0	0	0	0	0	0	0	0	0	0	0	2	2	2	0	0	0	0	0	0	2	0	0	0	0	0	2	2	2	0	2	2	0	0	0	0	0	0	0	0	0	0	1	0	0	0	0
0	3608953	0	0	0	0	0	0	0	0	0	0	0	0	2	2	2	0	0	0	0	0	0	2	0	0	0	0	0	2	2	2	0	2	2	0	0	0	0	0	0	0	0	0	0	1	0	0	0	0
0	3608991	0	0	0	0	0	0	0	0	0	0	0	0	2	2	2	0	0	0	0	0	0	2	0	0	0	0	0	2	2	2	0	2	2	0	0	0	0	0	0	0	0	0	0	1	0	0	0	0
0	3609002	0	0	0	0	0	0	0	0	0	0	0	0	2	2	2	0	0	0	0	0	0	2	0	0	0	0	0	2	2	2	0	2	2	0	0	0	0	0	0	0	0	0	0	0	0	0	0	0
0	3609026	0	0	0	0	0	0	0	0	0	0	0	0	2	2	2	0	0	0	0	0	0	2	0	0	0	0	0	2	2	2	0	2	2	0	0	0	0	0	0	0	0	0	0	0	0	0	0	0
0	3609053	0	0	0	0	0	0	0	0	0	0	0	0	2	2	2	0	0	0	0	0	0	2	0	0	0	0	0	2	2	2	0	2	2	0	0	0	0	0	0	0	0	0	0	0	0	0	0	0
0	3609085	0	0	0	0	1	0	0	0	0	0	0	1	2	2	2	0	0	0	0	0	0	2	0	0	0	0	0	2	2	2	0	2	2	0	0	0	0	0	0	0	0	0	0	0	0	0	0	0
0	3609125	0	0	0	0	1	0	0	0	0	0	0	1	2	2	2	0	0	0	0	0	0	2	0	0	0	0	0	2	2	2	0	2	2	0	0	0	0	0	0	0	0	0	0	0	0	0	0	0
0	3609160	0	0	0	0	0	0	0	0	0	0	0	1	2	2	2	0	0	0	0	0	0	2	0	0	0	0	0	2	2	2	0	2	2	0	0	0	0	0	0	0	0	0	0	0	0	0	0	0
0	3609166	0	0	0	0	0	0	0	0	0	0	0	1	2	2	2	0	0	0	0	0	0	2	0	0	0	0	0	2	2	2	0	2	2	0	0	0	0	0	0	0	0	0	0	0	0	0	0	0
0	3609244	0	0	0	0	0	0	0	0	0	1	0	1	2	2	2	0	0	0	0	0	0	2	0	0	0	0	0	2	2	2	0	2	2	0	0	0	0	0	0	0	0	0	0	2	0	0	0	0
0	3610096	0	0	0	0	0	0	0	0	0	1	0	2	2	2	2	0	0	0	0	0	0	2	0	0	0	0	0	2	2	2	0	2	2	0	0	0	0	0	0	0	0	0	0	0	0	0	0	0
0	3610547	0	0	0	0	0	0	0	0	0	0	0	1	2	2	2	0	0	0	0	0	0	2	0	0	0	0	0	2	2	2	0	2	1	0	0	0	0	0	0	0	0	0	0	0	0	0	0	0
0	3610670	0	0	0	0	1	0	0	0	0	0	0	1	2	2	2	0	0	0	0	0	0	2	0	0	0	0	0	2	2	2	0	2	1	0	0	0	0	0	0	0	0	0	0	0	0	0	0	0
0	3610692	0	0	0	0	1	0	0	0	0	0	0	1	2	2	2	0	0	0	0	0	0	2	0	0	0	0	0	2	2	2	0	2	0	0	0	0	0	0	0	0	0	0	0	0	0	0	0	0
0	3610745	0	0	0	0	1	0	0	0	0	0	0	1	2	2	2	0	0	0	0	0	0	2	0	0	0	0	0	2	2	2	0	2	1	0	0	0	0	0	0	0	0	0	0	0	0	0	0	0
0	3610757	0	0	0	0	1	0	0	0	0	0	0	2	2	2	2	0	0	0	0	0	0	2	0	0	0	0	0	2	2	2	0	2	2	0	0	0	0	0	0	0	0	0	0	0	0	0	0	0
0	3610825	0	0	0	0	0	2	2	0	2	2	2	0	0	0	0	2	2	2	0	0	0	0	0	0	0	0	0	0	0	0	2	0	0	2	0	0	2	2	2	2	2	0	0	0	0	0	0	0
0	3610853	0	0	0	0	0	0	0	0	0	0	0	2	2	2	2	0	0	0	0	0	0	2	0	0	0	0	0	2	2	2	0	2	2	0	0	0	0	0	0	0	0	0	0	0	0	0	0	0
0	3610872	0	0	0	0	0	0	0	0	0	0	0	2	2	2	2	0	0	0	0	0	0	2	0	0	0	0	0	2	2	2	0	2	2	0	0	0	0	0	0	0	0	0	0	0	0	0	0	0
0	3611118	0	0	0	0	1	0	0	0	0	0	0	1	2	2	2	0	0	0	0	0	0	2	0	0	0	0	0	2	2	2	0	2	1	0	0	0	0	0	0	0	0	0	0	0	0	0	0	0
0	3611929	0	0	0	0	1	0	0	0	0	0	0	2	2	2	2	0	0	0	0	0	0	2	0	0	0	0	0	2	2	2	0	2	2	0	0	0	0	0	0	0	0	0	0	0	0	0	0	0
0	3613390	0	0	0	0	0	0	0	0	0	0	0	2	2	2	2	0	0	0	0	0	0	2	0	0	0	0	0	2	2	2	0	2	2	0	0	0	0	0	0	0	0	0	0	0	0	0	0	0
0	3614259	0	0	0	0	0	0	0	0	0	0	0	2	2	2	2	0	0	0	0	0	0	2	0	0	0	0	0	2	2	2	0	2	2	0	0	0	0	0	0	0	0	0	0	0	0	0	0	0
0	3616686	0	0	0	0	0	0	0	0	0	0	0	1	2	2	2	0	0	0	0	0	0	2	0	0	0	0	0	2	2	2	0	2	0	0	0	0	0	0	0	0	0	0	0	0	0	0	0	0
0	3616838	0	0	0	0	0	0	0	0	0	0	0	1	2	2	2	0	0	0	0	0	0	2	0	0	0	0	0	2	2	2	0	2	0	0	0	0	0	0	0	0	0	0	0	0	0	0	0	0
0	3616964	0	0	0	0	0	0	0	0	0	0	0	0	2	2	2	0	0	0	0	0	0	2	0	0	0	0	0	2	2	2	0	2	0	0	0	0	0	0	0	0	0	0	0	0	0	0	0	0
0	3617081	0	0	0	0	1	0	0	0	0	0	0	2	2	2	2	0	0	2	0	0	0	2	0	0	0	0	0	2	2	2	0	2	1	0	0	0	0	0	0	0	0	0	0	1	0	0	0	0
0	3617090	0	0	0	0	1	0	0	0	0	0	0	2	2	2	2	0	0	2	0	0	0	2	0	0	0	0	0	2	2	2	0	2	0	0	0	0	0	0	0	0	0	0	0	0	0	0	0	0
0	3617114	0	0	0	0	0	0	0	0	0	0	0	2	2	2	2	0	0	2	0	0	0	2	0	0	0	0	0	2	2	2	0	2	0	0	0	0	0	0	0	0	0	0	0	0	0	0	0	0
0	3617235	0	0	0	0	0	0	0	0	0	0	0	0	2	2	2	0	0	0	0	0	0	2	0	0	0	0	0	2	2	2	0	2	0	0	0	0	0	0	0	0	0	0	0	0	0	0	0	0
0	3617240	0	0	0	0	0	0	0	0	0	0	0	0	2	2	2	0	0	0	0	0	0	2	0	0	0	0	0	2	2	2	0	2	1	0	0	0	0	0	0	0	0	0	0	1	0	0	0	0
0	3617244	0	0	0	0	0	0	0	0	0	0	0	0	2	2	2	0	0	0	0	0	0	2	0	0	0	0	0	2	2	2	0	2	1	0	0	0	0	0	0	0	0	0	0	1	0	0	0	0
0	3617509	0	0	0	0	0	0	0	0	0	0	0	1	2	2	2	0	0	0	0	0	0	1	0	0	0	0	0	2	2	2	0	2	1	0	0	0	0	0	0	0	0	0	0	1	0	0	0	0
0	3617511	0	0	0	0	0	0	0	0	0	0	0	1	2	2	2	0	0	0	0	0	0	1	0	0	0	0	0	2	2	2	0	2	1	0	0	0	0	0	0	0	0	0	0	1	0	0	0	0
0	3617523	0	0	0	0	0	0	0	0	0	0	0	1	2	2	2	0	0	0	0	0	0	1	0	0	0	0	0	2	2	2	0	2	1	0	0	0	0	0	0	0	0	0	0	1	0	0	0	0
0	3618728	0	0	0	0	1	0	0	0	0	0	0	1	2	2	2	2	0	2	0	0	0	2	0	0	0	0	0	2	2	2	0	2	1	0	0	0	0	0	0	0	0	0	0	0	0	0	0	0
0	3618738	0	0	0	0	1	0	0	0	0	0	0	0	2	2	2	2	0	2	0	0	0	2	0	0	0	0	0	2	2	2	0	2	1	0	0	0	0	0	0	0	0	0	0	0	0	0	0	0
0	3619028	0	0	0	0	1	0	0	0	0	0	0	1	2	2	2	2	0	2	0	0	0	2	0	0	0	0	0	2	2	2	0	2	1	0	0	0	0	0	0	0	0	0	0	0	0	0	0	0
0	3622949	0	0	0	0	1	0	0	0	0	0	0	1	2	2	2	2	0	2	0	0	0	2	0	0	0	0	0	2	2	2	0	2	2	0	0	0	0	0	0	0	0	0	0	0	0	0	0	0
0	3625040	0	0	2	2	0	2	0	0	0	0	0	2	2	2	2	2	2	2	0	2	2	2	0	0	0	0	2	2	2	2	0	2	2	2	2	2	0	0	0	0	0	0	0	0	0	2	0	0
0	3625122	0	0	2	2	0	2	0	0	0	0	0	2	2	2	2	2	2	2	0	2	2	2	0	0	0	0	2	2	2	2	0	2	2	2	2	2	0	0	0	0	0	0	0	0	0	2	0	0
0	3632731	2	2	2	2	2	2	2	2	2	2	2	2	2	2	2	2	2	2	0	2	0	2	2	2	2	2	0	2	2	2	2	2	2	2	2	2	2	2	2	2	2	2	2	2	2	2	2	2
0	3641846	0	0	2	2	1	2	2	0	2	2	2	2	2	2	2	2	2	2	0	2	2	2	0	0	0	0	2	2	2	2	2	2	0	2	2	2	2	2	2	2	2	0	0	1	0	2	0	0
0	3678177	1	0	0	0	0	0	2	0	0	0	2	0	0	0	0	0	0	0	0	0	0	0	0	0	0	0	0	0	0	0	0	0	0	2	0	0	0	0	0	0	0	0	0	0	0	0	0	0
0	3714956	0	0	0	0	0	0	0	0	0	0	0	0	0	0	0	0	0	0	0	0	0	0	0	0	0	0	0	0	0	0	0	0	0	0	0	0	0	0	0	0	0	0	0	0	0	0	0	0
0	3986884	0	0	0	0	0	0	0	0	0	0	0	0	0	0	0	0	0	0	0	0	0	0	0	0	0	0	0	0	0	0	0	2	0	2	0	0	0	0	0	0	0	0	0	0	0	0	0	0
0	3988127	0	0	0	0	2	0	0	0	0	0	0	0	0	0	0	0	0	0	0	0	2	0	0	0	0	0	0	0	0	0	0	0	0	0	0	0	0	0	0	0	0	0	0	0	0	0	2	0
0	4009146	0	0	0	0	0	0	0	0	0	0	0	0	0	0	0	0	0	0	0	2	0	0	0	0	0	0	0	2	0	0	0	0	0	0	0	0	0	0	0	0	0	0	0	0	0	0	0	0
0	4009149	0	0	0	0	0	0	0	0	0	0	0	0	0	0	0	0	0	0	0	0	2	0	0	0	0	0	0	0	0	0	0	0	0	0	0	0	0	0	0	0	0	0	0	0	0	0	2	2
0	4009229	0	0	0	0	0	0	0	2	0	0	0	0	0	0	0	0	0	0	0	0	0	0	0	0	0	0	0	0	0	0	0	0	0	0	0	0	0	0	0	0	0	0	1	0	0	0	0	0
0	4011582	0	0	0	0	0	0	0	0	0	0	0	0	0	0	0	0	0	0	0	0	0	0	2	2	0	2	2	0	0	0	0	0	0	0	0	0	0	0	0	0	0	0	0	0	0	0	0	0
0	4011926	0	0	0	0	0	0	0	2	0	0	0	0	0	0	0	0	0	0	0	0	0	0	0	0	0	0	0	0	0	0	0	0	0	0	0	0	0	0	0	0	0	0	0	0	0	0	0	0
0	4012143	0	0	0	0	0	0	2	0	0	2	2	0	0	2	0	0	0	0	0	0	0	2	0	0	0	0	0	0	2	2	0	0	0	0	2	2	2	2	0	0	2	0	0	0	0	0	0	0
0	4012532	0	0	0	0	0	0	0	0	0	0	0	0	0	0	0	0	0	0	0	0	2	0	0	0	0	0	0	0	0	0	0	0	0	0	0	0	0	0	0	0	0	0	0	0	0	0	2	2
0	4012597	0	0	0	0	0	0	0	0	0	0	0	0	0	0	0	0	0	0	0	0	0	0	2	2	0	2	2	0	0	0	0	0	0	0	0	0	0	0	0	0	0	0	0	0	0	0	0	0
0	4012631	0	0	0	0	0	0	0	0	0	0	0	0	0	0	0	0	0	0	0	0	0	0	0	0	0	0	0	0	0	0	0	2	0	2	0	0	0	0	0	0	0	0	0	0	0	0	0	0
0	4015010	0	0	0	0	2	0	0	0	0	0	0	0	0	0	0	0	0	0	0	0	0	0	0	0	0	0	0	0	0	0	0	0	0	0	0	0	0	0	0	0	0	0	0	0	0	0	0	0
0	4016399	0	0	0	0	0	0	0	0	0	0	0	0	0	0	0	0	0	0	0	0	2	0	0	0	0	0	0	0	0	0	0	0	0	0	0	0	0	0	0	0	0	0	0	0	0	0	2	2
0	4041044	0	0	0	0	2	0	0	0	0	0	0	0	0	0	0	0	0	0	0	0	0	0	0	0	0	0	0	0	0	0	0	0	0	0	0	0	0	0	0	0	0	0	0	0	0	0	0	0
0	4043924	0	0	0	0	0	0	0	0	0	0	0	0	0	0	0	0	0	0	0	0	0	0	0	0	0	0	0	0	0	0	0	0	0	0	0	0	0	0	0	0	0	0	0	0	0	0	0	0
0	4043958	0	0	0	0	0	2	0	0	0	0	0	2	2	0	2	2	2	2	0	0	0	0	0	0	2	0	0	0	0	0	0	0	0	0	0	0	0	0	0	0	0	0	0	0	0	0	0	0
0	4044179	0	0	2	2	0	0	0	0	0	0	0	0	0	0	0	0	0	0	0	0	2	0	0	0	0	0	2	0	0	0	0	0	0	0	0	0	0	0	0	0	0	0	0	0	0	0	2	2
0	4044650	0	0	0	0	0	0	0	0	0	0	0	0	0	0	0	0	0	0	0	0	2	0	0	0	0	0	2	0	0	0	0	0	0	0	0	0	0	0	0	0	0	0	0	0	0	0	2	2
0	4046233	0	0	0	0	0	0	2	0	0	2	2	0	0	2	0	0	0	0	0	0	0	2	0	0	0	0	0	0	2	2	0	0	0	0	2	2	2	2	0	0	2	0	0	0	0	0	0	0
0	4046422	0	0	2	2	0	0	0	0	0	0	0	0	0	0	0	0	0	0	0	0	2	0	0	0	0	0	2	0	0	0	0	0	0	0	0	0	0	0	0	0	0	0	0	0	0	0	2	2
0	4046938	2	0	0	0	1	2	2	0	0	2	2	1	2	2	2	2	2	2	0	0	0	2	0	0	2	0	0	0	2	2	0	0	2	0	2	2	2	2	0	0	2	0	0	1	0	0	0	0
0	4049514	0	0	0	0	0	0	0	0	0	0	0	0	0	0	0	0	0	0	0	0	2	0	0	0	0	0	2	0	0	0	0	0	0	0	0	0	0	0	0	0	0	0	0	0	0	0	2	2
0	4049943	0	0	0	0	0	0	0	0	0	0	0	0	0	0	0	0	0	0	0	2	0	0	0	0	0	0	0	0	0	0	0	2	0	2	0	0	0	0	0	0	0	0	0	0	0	0	0	0
0	4050076	0	0	0	0	0	0	0	0	0	0	0	0	0	0	0	0	0	0	0	2	0	0	0	0	0	0	0	0	0	0	0	2	0	2	0	0	0	1	0	0	0	0	0	0	0	0	0	0
0	4107401	0	2	0	0	0	0	0	2	2	2	2	0	0	0	0	0	0	0	0	2	2	0	0	0	0	0	0	0	2	2	2	2	0	2	2	2	2	2	2	0	0	0	0	0	0	0	0	0
0	4107655	0	0	0	0	0	0	0	0	0	2	0	0	0	0	0	0	0	0	0	0	2	0	0	0	0	0	0	0	0	0	2	0	0	0	0	0	0	2	2	0	0	0	0	0	0	0	0	0
0	4116947	2	0	0	0	0	0	0	0	0	2	0	0	0	0	0	0	0	0	0	0	0	0	0	0	0	0	0	0	0	0	2	0	2	0	0	0	0	2	2	0	0	0	0	1	0	0	0	0
0	4203654	0	0	0	0	1	0	0	0	0	0	0	1	0	0	0	0	0	0	0	0	0	0	2	2	0	2	2	0	0	0	0	0	0	0	0	0	0	0	0	0	0	0	0	0	0	0	2	0
0	4203836	0	2	0	0	0	0	0	2	2	2	2	0	0	0	0	0	0	0	0	2	2	0	0	0	0	0	0	0	2	2	2	2	2	2	2	2	2	2	2	0	0	0	0	0	0	0	0	0
0	4204196	0	2	0	0	1	0	0	2	2	2	2	1	0	0	0	0	0	0	0	2	2	0	0	0	0	0	0	0	2	2	2	2	2	2	2	2	2	2	2	0	0	0	0	0	0	0	0	0
0	4206808	0	0	0	0	0	2	0	0	0	0	0	0	0	0	0	0	0	0	0	0	0	0	0	0	2	0	0	0	0	0	0	0	0	0	0	0	0	0	0	0	2	0	0	0	0	0	0	0
0	4207312	0	0	0	0	0	0	0	0	0	0	0	0	0	0	0	0	0	0	0	0	0	0	0	0	0	0	0	0	0	0	0	0	0	0	0	0	0	0	0	0	0	0	0	0	0	0	2	2
0	4305520	2	2	0	0	0	0	2	0	2	0	2	0	0	0	0	0	0	0	0	2	0	0	0	0	0	0	0	0	0	0	0	2	0	2	0	0	2	0	0	0	0	0	0	1	0	0	0	0
0	4306083	0	0	0	0	2	0	0	0	0	0	0	0	0	0	0	0	0	0	0	0	2	0	0	0	0	2	0	0	0	0	0	0	0	0	0	0	0	0	0	0	0	0	0	0	0	0	0	0
0	4308784	0	0	2	2	0	0	0	0	0	0	0	0	0	0	0	0	0	0	0	0	0	0	0	0	0	0	0	0	0	0	0	0	0	0	0	0	0	0	0	0	0	0	2	0	2	0	2	2
0	4309147	0	0	0	0	2	0	0	0	0	0	0	0	0	0	0	0	0	0	0	0	2	0	0	0	0	2	2	0	0	0	0	0	0	0	0	0	0	0	0	0	0	0	0	0	0	0	0	0
0	4326155	0	0	0	0	0	0	0	0	0	0	0	0	0	0	0	2	2	2	0	0	0	0	0	0	0	0	0	0	0	0	0	0	0	0	0	0	0	0	0	0	0	0	0	0	0	0	0	0
0	4326900	0	0	2	2	0	0	0	0	0	0	0	0	0	0	0	0	0	0	0	0	0	0	0	0	0	0	0	0	0	0	0	0	0	0	0	0	0	0	0	0	0	0	2	0	2	0	2	2
0	4343859	2	0	0	0	0	0	0	0	2	0	0	0	0	0	0	0	0	0	0	2	0	0	0	0	0	0	0	0	0	0	0	2	0	2	0	0	2	0	0	0	0	0	0	1	0	0	0	0
0	4541930	0	0	0	0	0	0	0	0	2	0	0	0	0	0	0	0	0	0	0	2	0	0	0	0	0	0	0	0	0	0	0	2	1	0	0	0	2	0	0	0	0	0	0	0	0	0	0	0
0	4542386	0	0	0	0	1	0	0	0	0	0	0	0	0	0	0	0	0	0	0	0	1	0	2	2	0	1	0	0	0	0	0	0	0	0	0	0	0	0	0	0	0	0	0	0	0	0	0	0
0	4631183	0	0	0	0	2	0	0	0	0	0	0	0	0	0	1	0	0	0	0	0	2	0	0	0	0	2	0	0	0	0	0	2	0	0	0	0	0	0	0	0	0	0	0	1	0	0	0	0
0	4653587	0	0	0	0	0	0	0	0	0	0	0	0	0	0	0	0	0	0	0	0	0	0	0	0	0	0	0	0	0	0	0	0	0	0	0	0	0	0	0	0	0	0	0	0	0	0	0	2
0	4655527	0	2	0	0	0	0	0	2	0	0	0	0	0	0	2	0	0	0	0	0	0	0	0	0	0	0	0	0	0	0	0	0	0	0	0	0	0	0	0	0	0	0	0	0	0	0	0	1
0	4655568	0	0	0	0	2	0	0	1	0	0	0	0	0	0	0	0	0	0	0	0	0	0	0	0	0	2	2	0	0	0	0	0	0	0	0	0	0	0	0	0	0	0	0	0	0	0	0	0
0	4668750	0	0	0	0	0	0	2	0	0	2	0	0	0	0	0	0	0	0	0	0	0	2	0	0	0	0	0	2	2	2	0	2	0	0	2	2	0	2	0	0	0	0	0	0	0	0	0	0
0	4669090	0	0	0	0	0	0	0	0	0	0	2	0	0	0	0	0	0	0	0	2	0	0	0	0	0	0	0	0	0	0	0	0	0	2	0	0	2	0	0	0	0	0	0	0	0	0	0	0
0	4671446	0	0	0	0	0	0	0	0	0	0	0	0	0	0	0	2	2	2	0	0	0	0	0	0	0	0	0	0	0	0	0	0	0	0	0	0	0	0	0	0	0	0	0	0	0	0	0	0
0	4671884	0	2	2	2	1	2	0	2	2	0	2	2	0	0	2	0	0	0	0	2	0	0	0	0	0	0	0	0	0	0	0	0	2	2	0	0	2	0	0	0	0	2	2	2	2	0	0	2
0	4672476	0	0	0	0	0	0	0	0	0	0	0	0	0	0	0	2	2	2	0	0	0	0	0	0	0	0	0	0	0	0	0	0	0	0	0	0	0	0	0	0	0	0	0	0	0	0	0	0
0	4673338	0	0	0	0	0	0	0	0	0	0	0	0	0	0	0	0	0	0	0	0	0	0	0	0	0	0	0	0	0	0	0	0	0	0	0	0	0	0	0	0	0	0	0	0	0	0	0	2
0	4673741	0	0	0	0	0	0	0	0	0	0	0	0	0	0	0	0	0	0	0	0	2	0	2	2	0	0	0	0	0	0	0	0	0	0	0	0	0	0	0	0	0	0	0	0	0	0	2	0
0	4674996	0	0	0	0	0	0	0	0	0	0	0	0	0	0	0	0	0	0	0	0	2	0	2	2	0	0	0	0	0	0	0	0	0	0	0	0	0	0	0	0	0	0	0	0	0	0	2	0
0	4684912	0	0	0	0	0	0	0	0	0	0	0	0	0	0	0	2	2	2	0	0	0	0	0	0	0	0	0	0	0	0	0	0	0	0	0	0	0	0	0	0	0	0	0	0	0	0	0	0
0	4688772	0	0	0	0	0	0	0	0	0	0	2	0	0	0	0	0	0	0	0	2	0	0	0	0	0	0	0	0	0	0	0	0	0	2	0	0	2	0	0	0	0	2	0	1	0	0	0	0
0	4690918	0	0	0	0	0	0	0	0	0	0	2	0	0	0	0	0	0	0	0	2	0	0	0	0	0	0	0	0	0	0	0	0	0	2	0	0	2	0	0	0	0	0	0	0	0	0	0	0
0	4690919	0	0	0	0	0	0	0	0	0	0	2	0	0	0	0	0	0	0	0	2	0	0	0	0	0	0	0	0	0	0	0	0	0	2	0	0	2	0	0	0	0	0	0	0	0	0	0	0
0	4690973	0	0	0	0	0	0	0	0	0	0	0	0	0	0	0	0	0	0	0	0	2	0	2	2	0	0	0	0	0	0	0	0	0	0	0	0	0	0	0	0	0	0	0	0	0	0	2	0
0	4691066	0	0	2	2	0	0	0	0	0	0	0	0	0	0	0	0	0	0	0	0	0	0	0	0	0	0	0	0	0	0	0	0	0	0	0	0	0	0	0	0	0	0	0	0	0	0	0	0
0	4692142	0	0	0	0	0	0	0	0	0	0	0	0	0	0	0	2	2	2	0	0	0	0	0	0	0	0	0	0	0	0	0	0	0	0	0	0	0	0	0	0	0	0	0	0	0	0	0	0
0	4694748	0	0	0	0	0	0	0	0	0	0	2	0	0	0	0	0	0	0	0	2	0	0	0	0	0	0	0	0	0	0	0	0	0	2	0	0	2	0	0	0	0	2	0	0	0	0	0	0
0	4712168	0	0	0	0	0	0	0	0	0	0	2	0	0	0	0	0	0	0	0	2	0	0	0	0	0	0	0	0	0	0	0	0	0	2	0	0	2	0	0	0	0	0	0	0	0	0	0	0
0	4717355	0	0	2	2	0	0	0	0	0	0	0	0	0	0	0	0	0	0	0	0	0	0	0	0	0	0	0	0	0	0	0	0	0	0	0	0	0	0	0	0	0	0	0	0	0	0	0	0
0	4717409	0	0	2	2	0	0	0	0	0	0	0	0	0	0	0	0	0	0	0	0	0	0	0	0	0	0	0	0	0	0	0	0	0	0	0	0	0	0	0	0	0	0	0	0	0	0	0	0
0	4718139	0	0	0	0	0	0	0	0	2	0	2	0	0	0	0	0	0	0	0	2	0	0	0	0	0	0	0	0	0	0	0	0	1	2	0	0	2	0	0	0	0	0	0	0	0	0	0	0
0	4718284	0	0	0	0	0	0	0	0	2	0	2	0	0	0	0	0	0	0	0	2	0	0	0	0	0	0	0	0	0	0	0	0	1	2	0	0	2	0	0	0	0	0	0	0	0	0	0	0
0	4718667	2	0	0	0	0	0	2	0	0	2	0	0	2	2	0	2	2	2	0	0	0	1	0	0	2	0	0	2	2	2	2	2	0	0	1	2	0	2	2	2	2	0	0	0	0	0	0	0
0	4718785	0	0	0	0	0	0	0	0	0	0	0	0	0	0	0	0	0	0	0	0	0	0	0	0	0	0	0	0	0	0	0	0	0	0	0	0	0	0	0	0	0	0	0	0	0	0	0	2
0	4719541	0	0	0	0	0	0	2	0	0	1	0	0	0	2	0	0	0	0	0	0	0	2	0	0	0	0	0	2	2	2	2	2	0	0	2	2	0	2	2	2	2	0	0	0	0	0	0	0
0	4739193	2	0	0	0	0	0	2	0	0	2	0	0	0	2	0	0	0	0	0	0	0	2	0	0	0	0	0	2	2	2	2	2	0	0	2	2	0	2	2	2	2	0	0	0	0	0	0	0
0	4742482	0	0	0	0	0	0	2	0	0	2	0	1	0	0	2	0	0	0	0	0	0	2	0	0	0	0	0	2	2	2	2	0	2	2	0	0	0	2	2	2	2	0	0	1	0	0	0	0
0	4744646	0	0	0	0	1	0	0	0	0	0	0	1	0	0	0	0	0	0	0	0	2	0	2	2	0	2	2	0	0	0	0	0	0	0	0	0	0	0	0	0	0	0	0	0	0	0	0	0
0	4745257	0	0	0	0	0	0	0	0	2	0	0	0	0	0	0	0	0	0	0	0	0	0	0	0	0	0	0	0	0	0	0	2	0	0	0	0	2	0	0	0	0	0	0	0	0	0	0	0
0	4745758	0	0	0	0	0	2	2	0	0	2	0	1	0	0	2	0	0	0	0	0	0	2	0	0	2	0	0	2	2	2	2	0	0	2	0	0	0	2	2	2	2	0	0	0	0	0	0	0
0	4752853	0	0	0	0	0	0	0	2	0	0	0	0	0	0	0	0	0	0	0	0	0	0	0	0	0	0	0	0	0	0	0	0	0	0	0	0	0	0	0	0	0	2	0	1	2	0	2	2
0	4752854	0	0	0	0	0	0	0	2	0	0	0	0	0	0	0	0	0	0	0	0	0	0	0	0	0	0	0	0	0	0	0	0	0	0	0	0	0	0	0	0	0	2	0	1	2	0	2	2
0	4753522	0	0	0	0	1	0	0	0	0	0	0	1	0	0	0	0	0	0	0	0	2	0	2	2	0	2	2	0	0	0	0	0	0	0	0	0	0	0	0	0	0	0	0	0	0	0	0	0
0	4754677	0	0	0	0	0	0	0	0	2	0	0	0	0	0	0	0	0	0	0	0	0	0	0	0	0	0	0	0	0	0	0	2	0	0	0	0	2	0	0	0	0	0	0	0	0	0	0	0
0	4756909	0	0	0	0	0	0	2	0	0	2	0	2	0	0	2	0	0	0	0	0	0	2	0	0	0	0	0	2	2	2	2	0	2	2	0	0	0	2	2	2	2	0	0	1	0	0	0	0
0	4756950	0	0	0	0	0	0	0	0	2	0	0	0	0	0	0	0	0	0	0	0	0	0	0	0	0	0	0	0	0	0	0	2	0	0	0	0	2	0	0	0	0	0	0	0	0	0	0	0
0	4759937	0	0	0	0	0	0	0	0	2	0	0	0	0	0	0	0	0	0	0	0	0	0	0	0	0	0	0	0	0	0	0	2	0	0	0	0	2	0	0	0	0	0	0	0	0	0	0	0
0	4760089	0	0	0	0	0	0	0	0	0	0	2	0	0	0	0	2	2	2	0	0	0	0	0	0	0	0	0	0	0	0	0	0	0	0	2	2	0	0	0	0	0	0	0	0	0	0	0	0
0	4760201	0	0	0	0	0	0	0	2	0	0	0	0	0	0	0	0	0	0	0	0	0	0	0	0	0	0	0	0	0	0	0	0	0	0	0	0	0	0	0	0	0	2	0	1	2	0	2	2
0	4766555	0	0	0	0	0	0	0	0	0	0	0	0	0	0	0	0	0	0	0	0	0	0	0	0	0	0	0	0	0	0	0	0	0	0	0	0	0	0	0	0	0	0	0	0	0	0	2	2
0	4766775	0	0	0	0	0	0	0	2	0	0	0	0	0	0	0	0	0	0	0	0	0	0	0	0	0	0	0	0	0	0	0	0	0	0	0	0	0	0	0	0	0	2	0	0	2	0	2	2
0	4767012	0	0	0	0	0	0	2	0	0	2	0	2	0	0	2	0	0	0	0	0	0	2	0	0	0	0	0	2	2	2	2	0	0	2	0	0	0	2	2	2	2	0	0	0	0	0	0	0
0	4767133	0	0	0	0	0	0	0	0	2	0	0	0	0	0	0	0	0	0	0	0	0	0	0	0	0	0	0	0	0	0	0	2	0	0	0	0	2	0	0	0	0	0	0	0	0	0	0	0
0	4768781	0	0	0	0	0	0	0	0	0	0	2	0	0	0	0	2	2	2	0	0	0	0	0	0	0	0	0	0	0	0	0	0	0	0	2	2	0	0	0	0	0	0	0	0	0	0	0	0
0	4778677	0	0	0	0	2	0	0	0	0	0	0	0	0	0	0	0	0	0	0	0	2	0	2	2	0	2	2	0	0	0	0	0	0	0	0	0	0	0	0	0	0	0	0	0	0	0	0	0
0	4780744	0	0	0	0	2	0	0	0	0	0	0	0	0	0	0	0	0	0	0	0	2	0	2	2	0	2	2	0	0	0	0	0	0	0	0	0	0	0	0	0	0	0	0	0	0	0	0	0
0	4781217	0	0	0	0	0	0	0	0	2	0	0	0	0	0	0	0	0	0	0	0	0	0	0	0	0	0	0	0	0	0	0	2	0	0	0	0	2	0	0	0	0	0	0	0	0	0	0	0
0	4781578	0	0	0	0	0	0	0	0	0	0	1	0	0	0	0	2	2	1	0	0	0	0	0	0	0	0	0	0	0	0	0	0	0	0	2	2	0	0	0	0	0	0	0	0	0	0	0	0
0	4781838	0	0	0	0	0	0	2	0	0	2	0	2	0	0	2	0	0	0	0	0	0	2	0	0	0	0	0	2	2	2	2	0	2	1	0	0	0	2	2	2	2	0	0	1	0	0	0	0
0	4788593	0	0	0	0	0	0	0	0	0	0	2	0	0	0	0	2	2	2	0	0	0	0	0	0	0	0	0	0	0	0	0	0	0	0	2	2	0	0	0	0	0	0	0	0	0	0	0	0
0	4790662	0	0	0	0	0	0	0	0	0	0	2	0	0	0	0	2	2	2	0	0	0	0	0	0	0	0	0	0	0	0	0	0	0	0	2	2	0	0	0	0	0	0	0	0	0	0	0	0
0	4790725	0	0	0	0	0	0	0	0	2	0	0	0	0	0	0	0	0	0	0	0	0	0	0	0	0	0	0	0	0	0	0	2	0	0	0	0	2	0	0	0	0	0	0	0	0	0	0	0
0	4790782	0	0	0	0	0	0	0	0	2	0	0	0	0	0	0	0	0	0	0	0	0	0	0	0	0	0	0	0	0	0	0	2	0	0	0	0	2	0	0	0	0	0	0	0	0	0	0	0
0	4791359	0	0	0	0	1	0	2	0	0	2	0	2	0	0	2	0	0	0	0	0	0	2	0	0	0	0	0	2	2	2	2	0	2	2	0	0	0	2	2	2	2	0	0	1	0	0	0	0
0	4798916	0	0	0	0	2	0	0	0	0	0	0	0	0	0	0	0	0	0	0	0	1	0	1	1	0	1	2	0	0	0	0	0	0	0	0	0	0	0	0	0	0	0	0	0	0	0	0	0
0	4808804	2	0	0	0	0	0	0	2	0	0	0	0	0	0	0	0	0	0	0	0	0	0	0	0	0	0	0	0	0	0	0	0	2	0	0	0	0	0	0	0	0	2	0	2	2	0	2	2
0	4809335	0	0	0	0	2	0	0	0	0	0	0	0	0	0	0	0	0	0	0	0	2	0	2	2	0	2	2	0	0	0	0	0	0	0	0	0	0	0	0	0	0	0	0	0	0	0	0	0
0	4810861	0	0	0	0	2	0	0	0	0	0	0	2	0	0	0	0	0	0	0	0	2	0	2	2	0	2	2	0	0	0	0	0	0	0	0	0	0	0	0	0	0	0	0	0	0	0	0	0
0	4816234	0	0	0	0	0	0	0	0	0	0	2	0	0	0	0	2	2	2	0	0	0	0	0	0	0	0	0	0	0	0	0	0	0	0	2	2	0	0	0	0	0	0	0	0	0	0	0	0
0	4817975	0	0	0	0	0	0	0	0	2	0	0	0	0	0	0	0	0	0	0	0	0	0	0	0	0	0	0	0	0	0	0	2	0	0	0	0	2	0	0	0	0	0	0	0	0	0	0	0
0	4818747	0	0	0	0	0	0	0	0	2	0	0	0	0	0	0	0	0	0	0	0	0	0	0	0	0	0	0	0	0	0	0	2	0	0	0	0	2	0	0	0	0	0	0	0	0	0	0	0
0	4825211	0	0	0	0	0	0	0	2	0	0	0	0	0	0	0	0	0	0	0	0	0	0	0	0	0	0	0	0	0	0	0	0	0	0	0	0	0	0	0	0	0	2	0	0	2	0	2	2
0	4868019	2	2	2	2	1	2	2	2	2	2	2	1	2	2	2	0	0	0	0	2	2	2	0	0	2	2	2	2	2	2	2	2	2	2	2	2	2	2	2	2	2	2	2	2	2	2	2	2
0	4868053	2	2	2	2	2	2	2	2	2	2	2	2	2	2	2	2	2	2	0	2	2	2	0	0	2	2	2	2	2	2	2	2	2	2	2	2	2	2	2	2	2	2	2	2	2	2	2	2
0	4869113	0	0	2	2	0	0	0	0	0	0	0	0	0	0	0	0	0	0	0	0	0	0	0	0	0	0	0	0	0	0	0	2	0	2	0	0	0	0	0	0	0	0	0	0	0	0	0	0
0	4869776	0	0	0	0	0	0	0	1	0	0	0	0	0	0	0	0	0	0	0	0	0	0	0	0	0	0	0	0	0	0	0	0	0	0	0	0	0	0	0	0	0	1	0	0	2	0	0	0
0	4869781	0	0	2	2	0	0	0	0	0	0	0	0	0	0	0	0	0	0	0	0	0	0	0	0	0	0	0	0	0	0	0	2	0	2	0	0	0	0	0	0	0	0	0	0	0	0	0	0
0	4869904	0	0	0	0	0	0	0	0	0	0	0	0	0	0	0	0	0	0	0	0	2	0	0	0	0	0	2	0	0	0	0	0	0	0	0	0	0	0	0	0	0	0	0	0	0	0	2	2
0	4887476	0	0	1	2	0	0	0	0	0	0	0	0	0	0	0	0	0	0	0	0	0	0	0	0	0	0	0	0	0	0	0	1	0	2	0	0	0	0	0	0	0	0	0	0	0	0	0	0
0	4889940	2	2	2	2	2	2	1	2	2	0	0	2	1	2	2	2	2	2	0	2	2	0	1	1	2	2	2	2	1	0	2	2	2	2	0	1	2	1	2	2	0	2	2	2	2	2	2	2
0	4892422	0	0	0	0	0	0	2	0	0	2	2	0	2	0	0	0	0	0	0	0	0	2	0	0	0	0	0	0	2	2	0	0	0	0	2	2	0	2	0	0	2	0	0	0	0	0	0	0
0	4892532	2	2	2	2	2	2	0	1	2	0	0	2	0	2	2	2	1	2	0	2	2	0	0	0	2	2	2	2	0	0	2	2	2	2	0	0	2	0	2	2	0	2	2	2	2	2	2	2
0	4892595	0	0	1	0	0	0	0	0	2	0	0	0	0	0	0	0	0	0	0	0	0	0	0	0	0	2	0	0	0	0	0	0	0	0	0	0	2	0	0	0	0	0	0	0	0	0	0	0
0	4892804	0	0	0	0	0	0	0	0	1	0	0	0	0	0	0	0	0	0	0	0	1	0	0	0	0	0	1	0	0	0	0	0	0	0	0	0	2	0	0	0	0	0	0	0	0	0	2	2
0	4893568	0	0	0	0	0	0	0	0	0	0	0	0	0	0	0	0	0	0	0	0	0	0	0	0	0	2	0	0	0	0	0	0	0	0	0	0	0	0	0	0	0	0	0	0	0	0	0	0
0	4896784	2	2	2	2	2	2	0	2	2	0	0	1	0	2	2	2	2	2	0	2	2	0	0	0	2	2	2	2	0	0	2	2	2	2	0	0	2	0	2	2	0	2	2	2	2	2	2	2
0	4897332	0	0	0	0	0	0	0	0	0	0	0	0	0	0	0	0	0	0	0	0	1	0	0	0	0	0	1	0	0	0	0	0	0	0	0	0	0	0	0	0	0	0	0	0	0	0	2	1
0	4897363	2	2	2	2	2	2	0	2	2	0	0	2	0	2	2	2	2	2	0	2	2	0	0	0	2	2	2	2	0	0	2	2	2	2	0	0	2	0	2	2	0	2	2	2	2	2	2	2
0	4897399	2	2	0	0	2	2	0	2	0	0	0	2	0	2	2	2	2	2	0	0	0	0	0	0	2	0	0	0	0	0	2	0	2	0	0	0	0	0	2	2	0	2	2	2	2	2	0	0
0	4897580	2	2	2	2	2	2	0	2	2	0	0	2	0	2	2	2	2	2	0	2	2	0	0	0	2	2	2	2	0	0	2	2	2	2	0	0	2	0	2	2	0	2	2	2	2	2	2	2
0	4898415	2	2	2	2	2	2	0	2	2	1	0	2	0	2	2	2	2	2	0	2	2	0	0	0	2	2	2	2	0	0	2	2	2	2	0	0	2	0	2	2	0	2	2	2	2	2	2	2
0	4898425	2	2	2	2	2	2	0	2	2	0	0	2	0	2	2	2	2	2	0	2	2	0	0	0	2	2	2	2	0	0	2	2	2	2	0	0	2	0	2	2	0	2	2	2	2	2	2	2
0	4901176	2	1	2	2	2	1	0	1	1	0	0	0	0	2	2	1	1	0	0	2	0	0	0	0	2	2	0	2	0	0	1	2	2	2	0	0	2	0	1	1	0	1	2	2	1	1	1	2
0	4901963	2	2	2	2	2	2	0	2	2	0	0	2	0	2	2	2	2	2	0	2	2	0	1	0	2	2	2	2	0	0	2	2	2	2	0	0	2	0	2	2	0	2	2	2	2	2	2	2
0	4902622	2	2	2	2	2	2	0	2	2	0	0	2	0	2	2	2	2	2	0	2	2	0	0	0	2	2	2	2	0	0	2	2	1	2	0	0	2	0	2	2	0	2	2	1	2	2	2	2
0	4902675	2	2	2	2	2	2	0	2	2	0	0	2	0	2	2	2	2	2	0	2	2	0	0	0	2	2	2	2	0	0	2	2	2	2	0	0	2	0	2	2	0	2	2	2	2	2	2	2
0	4904997	2	2	2	2	0	2	0	2	2	0	0	2	0	2	2	2	2	2	0	2	2	0	0	0	2	1	2	2	0	0	2	2	2	2	0	0	2	0	2	2	0	2	2	2	2	2	2	2
0	4906700	0	0	0	0	0	0	2	0	0	2	2	0	2	0	0	0	0	0	0	0	0	2	0	0	0	0	0	0	2	2	0	0	0	0	2	2	0	2	0	0	2	0	0	0	0	0	0	0
0	4907545	0	0	0	0	0	0	0	0	0	0	0	0	0	0	0	0	0	0	0	0	0	0	0	0	0	0	0	0	0	0	0	0	1	0	0	0	0	0	0	0	0	0	0	0	0	0	0	0
0	4907924	0	0	0	0	0	0	2	0	0	2	2	0	2	0	0	0	0	0	0	0	0	2	0	0	0	0	0	0	2	2	0	0	0	0	2	2	0	2	0	0	2	0	0	0	0	0	0	0
0	4909152	0	0	0	0	0	0	0	0	0	0	0	0	0	0	0	0	0	0	0	0	0	0	0	0	0	0	0	0	0	0	0	0	2	0	0	0	0	0	0	0	0	0	0	0	0	0	0	0
0	4909891	0	2	0	0	0	0	0	0	0	0	0	0	0	0	0	0	0	0	0	0	0	0	0	0	0	0	0	0	0	0	0	0	2	0	0	0	0	0	0	0	0	0	0	1	0	0	0	0
0	4910407	0	0	0	0	0	0	0	0	0	0	0	0	0	0	0	0	0	0	0	0	0	0	0	0	0	2	0	0	0	0	0	0	0	0	0	0	0	0	0	0	0	0	0	0	0	0	0	0
0	4911418	0	1	0	0	0	0	0	0	0	0	0	0	0	0	0	0	1	0	0	0	0	0	0	1	0	0	0	0	0	0	1	0	0	2	0	0	0	0	0	2	0	0	0	0	1	0	0	0
0	4915874	0	0	0	0	0	0	0	0	0	0	0	0	0	0	0	0	0	0	0	0	0	0	0	0	0	2	0	0	0	0	0	0	0	0	0	0	0	0	0	0	0	0	0	0	0	0	0	0
0	4915901	2	2	2	2	2	0	0	2	2	1	0	2	0	0	0	2	2	2	0	2	2	0	0	0	2	2	2	2	0	0	2	2	2	2	0	0	2	0	2	2	0	2	2	1	2	2	2	2
0	4915928	0	0	0	0	0	0	0	0	0	0	0	0	0	0	0	0	0	0	0	0	0	0	0	0	0	0	0	0	0	0	0	0	2	0	0	0	0	0	0	0	0	0	0	0	0	0	0	0
0	4931492	0	0	0	0	0	0	0	0	0	0	0	0	0	0	0	0	0	0	0	0	1	0	0	0	0	0	2	0	0	0	0	0	0	0	0	0	0	0	0	0	0	0	0	0	0	0	2	2
0	4931822	2	2	2	2	2	0	0	2	2	0	0	2	0	0	0	2	2	2	0	2	2	0	0	0	2	2	2	2	0	0	2	2	2	2	0	0	2	0	2	2	0	2	2	2	2	2	2	2
0	4932239	2	2	2	2	2	0	0	2	2	0	0	1	0	0	0	2	2	2	0	2	2	0	0	0	2	2	2	2	0	0	2	2	2	2	0	0	2	0	2	2	0	2	2	2	2	2	2	2
0	4932466	0	0	0	0	0	0	0	0	0	0	0	0	0	0	0	0	0	0	0	0	0	0	0	0	0	0	0	0	0	0	0	0	2	0	0	0	0	0	0	0	0	0	0	0	0	0	0	0
0	4932797	2	2	2	2	2	0	0	2	2	0	0	2	0	0	0	2	2	2	0	2	2	0	0	0	2	2	2	2	0	0	2	2	2	2	0	0	2	0	2	2	0	2	2	0	2	2	2	2
0	4933244	2	2	2	2	2	0	0	2	2	0	0	1	0	0	0	2	2	2	0	2	2	0	0	0	2	2	2	2	0	0	2	2	2	2	0	0	2	0	2	2	0	2	2	1	2	2	2	2
0	4933850	2	2	2	2	2	0	0	2	2	0	0	2	0	0	0	2	2	2	0	2	2	0	0	0	2	2	2	2	0	0	2	2	2	2	0	0	2	0	2	2	0	2	2	1	2	2	2	2
0	5016275	0	0	0	0	0	0	0	0	0	0	0	1	0	0	0	2	2	2	0	0	0	0	0	0	0	0	0	0	0	0	0	0	0	0	0	0	0	0	0	0	0	0	0	0	0	0	0	0
0	5018461	0	0	0	0	0	0	2	0	0	2	2	0	0	0	0	0	0	0	0	0	0	2	0	0	0	0	0	2	2	2	0	0	0	0	0	0	0	2	0	2	2	0	0	0	0	0	0	0
0	5018817	0	0	0	0	0	0	0	0	0	0	0	0	2	0	0	0	0	0	0	0	0	0	0	0	0	0	0	0	0	0	2	0	0	0	0	0	0	0	2	0	0	0	0	0	0	0	0	0
0	5020714	0	0	0	0	0	0	2	0	0	2	2	1	0	0	0	0	0	0	0	0	0	2	0	0	0	0	0	2	2	2	0	0	0	0	0	0	0	2	0	2	2	0	0	0	0	0	0	0
0	5021009	0	0	0	0	0	0	0	0	0	0	0	0	0	2	0	2	2	2	0	0	0	0	0	0	0	0	0	0	0	0	0	0	0	0	0	0	0	0	0	0	0	0	0	0	0	0	0	0
0	5021187	0	0	0	0	0	0	0	2	0	0	0	0	0	0	0	0	0	0	0	0	0	0	0	0	0	0	0	0	0	0	0	0	0	0	0	0	0	0	0	0	0	2	0	0	2	0	0	0
0	5021946	0	0	2	2	0	0	0	0	0	0	0	0	0	0	0	0	0	0	0	0	0	0	0	0	0	0	0	0	0	0	0	0	0	0	0	0	0	0	0	0	0	0	0	0	0	2	0	0
0	5028428	0	0	1	0	0	0	0	0	0	0	0	0	0	0	0	0	0	0	0	0	1	0	0	0	0	0	0	0	0	0	0	0	0	0	0	1	0	0	0	0	0	0	0	0	0	0	0	0
0	5028431	0	0	1	0	0	0	0	0	0	0	0	0	0	0	0	0	0	0	0	0	1	0	0	0	0	0	0	0	0	0	0	0	0	0	0	1	0	0	0	0	0	0	0	0	0	0	0	0
0	5042054	0	0	0	0	0	0	0	0	0	0	0	0	0	0	0	2	2	2	0	0	0	0	0	0	0	0	0	0	0	0	0	0	0	0	0	0	0	0	0	0	0	0	0	0	0	0	0	0
0	5056596	2	0	0	0	0	2	0	2	0	0	0	1	0	2	2	0	0	0	0	2	0	0	0	0	2	0	0	0	0	0	0	0	0	2	0	0	0	1	0	0	0	0	0	2	0	0	0	0
0	5057088	2	0	0	0	0	2	0	2	0	0	0	1	0	2	2	0	0	0	0	2	0	0	2	2	2	0	0	0	0	0	0	0	0	2	0	0	0	1	0	0	0	0	0	2	0	0	0	0
0	5057414	2	0	0	0	0	2	0	2	0	0	0	1	0	2	2	0	0	0	0	2	0	0	0	0	2	0	0	0	0	0	0	0	0	2	0	0	0	1	0	0	0	0	0	2	0	0	0	0
0	5057524	2	0	0	0	0	2	0	2	0	0	0	1	0	2	2	0	0	0	0	2	0	1	0	0	2	0	0	0	0	0	0	0	0	2	0	0	0	1	0	0	0	0	0	2	0	0	0	0
0	5076683	0	0	0	0	0	0	0	0	0	2	2	0	0	2	2	0	0	0	0	0	0	0	0	0	2	0	0	0	0	2	0	0	0	0	2	2	2	1	0	2	2	0	0	0	0	0	0	0
0	5106699	0	0	2	2	1	0	2	0	2	0	2	0	2	0	0	2	2	2	0	0	0	2	0	0	0	0	0	2	0	0	2	2	0	0	0	0	0	0	2	0	0	2	2	0	2	0	0	0
0	5106941	2	0	0	0	1	2	0	2	0	0	0	0	0	2	2	0	0	0	0	2	0	0	0	0	2	0	0	0	0	0	0	0	1	2	0	0	0	1	0	0	0	0	0	1	0	0	0	0
0	5107151	2	0	0	0	0	2	0	2	0	0	0	1	0	2	2	0	0	0	0	2	0	0	0	0	2	0	0	0	0	0	0	0	1	2	0	0	0	1	0	0	0	0	0	1	0	0	0	0
0	5116221	2	0	2	2	0	0	0	0	0	0	0	0	0	0	0	0	0	0	0	0	0	0	0	0	0	0	0	0	0	0	0	0	0	0	0	0	0	0	0	0	0	1	0	1	2	0	2	2
0	5116584	0	0	0	0	0	0	0	0	0	0	0	0	0	0	0	0	0	0	0	2	0	0	0	0	0	0	0	0	0	0	0	0	0	2	0	0	0	1	0	0	0	0	0	0	0	0	0	0
0	5118596	2	0	0	0	0	2	0	2	0	2	2	1	0	0	2	0	0	0	0	2	0	0	0	0	2	0	0	0	0	2	0	0	2	2	2	2	2	2	0	2	2	0	0	1	0	0	0	0
0	5118808	0	0	0	0	0	0	0	0	0	0	0	0	0	0	0	0	0	0	0	2	0	0	0	0	0	0	0	0	0	0	0	0	0	2	0	0	0	1	0	0	0	0	0	0	0	0	0	0
0	5122537	0	0	2	2	0	0	0	0	0	0	0	0	0	2	2	0	0	0	0	0	0	0	0	0	2	0	0	0	0	0	0	0	0	0	0	0	0	0	0	0	0	1	0	0	0	0	1	0
0	5137832	2	0	0	0	0	2	0	2	0	0	0	0	0	2	2	0	0	0	0	2	0	0	0	0	2	0	0	0	0	0	0	0	0	2	0	0	0	1	0	0	0	0	0	2	0	0	0	0
0	5137902	2	0	0	0	0	2	0	2	0	0	0	0	0	2	2	0	0	0	0	2	0	0	0	0	2	0	0	0	0	0	0	0	0	2	0	0	0	1	0	0	0	0	0	2	0	0	0	0
0	5137959	0	0	0	0	1	0	0	0	0	0	0	1	2	0	0	2	2	2	0	0	0	0	0	0	0	0	0	0	0	0	0	0	0	0	0	0	0	0	0	0	0	0	0	0	0	0	0	0
0	5138075	0	0	0	0	0	0	0	0	0	0	0	0	0	0	0	0	0	0	0	0	0	0	0	0	0	0	0	0	0	0	0	0	0	0	0	0	0	0	0	0	0	0	0	0	0	0	2	2
0	5141877	0	0	0	0	0	0	0	0	0	0	0	0	0	0	0	0	0	0	0	0	0	0	2	2	0	2	2	0	0	0	0	0	0	0	0	0	0	0	0	0	0	0	0	0	0	0	0	0
0	5315530	0	0	0	0	0	1	0	0	0	0	0	0	0	0	0	0	0	0	0	0	0	1	0	0	0	0	0	0	2	2	0	0	0	2	0	0	0	0	0	2	2	0	0	0	0	0	0	0
0	5320747	2	2	2	2	0	0	0	0	0	0	0	0	0	0	0	0	0	0	0	0	0	0	0	0	0	0	0	0	0	0	0	0	0	0	0	0	0	0	0	0	0	0	0	2	0	2	0	0
0	5339526	0	1	0	0	0	2	0	0	1	2	0	0	0	0	0	0	0	0	0	2	0	0	0	0	0	0	0	2	0	1	0	0	0	2	0	2	0	0	0	0	0	0	0	0	0	0	2	1
0	5352594	0	0	0	0	0	0	0	0	0	0	0	0	0	0	0	0	0	0	0	2	0	1	0	0	0	0	0	1	2	0	1	0	0	1	0	0	0	0	1	2	0	0	0	0	0	0	0	0
0	5353748	2	1	2	2	0	0	2	2	1	0	0	0	0	2	0	2	2	2	0	0	0	0	2	2	0	2	2	0	0	1	1	2	0	0	0	0	0	0	1	0	1	2	1	2	0	0	0	0
0	5388506	0	0	0	0	0	0	0	0	2	0	1	0	0	0	0	0	0	0	0	2	0	0	0	0	0	0	0	2	0	0	0	1	0	0	0	0	0	0	0	0	0	0	0	0	0	0	0	0
0	5425081	1	0	2	2	2	0	2	2	0	0	0	2	0	2	0	2	2	2	0	0	2	0	2	2	0	2	2	0	0	0	0	2	2	0	1	0	0	0	0	0	2	2	0	0	0	0	0	0
0	5432113	0	2	0	0	0	0	0	0	0	0	0	0	0	0	0	0	0	0	0	0	0	0	0	0	0	0	0	0	0	0	0	0	0	0	0	0	0	0	0	0	0	0	2	1	2	0	2	2
0	5432128	2	0	2	2	0	0	2	2	0	0	0	0	0	2	0	2	2	2	0	0	2	0	2	2	0	2	2	0	0	0	1	2	0	0	1	1	0	0	0	1	2	2	0	1	0	0	0	0
0	5433328	0	1	0	0	0	0	0	0	0	0	0	0	0	0	0	0	0	0	0	0	0	0	0	0	0	0	0	0	0	0	0	0	1	0	0	0	0	0	0	0	0	0	2	2	2	0	1	2
0	5435605	1	0	0	0	0	0	0	0	0	0	0	0	0	0	0	2	1	2	0	0	0	0	0	0	0	0	0	0	0	0	0	1	0	0	0	0	0	0	0	0	0	0	0	0	0	0	0	0
0	5436031	0	0	0	0	2	0	0	0	0	0	0	0	0	0	0	0	0	0	0	0	2	0	0	2	0	0	2	0	0	0	0	0	0	0	0	0	0	0	0	0	0	0	0	0	0	0	0	0
0	5436113	0	0	0	0	0	1	0	0	0	0	0	0	0	0	2	0	0	0	0	2	0	2	0	0	0	0	0	0	2	2	2	0	0	1	0	0	0	1	1	2	0	0	0	0	0	0	0	0
0	5436822	0	2	0	0	0	0	0	0	0	0	0	0	0	0	0	0	0	0	0	0	0	0	0	0	0	0	0	0	0	0	0	0	0	0	0	0	0	0	0	0	0	0	2	0	2	0	2	1
0	5437750	0	0	0	0	0	0	0	0	0	0	0	0	0	0	0	0	0	0	0	0	0	0	2	0	0	2	0	0	0	0	0	0	0	0	0	0	0	0	0	0	0	0	0	1	0	0	0	0
0	5516427	0	0	0	0	2	0	0	0	0	0	0	0	0	0	0	0	0	0	0	0	2	0	0	0	0	0	2	0	0	0	0	2	0	0	0	0	0	0	0	0	0	0	0	0	0	0	0	0
0	5516653	0	0	0	0	0	0	0	0	0	2	2	0	0	0	0	0	0	0	0	0	0	1	0	0	0	0	0	2	2	2	2	0	0	0	2	2	0	2	2	2	2	0	0	0	0	0	0	0
0	5537026	0	0	0	0	0	0	0	0	0	2	2	0	0	0	0	0	0	0	0	0	0	2	0	0	0	0	0	2	2	2	2	0	0	0	2	2	0	2	2	2	2	0	0	2	0	0	0	0
0	5546698	0	0	0	0	0	0	0	0	0	2	2	0	0	0	0	0	0	0	0	0	0	2	0	0	0	0	0	2	2	2	2	0	0	0	2	2	0	2	2	2	2	0	0	1	0	0	0	0
0	5550982	0	0	0	0	0	0	0	0	0	2	1	0	0	0	0	0	0	0	0	0	0	2	0	0	0	0	0	2	2	2	2	0	0	0	2	2	0	2	2	2	1	0	0	0	0	0	0	0
0	5551925	0	0	0	0	0	0	0	0	0	0	0	0	0	0	0	0	0	0	0	0	0	0	0	0	0	0	0	0	0	0	0	0	0	0	0	0	0	0	0	0	0	0	0	0	0	0	0	0
0	5553163	2	0	0	0	0	0	0	0	0	0	0	0	0	0	0	2	2	2	0	0	0	0	0	0	0	0	0	0	0	0	0	0	0	2	0	0	0	0	0	0	0	0	0	1	0	0	0	0
0	5581276	0	0	2	2	0	0	2	2	0	0	0	0	0	0	0	0	0	0	0	0	0	0	0	0	0	0	0	0	0	0	0	0	0	0	0	0	0	0	0	0	0	2	2	0	2	0	2	2
0	5581953	0	0	0	0	0	0	0	0	0	0	0	0	0	0	0	0	0	0	0	0	0	0	0	0	0	0	0	0	0	0	0	0	0	0	0	0	0	0	0	0	0	0	0	0	0	0	0	0
0	5581981	0	0	0	0	0	0	0	0	0	0	0	0	0	0	0	0	0	0	0	0	0	0	0	0	0	0	0	0	0	0	0	0	0	0	0	0	0	0	0	0	0	0	0	0	0	0	0	0
0	5584447	0	0	0	0	0	0	0	0	0	0	0	0	0	0	0	0	0	0	0	0	0	0	0	0	0	0	0	0	0	0	0	0	0	0	0	0	0	0	0	0	0	0	0	0	0	0	0	0
0	5585811	2	0	0	0	0	0	0	0	0	0	0	0	0	0	0	0	0	0	0	0	0	0	0	0	0	0	0	0	0	0	0	0	0	2	0	0	0	0	0	0	0	0	0	1	0	0	0	0
0	5586165	2	0	0	0	0	0	0	0	0	0	0	0	2	0	0	2	2	2	0	0	0	0	0	0	0	0	0	0	0	0	0	0	1	2	0	0	0	0	0	0	0	0	0	1	0	0	0	0
0	5586947	0	0	0	0	0	0	0	0	0	0	0	0	0	0	0	0	0	0	0	0	0	0	0	0	0	0	0	0	0	0	2	0	0	0	0	0	0	0	2	2	0	0	0	1	0	0	0	0
0	5659926	0	0	0	0	0	0	0	0	0	0	0	0	0	0	0	0	0	0	0	0	2	0	2	2	0	2	2	0	0	0	0	0	0	0	0	0	0	0	0	0	0	0	0	0	0	0	0	0
0	5663286	0	0	2	2	0	0	0	0	0	0	0	0	0	0	0	0	0	0	0	0	0	0	0	0	0	0	0	0	0	0	0	0	0	0	0	0	0	0	0	0	0	2	0	1	0	0	0	0
0	5663878	0	0	0	0	0	0	2	0	0	2	0	0	0	0	0	0	0	0	0	0	0	0	0	0	0	0	0	2	2	2	2	2	0	0	2	2	0	2	2	2	2	0	0	0	0	0	0	0
0	5666706	0	0	0	0	0	0	0	0	0	0	0	0	0	0	0	0	0	0	0	0	0	0	0	0	0	0	0	0	0	0	0	0	0	0	0	0	0	0	0	0	0	0	0	0	0	0	0	2
0	5669280	0	0	0	0	0	0	0	0	0	0	0	0	0	0	0	0	0	0	0	0	2	0	2	2	0	2	2	0	0	0	0	0	0	0	0	0	0	0	0	0	0	0	0	0	0	0	0	0
0	5676046	0	0	0	0	0	0	0	0	0	0	0	0	0	0	0	0	0	0	0	0	2	0	2	2	0	2	2	0	0	0	0	0	0	0	0	0	0	0	0	0	0	0	0	0	0	0	0	0
0	5676549	0	0	0	0	0	0	0	0	2	0	2	0	0	0	0	0	0	0	0	2	0	0	0	0	0	0	0	0	0	0	0	0	2	2	0	0	2	0	0	0	0	0	0	1	0	0	0	0
0	5677277	0	0	0	0	0	0	0	0	0	0	0	0	0	0	0	0	0	0	0	0	0	0	0	0	0	0	0	0	0	0	0	0	0	0	0	0	0	0	0	0	0	0	0	0	0	0	0	2
0	5677623	2	0	0	0	0	0	0	0	0	0	0	0	0	0	0	2	2	2	0	0	0	0	0	0	2	0	0	0	0	0	0	0	0	0	0	0	0	0	0	0	0	0	0	1	0	0	0	0
0	5678613	0	2	0	0	0	0	0	0	2	0	2	0	0	0	0	0	0	0	0	2	0	0	0	0	0	0	0	0	0	0	0	0	2	2	0	0	2	0	0	0	0	0	0	0	2	2	0	2
0	5682144	0	0	2	2	0	0	0	0	0	0	0	0	0	0	0	0	0	0	0	0	0	0	0	0	0	0	0	0	0	0	0	0	0	0	0	0	0	0	0	0	0	2	0	0	0	0	0	0
0	5683644	0	0	0	0	0	0	0	0	2	0	2	0	0	0	0	0	0	0	0	2	0	0	0	0	0	0	0	0	0	0	0	0	2	2	0	0	2	0	0	0	0	0	0	1	0	0	0	0
0	5691465	0	0	0	0	0	0	0	0	2	0	2	0	0	0	0	0	0	0	0	2	0	0	0	0	0	0	0	0	0	0	0	0	1	2	0	0	2	0	0	0	0	0	0	0	0	0	0	0
0	5693123	0	0	0	0	0	0	0	0	0	0	0	0	0	0	0	0	0	0	0	0	0	0	0	0	0	0	0	0	0	0	0	0	0	0	0	0	0	0	0	0	0	0	0	0	0	0	0	2
0	5693799	0	0	0	0	0	0	0	0	0	0	0	0	0	0	0	0	0	0	0	0	2	0	2	2	0	2	2	0	0	0	0	0	0	0	0	0	0	0	0	0	0	0	0	0	0	0	0	0
0	5695190	0	0	0	0	2	0	0	0	0	0	0	0	0	0	0	0	0	0	0	0	0	0	0	0	0	0	0	0	0	0	0	0	0	0	0	0	0	0	0	0	0	0	0	0	0	0	2	0
0	5695207	0	0	0	0	0	0	0	0	0	0	0	0	0	0	0	0	0	0	0	0	0	0	0	0	0	0	0	2	2	2	0	2	0	0	0	0	0	0	0	0	0	0	0	0	0	0	0	0
0	5697497	0	0	0	0	0	0	0	0	0	0	0	0	0	0	0	0	0	0	0	0	2	0	2	2	0	2	2	0	0	0	0	0	0	0	0	0	0	0	0	0	0	0	0	0	0	0	0	0
0	5697518	0	0	0	0	0	0	0	0	0	0	0	0	0	0	0	0	0	0	0	0	2	0	2	2	0	2	2	0	0	0	0	0	0	0	0	0	0	0	0	0	0	0	0	0	0	0	0	0
0	5709718	0	0	0	0	2	0	0	0	0	0	0	0	0	0	0	0	0	0	0	0	0	0	0	0	0	0	0	0	0	0	0	0	0	0	0	0	0	0	0	0	0	0	0	0	0	0	2	0
0	5709741	0	0	0	0	0	0	0	0	0	0	0	0	0	0	0	0	0	0	0	0	2	0	2	2	0	2	2	0	0	0	0	0	0	0	0	0	0	0	0	0	0	0	0	0	0	0	0	0
0	5709932	0	0	0	0	0	0	0	0	0	0	0	0	0	0	0	0	0	0	0	0	2	0	0	0	0	0	2	0	0	0	0	0	0	0	0	0	0	0	0	0	0	0	0	0	0	0	0	2
0	5712082	0	0	0	0	0	0	0	0	0	0	0	0	0	0	0	0	0	0	0	0	2	0	2	2	0	0	2	0	0	0	0	0	0	0	0	0	0	0	0	0	0	0	0	0	0	0	0	0
0	5716037	0	0	0	0	0	0	0	0	1	0	2	0	0	0	0	0	0	0	0	2	0	0	0	0	0	0	0	0	0	0	0	0	2	1	0	0	2	0	0	0	0	0	0	0	0	0	0	0
0	5716554	0	0	0	0	0	0	0	0	0	0	0	0	0	0	0	0	0	0	0	0	0	0	0	0	0	0	0	2	2	2	0	2	0	0	0	0	0	0	0	0	0	0	0	0	0	0	0	0
0	5716809	2	2	2	2	2	2	2	2	2	2	2	2	2	2	2	2	2	2	0	2	0	2	2	2	2	2	0	2	2	2	2	2	2	2	2	2	2	2	2	2	2	2	2	2	2	2	2	2
0	5717688	0	0	2	2	0	0	0	2	0	0	0	0	0	0	2	0	0	0	0	0	0	0	0	0	0	0	0	0	0	0	0	0	0	0	0	0	0	0	0	0	0	2	2	2	0	0	0	0
0	5718443	0	0	0	0	0	0	0	0	0	0	0	0	0	0	0	0	0	0	0	0	0	0	0	0	0	0	0	0	0	0	0	0	0	0	0	0	0	0	0	0	0	0	0	0	0	0	0	2
0	5719536	0	0	0	0	0	0	0	0	0	0	0	0	0	0	0	0	0	0	0	0	2	0	2	2	0	2	2	0	0	0	0	0	0	0	0	0	0	0	0	0	0	0	0	0	0	0	0	0
0	5721346	0	0	0	0	0	0	0	0	0	0	0	0	0	0	0	0	0	0	0	0	2	0	2	2	0	2	2	0	0	0	0	0	0	0	0	0	0	0	0	0	0	0	0	0	0	0	0	0
0	5722474	2	0	0	0	0	0	0	0	0	0	0	0	0	0	0	2	2	1	0	0	0	0	0	0	2	0	0	0	0	0	0	0	0	0	0	0	0	0	0	0	0	0	0	0	0	0	0	0
0	5722702	0	0	2	2	0	0	0	0	0	0	0	0	0	0	0	0	0	0	0	0	0	0	0	0	0	0	0	0	0	0	0	0	0	0	0	0	0	0	0	0	0	2	2	0	0	0	0	0
0	5723359	0	0	2	2	0	0	0	0	0	0	0	0	0	0	0	0	0	0	0	0	0	0	0	0	0	0	0	0	0	0	0	0	0	0	0	0	0	0	0	0	0	2	2	0	0	0	0	2
0	5745154	2	0	0	0	0	0	0	0	0	0	0	0	0	0	0	2	2	2	0	0	0	0	0	0	0	0	0	0	0	0	0	0	1	0	0	0	0	0	0	0	0	0	0	1	0	0	0	0
0	5822897	2	2	2	2	1	2	2	2	2	1	2	2	2	2	2	2	2	2	0	2	0	2	0	0	2	0	0	2	2	2	2	2	2	2	2	2	2	2	2	2	2	0	2	2	2	2	0	0
0	5823001	2	2	2	2	1	2	2	2	2	2	2	2	2	2	2	2	2	2	0	2	0	2	0	0	2	0	0	2	2	2	2	2	2	2	2	2	2	2	2	2	2	0	2	2	2	2	0	0
0	5823140	0	0	0	0	0	2	2	0	0	2	0	1	0	2	2	2	2	2	0	0	0	0	0	0	0	0	0	0	0	0	0	0	0	0	2	2	0	0	0	0	0	0	0	0	0	0	0	0
0	5823353	0	0	0	0	0	0	0	0	0	0	0	0	0	0	0	0	0	0	0	0	0	0	0	0	0	0	0	0	0	0	0	0	0	0	0	0	0	0	0	0	0	0	0	0	0	0	0	0
0	5825824	0	0	0	0	0	0	0	0	0	0	0	0	0	0	0	0	0	0	0	0	0	0	0	0	2	0	0	0	0	0	2	0	1	2	0	0	0	0	2	2	0	0	0	0	0	0	0	0
0	5833556	0	0	0	0	1	0	0	0	0	0	0	0	0	0	0	0	0	0	0	0	2	0	2	2	0	2	2	0	0	0	0	0	0	0	1	1	0	0	0	0	0	0	0	0	0	0	2	2
0	5833919	0	0	0	0	0	0	0	0	0	0	0	0	0	0	0	0	0	0	0	0	0	0	0	0	0	0	0	0	0	0	0	0	0	0	0	0	0	0	0	0	0	0	0	0	0	0	0	0
0	5849757	0	0	0	0	0	2	1	0	0	2	0	1	0	2	2	2	1	2	0	0	0	0	0	0	0	0	0	0	0	0	0	0	0	0	2	2	0	0	0	0	0	0	0	0	0	0	0	0
0	5849951	0	0	0	0	1	1	2	0	0	2	0	2	2	2	2	2	2	2	0	0	0	0	0	0	0	0	0	0	0	0	1	1	0	0	1	2	0	2	1	2	2	0	0	0	0	0	0	0
0	5855903	0	0	0	0	0	0	0	0	2	0	0	0	0	0	0	0	0	0	0	2	0	0	0	0	2	0	0	0	0	0	0	0	2	0	0	0	2	0	0	0	0	0	0	0	0	0	0	0
0	5883874	0	0	0	0	0	0	0	0	0	0	0	0	0	0	0	0	0	0	0	0	0	0	0	0	0	0	0	0	0	0	0	0	0	0	0	0	0	0	0	0	0	2	0	0	0	0	0	0
0	5902343	0	0	0	0	0	0	0	0	0	0	0	0	0	0	0	0	0	0	0	0	0	0	0	0	0	0	2	0	0	0	0	0	0	0	0	0	0	0	0	0	0	0	0	0	0	0	2	2
0	5904224	0	0	0	0	0	0	0	0	0	0	0	0	0	0	0	0	0	0	0	0	0	2	0	0	0	0	0	0	2	0	0	0	0	0	0	0	0	2	0	0	0	2	0	0	0	0	0	0
0	5904414	2	0	2	2	1	0	2	0	2	2	2	0	0	0	0	0	0	0	0	0	2	2	0	0	0	0	2	2	2	2	2	0	0	0	2	2	0	2	2	0	2	2	0	0	2	0	2	2
0	5904494	2	0	2	2	1	0	2	0	2	2	2	0	0	0	0	0	0	0	0	0	2	2	0	0	0	0	2	2	2	2	2	0	0	0	2	2	0	2	2	0	2	2	0	0	2	0	2	2
0	5904652	2	0	2	2	2	0	2	0	2	2	2	0	0	0	0	0	0	0	0	0	2	2	0	0	0	0	2	2	2	2	2	0	0	0	2	2	0	2	2	0	2	2	0	1	2	0	2	2
0	5905365	2	0	0	0	0	0	0	0	0	0	0	0	0	0	0	0	0	0	0	0	0	0	0	0	0	0	0	2	0	2	0	0	0	0	0	0	0	0	0	0	0	0	0	1	0	0	0	0
0	5905445	0	0	0	0	1	2	0	0	0	0	0	1	0	2	0	0	0	0	0	0	0	0	0	0	2	0	0	0	0	0	0	0	2	0	0	0	0	0	0	0	0	0	0	1	0	0	0	0
0	5923915	0	0	0	0	0	0	0	0	0	0	0	0	0	0	0	0	0	0	0	0	0	0	0	0	0	0	0	0	0	0	2	0	0	0	0	0	0	0	1	0	2	0	0	0	0	0	0	0
0	5952216	0	2	0	0	0	0	0	2	0	0	0	0	2	0	0	0	0	0	0	0	0	0	0	0	0	0	0	0	0	0	0	0	0	0	0	0	0	0	0	0	0	0	0	0	0	0	0	0
0	5952286	0	0	0	0	0	2	0	0	0	0	0	0	0	2	0	0	0	0	0	0	0	0	2	2	2	0	2	0	0	0	0	2	0	2	0	0	2	0	0	0	0	0	0	0	0	0	2	1
0	5975097	0	2	2	2	0	2	0	2	0	0	0	0	2	2	0	0	0	0	0	0	0	0	2	2	2	0	2	0	0	0	0	2	1	2	0	0	2	0	0	0	0	0	0	1	0	0	2	2
0	5975498	0	2	2	2	0	0	0	2	0	0	0	0	2	0	0	0	0	0	0	0	0	0	0	0	0	0	0	0	0	0	0	0	1	0	0	0	0	0	0	0	0	0	0	1	0	0	0	0
0	5981613	0	0	0	0	2	0	2	0	0	2	0	1	0	0	0	0	0	0	0	0	2	0	0	0	0	0	0	0	0	0	0	0	0	0	2	2	0	0	0	0	2	0	0	0	0	0	0	0
0	5981778	0	0	0	0	1	0	2	0	0	2	0	1	0	0	0	0	0	0	0	0	2	0	0	0	0	0	0	0	0	0	0	0	0	0	2	2	0	0	0	0	2	0	0	0	0	0	0	0
0	5982251	0	0	0	0	0	0	0	0	0	0	0	0	0	0	0	0	0	0	0	0	0	2	0	0	0	0	0	0	2	0	0	0	0	0	0	0	0	2	0	0	0	2	0	0	0	0	0	0
0	5982583	0	0	0	0	0	0	0	0	0	0	0	0	0	0	0	0	0	0	0	2	0	2	0	0	0	0	0	0	2	0	0	0	0	0	0	0	0	2	0	0	0	2	0	1	0	2	0	0
0	5982684	0	0	0	0	0	0	0	0	0	0	0	0	0	0	0	0	0	0	0	0	0	0	0	0	0	0	0	0	0	0	0	0	0	0	0	0	0	0	0	0	0	0	0	0	0	0	0	0
0	5982933	0	0	0	0	2	2	2	0	0	2	0	1	0	2	0	0	0	0	0	0	2	0	2	2	2	2	2	0	0	0	0	2	0	2	2	2	2	0	0	0	2	0	0	0	0	0	2	2
0	5983364	0	0	0	0	0	0	0	0	0	0	0	0	0	0	0	0	0	0	0	0	0	0	0	0	0	0	0	0	0	0	0	0	0	0	0	0	0	0	0	0	0	0	0	0	0	0	0	0
0	5983441	0	0	0	0	0	0	0	0	0	0	0	0	0	0	0	0	0	0	0	0	0	0	0	0	0	0	0	0	0	0	0	0	0	0	0	0	0	0	0	0	0	0	0	0	0	0	0	0
0	5983529	0	0	0	0	0	0	0	0	0	0	2	0	0	0	0	0	0	0	0	0	0	0	0	0	0	0	0	0	0	0	2	0	0	0	0	0	0	0	2	0	0	0	0	0	0	0	0	0
0	5983840	0	0	0	0	1	2	2	0	0	2	0	0	0	2	0	0	0	0	0	0	2	0	2	2	2	2	2	0	0	0	0	2	0	2	2	2	2	0	0	0	2	0	0	0	0	0	2	2
0	5984397	2	0	0	0	0	0	0	0	0	0	0	0	0	0	0	0	0	0	0	0	0	0	0	0	0	0	0	2	0	0	0	0	0	0	0	0	0	0	0	0	0	0	0	1	0	0	0	0
0	5986015	0	2	2	2	1	2	2	2	0	2	0	0	2	2	0	0	0	0	0	0	2	0	2	2	2	2	2	0	0	0	0	2	1	2	2	2	2	0	0	0	2	0	0	0	0	0	2	2
0	5986451	0	0	0	0	2	2	2	0	0	2	0	0	0	2	0	0	0	0	0	0	2	0	2	2	2	2	2	0	0	0	0	2	0	2	2	2	2	0	0	0	2	0	0	0	0	0	2	2
0	5988082	0	0	0	0	0	2	0	0	0	0	0	0	0	2	0	0	0	0	0	0	0	0	0	0	2	0	0	0	0	0	0	0	0	2	0	0	0	0	0	0	0	0	0	0	0	0	0	0
0	5988699	0	0	0	0	1	2	2	0	0	2	0	0	0	2	0	0	0	0	0	0	2	0	2	2	2	2	2	0	0	0	0	2	0	2	2	2	2	0	0	0	2	0	0	0	0	0	2	2
0	5988700	0	0	0	0	1	2	2	0	0	2	0	0	0	2	0	0	0	0	0	0	2	0	2	2	2	2	2	0	0	0	0	2	0	2	2	2	2	0	0	0	2	0	0	0	0	0	2	2
0	5989587	0	2	2	2	0	0	0	2	0	0	0	0	2	0	0	0	0	0	0	0	0	0	0	0	0	0	0	0	0	0	0	0	2	0	0	0	0	0	0	0	0	0	0	0	0	0	0	0
0	5990039	0	0	0	0	0	0	2	0	0	2	0	0	0	0	0	0	0	0	0	0	0	0	0	0	0	0	0	0	0	0	0	0	0	0	2	2	0	0	0	0	2	0	0	0	0	0	0	0
0	5990257	0	2	2	2	0	0	0	2	0	0	0	0	2	0	0	0	0	0	0	0	0	0	0	0	0	0	0	0	0	0	0	0	2	0	0	0	0	0	0	0	0	0	0	0	0	0	0	0
0	5990275	0	0	0	0	0	0	0	0	0	0	0	0	0	0	0	0	0	0	0	0	0	0	0	0	0	0	0	0	0	0	0	0	0	0	0	0	0	0	0	0	0	0	0	0	1	0	0	0
0	5990621	0	0	0	0	0	0	0	0	0	0	0	0	0	0	0	0	0	0	0	0	0	0	0	0	0	2	0	0	0	0	0	0	0	0	0	0	0	0	0	0	0	0	0	0	0	0	2	2
0	5992641	0	0	0	0	0	0	0	0	0	0	2	0	0	0	0	0	0	0	0	0	0	0	0	0	0	0	0	0	0	0	2	0	0	0	0	0	0	0	2	0	0	0	0	0	0	0	0	0
0	5993294	0	0	0	0	0	0	0	0	0	0	0	0	0	0	0	0	0	0	0	0	0	0	0	0	0	2	0	0	0	0	0	0	0	0	0	0	0	0	0	0	0	0	0	0	0	0	2	2
0	5993504	0	0	0	0	1	2	2	0	0	2	0	0	0	2	0	0	0	1	0	0	2	0	2	2	2	2	2	0	0	0	0	2	0	2	2	2	2	0	0	0	2	0	0	0	0	0	2	2
0	6043842	0	0	0	0	0	0	0	0	0	0	0	0	0	0	0	0	0	0	0	0	0	0	0	0	0	0	0	0	0	0	0	0	0	0	0	0	0	0	0	0	0	0	0	0	2	0	0	0
0	6090506	0	0	0	0	0	0	0	0	0	0	0	0	0	0	0	0	0	0	0	0	0	0	0	0	0	0	0	0	0	0	0	0	0	0	0	0	0	0	0	0	0	0	0	0	0	0	0	0
0	6099395	0	0	0	0	1	0	2	0	0	2	0	0	0	0	0	0	0	1	0	0	0	2	0	0	0	0	0	0	0	2	2	0	0	2	2	2	0	2	2	2	2	0	0	1	0	0	0	0
0	6099537	0	0	0	0	2	0	0	0	0	0	0	0	0	0	0	0	0	0	0	0	0	0	2	2	0	0	2	0	0	0	0	0	0	0	0	0	0	0	0	0	0	0	0	0	0	0	2	2
0	6120141	0	0	0	0	0	0	2	0	0	2	2	1	0	0	0	0	0	0	0	2	0	2	0	0	0	0	0	2	2	2	2	2	2	0	2	2	0	2	2	2	2	0	0	1	0	0	0	0
0	6120239	0	2	0	0	2	2	0	0	2	0	0	0	0	0	0	0	0	0	0	0	2	0	2	2	0	2	2	0	0	0	0	0	0	0	0	0	2	0	0	0	0	0	0	0	0	0	0	0
0	6122046	0	0	0	0	0	0	0	0	0	0	0	0	0	0	2	0	2	2	0	0	0	0	0	0	0	0	0	0	0	0	0	0	0	0	0	0	0	0	0	0	0	0	0	0	0	0	0	0
0	6193743	0	0	0	0	0	2	0	0	0	0	0	0	2	2	0	2	2	2	0	0	0	0	0	0	0	0	0	0	0	0	0	0	0	0	0	0	0	0	0	0	0	0	0	0	2	0	0	0
0	6204314	0	0	0	0	0	0	0	0	0	0	0	0	0	0	0	0	0	0	0	0	0	0	0	0	0	0	0	0	0	0	0	0	0	0	0	0	0	0	0	0	0	0	0	0	0	0	0	0
0	6204315	0	0	0	0	0	0	0	0	0	0	0	0	0	0	0	0	0	0	0	0	0	0	0	0	0	0	0	0	0	0	0	0	0	0	0	0	0	0	0	0	0	0	0	0	0	0	0	0
0	6305141	0	0	0	0	0	0	0	0	0	0	0	0	0	0	0	0	0	0	0	0	0	2	0	0	0	0	0	0	0	0	0	0	0	0	0	0	0	0	0	0	0	0	0	0	2	0	0	0
0	6306531	2	2	2	2	2	2	2	2	0	2	2	2	2	2	2	2	2	2	0	0	2	2	2	2	2	2	2	2	2	2	2	2	0	2	0	0	2	2	2	2	2	2	2	2	2	2	2	2
0	6309479	0	0	0	0	0	0	0	0	0	0	0	0	0	0	0	0	0	0	0	0	1	0	2	2	0	0	0	0	0	0	0	0	0	0	0	0	0	0	0	0	0	2	0	0	0	0	0	0
0	6311258	0	2	2	2	0	2	0	2	0	2	0	0	0	0	0	0	0	0	0	0	1	2	0	0	0	0	0	0	2	0	0	2	0	0	0	0	0	0	0	0	0	0	2	0	2	2	0	0
0	6329969	0	1	1	1	0	0	0	0	0	2	0	0	0	0	0	0	0	0	0	0	0	0	0	0	0	0	0	0	2	0	0	1	0	0	0	0	0	0	0	0	0	0	2	0	2	0	0	0
0	6332357	0	0	0	0	0	0	2	0	0	0	1	2	2	2	2	2	2	2	0	0	0	0	0	0	2	0	0	2	0	2	0	0	0	2	0	0	2	2	0	2	2	0	0	0	0	0	0	0
0	6333030	0	2	2	2	0	0	0	0	0	2	0	0	0	0	0	0	0	0	0	0	0	0	0	0	0	0	0	0	2	0	0	2	0	0	0	0	0	0	0	0	0	0	2	0	2	0	0	0
0	6333469	0	0	0	0	0	0	2	0	0	0	0	0	0	2	0	0	0	0	0	0	0	0	0	0	2	0	0	2	0	2	0	0	0	2	0	0	2	1	0	2	2	0	0	0	0	0	0	0
0	6333503	0	0	0	0	0	0	0	2	0	0	0	0	0	0	0	0	0	0	0	0	0	0	0	0	0	0	0	0	0	0	0	0	0	0	0	0	0	0	0	0	0	0	0	0	0	0	0	0
0	6350268	0	0	0	0	0	0	0	0	0	0	0	0	0	0	0	0	0	0	0	0	0	0	0	0	0	0	0	0	0	0	0	0	2	0	0	0	0	0	0	0	0	0	0	0	0	0	0	0
0	6350967	0	0	1	1	0	0	0	0	0	2	0	1	0	0	0	0	0	0	0	0	0	0	0	0	0	0	0	0	2	0	0	2	0	0	0	0	0	0	0	0	0	0	2	0	0	0	1	1
0	6351433	0	0	0	0	0	0	0	0	0	0	0	0	0	0	0	0	0	0	0	0	0	0	2	1	0	0	0	0	0	0	0	0	0	0	0	0	0	0	0	0	0	2	0	0	0	0	0	0
0	6351658	0	2	2	1	0	0	0	0	0	2	0	0	0	0	0	0	0	0	0	0	0	0	0	0	0	0	0	0	2	0	0	2	0	0	0	0	0	0	0	0	0	0	2	0	2	0	0	0
0	6351660	0	0	0	0	0	2	0	0	0	0	0	0	0	0	0	0	0	0	0	0	0	0	0	0	0	0	0	0	0	0	0	0	0	0	0	0	0	0	0	0	0	0	0	0	0	0	0	0
0	6352112	0	0	0	0	0	0	2	2	0	0	0	0	2	2	2	2	2	2	0	0	0	0	0	0	2	0	0	2	0	2	0	0	0	2	0	0	2	2	0	2	2	0	0	0	0	0	0	0
0	6352113	0	0	0	0	0	0	2	2	0	0	0	0	2	2	2	2	2	2	0	0	0	0	0	0	2	0	0	2	0	2	0	0	0	2	0	0	2	2	0	2	2	0	0	0	0	0	0	0
0	6352191	0	2	2	2	0	2	0	0	0	2	0	0	0	0	0	0	0	0	0	0	0	0	0	0	0	0	0	0	2	0	0	2	0	0	0	0	0	0	0	0	0	0	2	0	2	0	0	0
0	6352452	0	0	0	0	0	2	0	0	0	0	0	0	0	0	0	0	0	0	0	0	0	0	0	0	0	0	0	0	0	0	0	0	0	0	0	0	0	0	0	0	0	0	0	0	0	0	0	0
0	6356807	0	0	0	0	0	0	0	0	0	0	0	0	0	0	0	0	0	0	0	0	0	0	0	0	0	0	0	0	0	0	0	0	0	0	0	0	0	2	0	0	0	0	0	0	0	0	0	0
0	6363609	0	0	0	0	0	0	2	0	0	0	1	1	2	2	2	2	2	2	0	0	0	0	0	0	2	0	0	2	0	2	0	0	0	2	0	0	2	2	0	2	2	0	0	0	0	0	0	0
0	6367832	0	0	0	0	0	0	0	0	2	0	0	0	0	0	0	0	0	0	0	2	0	0	0	0	0	0	0	0	0	0	0	0	2	0	2	2	0	0	0	0	0	0	0	0	0	0	0	0
0	6368539	1	2	2	2	0	2	0	0	0	0	0	0	2	1	0	2	0	0	0	0	0	0	0	0	0	0	0	1	0	1	0	2	0	0	0	1	2	1	0	1	0	0	0	0	2	0	0	1
0	6484289	0	0	0	0	0	0	0	0	0	0	0	0	0	0	0	0	0	0	0	0	2	0	2	2	0	2	2	0	0	0	0	0	0	0	0	0	0	0	0	0	0	0	0	0	0	0	0	0
0	6487517	0	2	0	0	0	0	0	0	0	0	0	0	0	0	0	0	0	0	0	0	0	0	0	0	0	0	0	0	0	0	0	0	0	0	0	0	0	0	0	0	0	0	0	0	2	0	2	2
0	6497568	0	0	0	0	0	0	0	0	0	0	0	0	0	0	0	0	0	0	0	0	2	0	2	2	0	2	2	0	0	0	0	0	0	0	0	0	0	0	0	0	0	0	0	0	0	0	0	0
0	6497621	0	0	0	0	0	2	0	0	0	0	0	2	2	2	0	2	0	0	0	0	0	0	0	0	2	0	0	0	0	0	0	0	0	0	0	0	0	0	0	0	0	0	0	0	0	0	0	0
0	6505805	0	0	0	0	0	0	2	0	0	2	0	0	0	0	0	0	2	2	0	0	0	1	0	0	0	0	0	2	2	2	2	0	0	2	2	2	0	2	2	2	2	0	0	0	0	0	0	0
0	6506388	0	0	0	0	0	0	0	0	2	0	2	0	0	0	0	0	0	0	0	2	0	0	0	0	0	0	0	0	0	0	0	2	2	0	0	0	2	0	0	0	0	0	0	2	0	0	0	0
0	6506553	0	0	0	0	0	0	0	0	0	0	0	0	0	0	0	0	0	0	0	0	0	0	0	0	0	0	0	0	0	0	0	0	0	0	0	0	0	0	0	0	0	0	2	0	0	2	0	0
0	6522585	0	0	0	0	0	0	2	0	0	2	0	0	0	0	0	0	2	2	0	0	0	2	0	0	0	0	0	2	2	2	2	0	0	2	2	2	0	2	2	2	2	0	0	0	0	0	0	0
0	6522776	0	0	0	0	0	0	0	0	2	0	2	0	0	0	0	0	0	0	0	2	0	0	0	0	0	0	0	0	0	0	0	2	1	0	0	0	2	0	0	0	0	0	0	0	0	0	0	0
0	6522873	0	0	0	0	0	0	0	0	2	0	2	0	0	0	0	0	0	0	0	2	0	0	0	0	0	0	0	0	0	0	0	2	2	0	0	0	2	0	0	0	0	0	0	2	0	0	0	0
0	6525010	0	0	0	0	0	0	2	0	0	2	0	0	0	0	0	0	2	2	0	0	0	2	0	0	0	0	0	2	2	2	2	0	0	2	2	2	0	2	2	2	2	0	0	0	0	0	0	0
0	6525677	0	0	0	0	0	0	0	0	0	0	0	0	0	0	0	0	0	0	0	0	2	0	2	2	0	2	2	0	0	0	0	0	0	0	0	0	0	0	0	0	0	0	0	0	0	0	0	0
0	6526157	0	0	0	0	0	0	0	0	0	0	0	0	0	0	0	0	0	0	0	0	2	0	2	2	0	2	2	0	0	0	0	0	0	0	0	0	0	0	0	0	0	0	0	0	0	0	0	0
0	6528193	0	0	0	0	0	0	0	0	0	0	0	0	0	0	0	0	0	0	0	0	2	0	2	2	0	2	2	0	0	0	0	0	0	0	1	0	0	0	0	0	0	0	0	0	0	0	0	0
0	6528325	0	2	0	0	0	0	0	0	0	0	0	0	0	0	0	0	0	0	0	0	0	0	0	0	0	0	0	0	0	0	0	0	0	0	0	0	0	0	0	0	0	0	0	0	2	0	2	2
0	6528890	0	2	0	0	0	0	0	0	0	0	0	0	0	0	0	0	0	0	0	0	0	0	0	0	0	0	0	0	0	0	0	0	0	0	0	0	0	0	0	0	0	0	0	0	2	0	2	2
0	6536693	2	0	0	0	0	0	0	0	0	0	0	0	0	0	2	0	0	0	0	0	0	0	0	0	0	0	0	0	0	0	0	0	0	0	0	0	0	0	0	0	0	0	0	1	0	0	0	0
0	6536890	0	0	0	0	0	0	0	0	0	0	0	0	0	0	0	0	0	0	0	0	2	0	2	2	0	2	2	0	0	0	0	0	0	0	0	0	0	0	0	0	0	0	0	0	0	0	0	0
0	6538638	0	0	0	0	0	2	0	0	0	0	0	2	2	2	0	2	0	0	0	0	0	0	0	0	2	0	0	0	0	0	0	0	0	0	0	0	0	0	0	0	0	0	0	0	0	0	0	0
0	6538781	0	0	0	0	0	0	0	0	2	0	2	0	0	0	0	0	0	0	0	2	0	0	0	0	0	0	0	0	0	0	0	2	2	0	0	0	2	0	0	0	0	0	0	1	0	0	0	0
0	6539266	0	0	0	0	0	0	2	0	0	2	0	0	0	0	0	0	2	2	0	0	0	2	0	0	0	0	0	2	2	2	2	0	0	2	2	2	0	2	2	2	2	0	0	0	0	0	0	0
0	6540188	0	0	0	0	0	0	0	0	2	0	2	0	0	0	0	0	0	0	0	2	0	0	0	0	0	0	0	0	0	0	0	2	1	0	0	0	2	0	0	0	0	0	0	0	0	0	0	0
0	6549585	2	0	0	0	0	0	0	0	0	0	0	0	0	0	0	0	0	0	0	0	0	0	0	0	0	0	0	0	0	0	0	0	2	0	0	0	0	0	0	0	0	0	0	2	0	0	0	0
0	6549793	0	0	0	0	0	0	0	0	0	0	0	0	0	0	0	0	0	0	0	0	2	0	2	2	0	2	2	0	0	0	0	0	0	0	0	0	0	0	0	0	0	0	0	0	0	0	0	0
0	6585041	1	0	1	2	0	0	0	0	2	0	0	0	0	0	0	0	0	0	0	0	0	0	0	0	0	0	0	0	0	0	0	2	0	0	0	0	1	0	0	0	0	0	0	0	0	1	0	0
0	6671599	0	0	0	0	2	0	0	0	0	0	0	0	0	0	0	0	0	0	0	0	2	0	0	0	0	2	0	0	0	0	0	0	0	0	0	0	0	0	0	0	0	0	0	0	0	0	0	0
0	6671623	0	0	0	0	2	0	0	0	0	0	0	0	0	0	0	0	0	0	0	0	2	0	0	0	0	2	0	0	0	0	0	0	0	0	0	0	0	0	0	0	0	0	0	0	0	0	0	0
0	6674146	0	0	0	0	2	0	0	0	0	0	0	1	0	0	0	0	0	0	0	0	2	0	0	0	0	2	0	0	0	0	0	0	0	0	0	0	0	0	0	0	0	0	0	0	0	0	0	0
0	6676208	0	0	2	2	0	0	0	2	0	0	0	0	0	0	0	0	0	0	0	0	0	0	0	0	0	0	0	0	0	0	0	0	0	0	0	0	0	0	0	0	0	2	2	0	2	2	2	2
0	6685431	0	0	0	0	0	0	2	0	0	0	0	0	0	0	0	0	0	0	0	0	0	0	0	0	0	0	0	0	0	0	0	0	0	0	0	0	0	0	0	0	0	0	0	0	0	0	0	0
0	6686950	0	0	2	2	0	0	0	2	0	0	0	0	0	0	0	0	0	0	0	0	0	0	0	0	0	0	0	0	0	0	0	0	0	0	0	0	0	0	0	0	0	2	2	1	2	2	2	2
0	6688015	0	0	2	2	0	0	0	2	0	0	0	0	0	2	0	0	0	0	0	0	0	0	0	0	0	0	0	0	0	0	0	0	0	0	0	0	0	0	0	0	0	2	2	2	2	2	2	2
0	6689644	0	0	0	0	2	0	0	0	0	0	0	0	0	0	0	0	0	0	0	0	2	0	0	0	0	2	0	0	0	0	0	0	0	0	0	0	0	0	0	0	0	0	0	0	0	0	0	0
0	6690625	0	0	0	0	0	0	0	0	0	0	0	0	0	0	0	0	0	0	0	0	0	0	2	2	0	0	0	0	0	0	0	0	0	0	0	0	0	0	0	0	0	0	0	0	0	0	0	0
0	6691151	2	0	0	0	0	2	2	0	0	2	2	1	0	0	0	2	2	2	0	2	0	2	2	2	0	0	0	2	2	2	2	2	2	2	2	2	2	2	2	2	2	0	0	2	0	0	0	0
0	6691582	2	0	0	0	1	2	2	0	0	2	2	1	0	0	0	2	2	2	0	0	0	2	0	0	0	0	0	2	2	2	2	2	2	2	2	2	0	2	2	2	2	0	0	2	0	0	0	0
0	6692280	0	0	0	0	1	0	0	0	0	0	0	0	0	0	0	0	0	0	0	0	2	0	0	0	0	2	1	0	0	0	0	0	0	0	0	0	0	0	0	0	0	0	0	0	0	0	0	0
0	6692381	0	0	0	0	2	0	0	0	0	0	0	0	0	0	0	0	0	0	0	0	2	0	0	0	0	2	1	0	0	0	0	0	0	0	0	0	0	0	0	0	0	0	0	0	0	0	0	0
0	6694815	2	0	0	0	0	2	2	0	0	2	2	0	0	0	0	2	2	2	0	0	0	2	0	0	0	0	0	2	2	2	2	2	2	2	2	2	0	2	2	2	2	1	0	2	0	0	0	0
0	6694995	0	0	0	0	0	0	0	2	0	0	0	0	0	0	0	0	0	0	0	0	0	0	0	0	0	0	0	0	0	0	0	0	0	0	0	0	0	0	0	0	0	0	2	0	2	0	2	2
0	6703147	0	0	0	0	0	0	0	0	0	0	0	2	2	2	0	0	0	0	0	0	0	0	0	0	2	0	0	0	0	0	0	0	0	0	0	0	0	0	0	0	0	0	0	0	0	0	0	0
0	6704454	2	0	0	0	0	2	2	0	0	2	2	1	0	0	0	2	2	2	0	0	0	2	0	0	0	0	0	2	2	2	2	2	2	2	2	2	0	2	2	2	2	0	0	2	0	0	0	0
0	6706470	2	0	0	0	1	2	2	0	0	2	2	1	0	0	0	2	2	2	0	2	0	2	2	2	0	0	0	2	2	2	2	2	2	2	2	2	2	2	2	2	2	0	0	2	0	0	0	0
0	6706774	2	0	0	0	1	2	2	0	0	2	2	0	0	0	0	2	2	2	0	0	0	2	0	0	0	0	0	2	2	2	2	2	2	2	2	2	0	2	2	2	2	1	0	1	0	0	0	0
0	6712848	0	0	0	0	0	0	0	0	0	0	0	0	0	0	0	0	0	0	0	0	0	0	2	2	0	0	0	0	0	0	0	0	0	0	0	0	0	0	0	0	0	0	0	0	0	0	0	0
0	6713003	0	0	2	2	0	0	0	2	0	0	0	0	0	0	0	0	0	0	0	0	0	0	0	0	0	0	0	0	0	0	0	0	0	0	0	0	0	0	0	0	0	2	2	0	2	0	2	2
0	6714033	0	0	2	2	0	0	0	2	0	0	0	0	0	0	0	0	0	0	0	0	0	0	0	0	0	0	0	0	0	0	0	0	0	0	0	0	0	0	0	0	0	2	2	0	2	2	2	2
0	6714490	0	0	0	0	2	0	0	0	0	0	0	0	0	0	0	0	0	0	0	0	2	0	0	0	0	2	1	0	0	0	0	0	0	0	0	0	0	0	0	0	0	0	0	0	0	0	0	0
0	6715172	2	0	0	0	0	2	2	0	0	2	2	0	0	0	0	2	2	2	0	0	0	2	2	2	0	0	0	2	2	2	2	2	2	2	2	2	0	2	2	2	2	0	0	2	0	0	0	0
0	6715498	0	0	0	0	1	0	0	0	0	0	0	0	0	0	0	0	0	0	0	0	2	0	0	0	0	2	0	0	0	0	0	0	0	0	0	0	0	0	0	0	0	0	0	0	0	0	0	0
0	6716332	0	0	0	0	2	0	0	0	0	0	0	0	0	0	0	0	0	0	0	0	2	0	0	0	0	2	1	0	0	0	0	0	0	0	0	0	0	0	0	0	0	0	0	0	0	0	0	0
0	6717404	0	0	0	0	1	0	0	0	0	0	0	0	0	0	0	0	0	0	0	0	2	0	0	0	0	2	0	0	0	0	0	0	0	0	0	0	0	0	0	0	0	0	0	0	0	0	0	0
0	6719624	0	0	2	2	0	0	0	2	0	0	0	0	0	0	0	0	0	0	0	0	0	0	0	0	0	0	0	0	0	0	0	0	0	0	0	0	0	0	0	0	0	2	2	0	2	2	2	2
0	6729323	0	0	2	2	0	0	0	2	0	0	0	0	0	0	0	0	0	0	0	0	0	0	0	0	0	0	0	0	0	0	0	0	0	0	0	0	0	0	0	0	0	2	2	0	2	2	2	2
0	6729367	0	0	0	0	2	0	0	0	0	0	0	0	0	0	0	0	0	0	0	0	2	0	0	0	0	2	0	0	0	0	0	0	0	0	0	0	0	0	0	0	0	0	0	0	0	0	0	0
0	6736734	0	0	0	0	0	0	0	0	0	0	0	0	0	0	0	0	0	0	0	0	0	0	2	2	0	0	0	0	0	0	0	0	0	0	0	0	0	0	0	0	0	0	0	0	0	0	0	0
0	6736746	0	0	0	0	1	0	0	0	0	0	0	0	0	0	0	0	0	0	0	0	2	0	0	0	0	2	1	0	0	0	0	0	0	0	0	0	0	0	0	0	0	0	0	0	0	0	0	0
0	6738161	0	0	0	0	1	0	0	0	0	0	0	0	0	0	0	0	0	0	0	0	2	0	0	0	0	2	0	0	0	0	0	0	0	0	0	0	0	0	0	0	0	0	0	0	0	0	0	0
0	6740027	2	0	0	0	0	2	2	0	0	2	2	1	0	0	0	2	2	2	0	0	0	2	0	0	0	0	0	2	2	2	2	2	2	2	2	2	0	2	2	2	2	0	0	1	0	0	0	0
0	6740122	0	0	0	0	0	0	0	0	0	0	0	0	0	0	0	0	0	0	0	0	0	0	2	2	0	0	0	0	0	0	0	0	0	0	0	0	0	0	0	0	0	0	0	0	0	0	0	0
0	6748112	0	0	2	2	0	0	0	2	0	0	0	0	0	0	0	0	0	0	0	0	0	0	0	0	0	0	0	0	0	0	0	0	0	0	0	0	0	0	0	0	0	2	2	1	2	0	2	2
0	6748193	0	0	0	0	1	0	0	0	0	0	0	1	0	0	0	0	0	0	0	0	2	0	0	0	0	2	0	0	0	0	0	0	0	0	0	0	0	0	0	0	0	0	0	0	0	0	0	0
0	6748195	0	0	0	0	1	0	0	0	0	0	0	1	0	0	0	0	0	0	0	0	2	0	0	0	0	2	0	0	0	0	0	0	0	0	0	0	0	0	0	0	0	0	0	0	0	0	0	0
0	6748336	0	0	0	0	2	0	0	0	0	0	0	2	0	0	0	0	0	0	0	0	2	0	0	0	0	2	1	0	0	0	0	0	0	0	0	0	0	0	0	0	0	0	0	0	0	0	0	0
0	6750168	0	0	0	0	1	0	0	0	0	0	0	1	0	0	0	0	0	0	0	0	2	0	0	0	0	2	0	0	0	0	0	0	0	0	0	0	0	0	0	0	0	0	0	0	0	0	0	0
0	6750322	0	0	0	0	0	0	0	0	2	0	0	0	0	0	0	0	0	0	0	0	0	0	0	0	0	0	0	0	0	0	0	2	0	0	0	0	0	0	0	0	0	0	0	0	0	0	0	0
0	6750520	2	0	0	0	0	0	2	0	0	2	2	0	0	0	0	2	0	2	0	2	0	2	0	0	0	0	0	2	2	2	0	0	2	2	2	2	2	2	0	0	2	0	0	1	0	0	0	0
0	6754375	2	0	0	0	2	0	2	0	0	2	2	0	0	0	0	2	0	2	0	2	0	2	0	0	0	0	0	2	2	2	0	0	2	2	2	2	2	2	0	0	2	0	0	2	0	0	0	0
0	6761063	0	0	0	0	0	0	0	0	2	0	0	0	0	0	0	0	0	0	0	0	0	0	0	0	0	0	0	0	0	0	0	2	0	0	0	0	0	0	0	0	0	0	0	0	0	0	0	0
0	6767124	0	0	0	0	0	0	0	0	0	0	0	0	2	2	2	0	0	0	0	0	0	0	0	0	0	0	0	0	0	0	0	0	0	0	0	0	0	0	0	0	0	0	0	0	0	0	0	0
0	6768484	0	0	0	0	0	0	0	0	0	0	0	0	0	0	0	0	0	0	0	0	2	0	0	0	0	2	0	0	0	0	0	0	0	0	0	0	0	0	0	0	0	0	0	0	0	0	0	0
0	6770527	0	0	0	0	0	0	0	0	2	0	0	0	0	0	0	0	0	0	0	0	0	0	0	0	0	0	0	0	0	0	0	2	0	0	0	0	0	0	0	0	0	0	0	0	0	0	0	0
0	6773940	2	0	0	0	0	0	2	0	0	2	2	1	0	0	0	2	0	2	0	2	0	2	0	0	0	0	0	2	2	2	0	0	2	2	2	2	2	2	0	0	0	0	0	2	0	0	0	0
0	6777008	0	0	0	0	0	0	0	0	0	0	0	0	0	0	0	0	0	0	0	0	0	0	0	0	0	0	0	0	0	0	2	0	0	0	0	0	0	0	2	2	0	0	0	0	0	0	0	0
0	6777549	0	2	2	2	1	0	0	2	0	0	0	0	0	0	0	0	0	0	0	0	0	0	0	0	0	0	0	0	0	0	2	0	0	0	0	0	0	0	2	2	0	2	2	0	2	0	2	2
0	6779434	2	0	0	0	0	2	2	0	0	2	2	1	0	0	0	2	0	2	0	2	0	2	0	0	2	0	0	2	2	2	0	0	2	2	2	2	2	2	0	0	2	0	0	1	0	0	0	0
0	6783216	0	2	2	2	1	0	0	2	0	0	0	0	0	0	0	0	0	0	0	0	0	0	0	0	0	0	0	0	0	0	2	0	0	0	0	0	0	0	2	2	0	2	2	0	2	0	2	2
0	6798729	0	2	2	2	1	0	0	2	0	0	0	0	0	0	0	0	0	0	0	0	0	0	0	0	0	0	0	0	0	0	2	0	0	0	0	0	0	0	2	2	0	2	2	0	2	0	2	2
0	6798854	2	0	0	0	0	0	2	0	0	2	2	1	0	0	0	2	0	2	0	2	0	2	0	0	0	0	0	2	2	2	0	0	2	2	2	2	2	2	0	0	2	0	0	1	0	0	0	0
0	6819082	2	2	2	2	2	0	2	2	2	2	2	0	0	0	2	2	0	2	0	2	2	2	2	1	0	2	2	2	2	2	2	2	2	2	2	2	2	2	2	1	0	2	2	2	2	2	2	2
0	6819378	0	0	0	0	0	0	0	0	0	0	0	0	0	0	0	0	0	0	0	0	0	0	0	0	0	0	0	0	0	0	0	0	0	0	0	0	0	0	0	0	0	0	0	0	0	0	0	0
0	6873279	0	0	0	0	0	0	0	0	0	0	0	0	0	0	0	0	0	0	0	0	0	0	0	0	0	0	0	0	0	0	0	0	0	0	0	0	0	0	0	0	0	0	0	0	0	0	0	0
0	6944208	0	0	0	0	0	2	2	0	0	0	2	0	0	0	2	0	0	0	0	0	0	0	0	0	2	0	0	0	2	2	2	0	0	0	0	0	0	2	2	2	0	0	0	0	0	0	0	0
0	6944209	0	0	0	0	0	2	2	0	0	0	2	0	0	0	2	0	0	0	0	0	0	0	0	0	2	0	0	0	2	2	2	0	0	0	0	0	0	2	2	2	0	0	0	0	0	0	0	0
0	6944232	2	0	0	0	0	0	0	0	0	0	0	2	0	0	0	2	2	2	0	0	0	2	0	0	0	0	0	0	0	0	0	0	1	2	0	0	2	0	0	0	0	0	0	1	0	0	0	0
0	6944315	2	0	0	0	0	0	0	0	0	0	0	1	0	0	0	2	2	2	0	0	0	2	0	0	0	0	0	0	0	0	0	0	0	2	0	0	2	0	0	0	0	0	0	1	0	0	0	0
0	6947161	0	0	0	0	0	0	0	0	0	0	0	0	0	0	0	0	0	0	0	0	0	0	2	2	0	0	2	0	0	0	0	0	0	0	0	0	0	0	0	0	0	0	0	0	0	0	0	0
0	6949499	0	0	0	0	0	0	0	0	0	0	0	0	0	0	0	0	0	0	0	0	2	0	0	0	0	2	0	0	0	0	0	0	0	0	0	0	0	0	0	0	0	0	0	0	0	0	2	2
0	6949895	2	0	0	0	0	0	0	0	0	0	0	2	0	0	0	2	2	2	0	0	0	2	0	0	0	0	0	0	0	0	0	0	0	1	0	0	2	0	0	0	0	0	0	0	0	0	0	0
0	6952789	0	0	0	0	0	0	0	0	0	0	0	0	0	0	0	0	0	0	0	0	2	0	0	0	0	2	0	0	0	0	0	0	0	0	0	0	0	0	0	0	0	0	0	0	0	0	2	2
0	6952790	0	0	0	0	0	0	0	0	0	0	0	0	0	0	0	0	0	0	0	0	2	0	0	0	0	2	0	0	0	0	0	0	0	0	0	0	0	0	0	0	0	0	0	0	0	0	2	2
0	6956339	0	0	0	0	0	2	2	0	0	0	2	0	0	0	2	0	0	0	0	0	0	0	0	0	2	0	0	0	2	2	2	0	0	0	0	0	0	2	2	2	0	0	0	0	0	0	0	0
0	6962479	0	0	0	0	0	0	0	0	0	0	0	0	0	0	0	0	0	0	0	0	2	0	0	0	0	2	0	0	0	0	0	0	0	0	0	0	0	0	0	0	0	0	0	0	0	0	2	2
0	6963622	0	0	2	2	0	0	0	2	0	2	0	0	2	0	0	0	0	0	0	2	0	0	0	0	0	0	0	0	0	0	0	0	0	0	0	0	0	0	0	0	2	1	2	1	2	2	0	0
0	6964621	0	0	0	0	0	2	2	0	0	0	2	0	0	0	2	0	0	0	0	0	0	0	0	0	2	0	0	0	2	2	2	0	0	0	0	0	0	2	2	2	0	0	0	0	0	0	0	0
0	6965025	0	0	2	2	0	0	0	0	0	0	0	0	0	0	0	0	0	0	0	0	0	0	0	0	0	0	0	0	0	0	0	0	0	0	0	0	0	0	0	0	0	0	2	0	0	2	0	0
0	6968264	2	0	0	0	1	0	0	0	0	0	0	1	0	0	0	2	2	2	0	0	0	2	0	0	0	0	0	0	0	0	0	0	0	2	0	0	2	0	0	0	0	0	0	0	0	0	0	0
0	6968361	2	0	0	0	0	0	0	0	0	0	0	1	0	0	0	2	2	2	0	0	0	2	0	0	0	0	0	0	0	0	0	0	1	2	0	0	2	0	0	0	0	0	0	1	0	0	0	0
0	6968524	0	0	2	2	0	0	0	2	0	0	0	0	0	0	0	0	0	0	0	0	0	0	0	0	0	0	0	0	0	0	0	0	0	0	0	0	0	0	0	0	0	2	2	1	0	2	0	0
0	6968604	0	0	0	0	0	0	0	0	0	0	0	0	0	0	0	0	0	0	0	0	0	0	0	0	0	0	0	2	0	0	0	0	1	0	0	0	0	0	0	0	0	0	0	0	0	0	0	0
0	6968740	0	0	0	0	0	2	2	0	0	0	2	0	0	0	2	0	0	0	0	0	0	0	0	0	2	0	0	0	2	2	2	0	0	0	0	0	0	2	2	2	0	0	0	0	0	0	0	0
0	6969145	0	0	0	0	0	2	2	0	0	0	2	0	0	0	2	0	0	0	0	0	0	0	0	0	2	0	0	0	2	2	2	0	0	0	0	0	0	2	2	2	0	0	0	0	0	0	0	0
0	6969455	0	0	0	0	0	0	0	0	0	0	0	0	0	0	0	0	0	0	0	0	0	0	0	0	0	0	0	2	0	0	0	0	1	0	0	0	0	0	0	0	0	0	0	0	0	0	0	0
0	6969535	0	0	2	2	0	0	0	2	0	2	0	0	2	0	0	0	0	0	0	2	0	0	0	0	0	0	0	0	0	0	0	0	0	0	0	0	0	0	0	0	2	2	2	1	2	2	0	0
0	6983238	0	0	0	0	0	0	0	0	0	0	0	0	0	0	0	0	0	0	0	0	2	0	0	0	0	2	0	0	0	0	0	0	0	0	0	0	0	0	0	0	0	0	0	0	0	0	2	2
0	6983462	0	0	0	0	0	2	2	0	0	0	2	0	0	0	2	0	0	0	0	0	0	0	0	0	2	0	0	0	2	2	2	0	0	0	0	0	0	2	2	2	0	0	0	0	0	0	0	0
0	6983490	0	0	0	0	1	0	0	0	0	0	0	1	0	0	0	0	0	0	0	0	0	0	2	2	0	0	2	0	0	0	0	0	0	0	0	0	0	0	0	0	0	0	0	0	0	0	0	0
0	6983515	0	0	0	0	0	0	0	0	0	0	0	0	0	0	0	0	0	0	0	0	0	0	0	0	0	0	0	2	0	0	0	0	2	0	0	0	0	0	0	0	0	0	0	0	0	0	0	0
0	6983783	0	0	0	0	0	0	0	0	0	0	0	0	0	0	0	0	0	0	0	0	2	0	0	0	0	2	0	0	0	0	0	0	0	0	0	0	0	0	0	0	0	0	0	0	0	0	2	2
0	6983895	0	0	2	2	1	2	2	2	2	2	2	0	2	2	2	0	0	1	0	2	2	0	2	2	2	2	2	2	2	2	2	2	1	0	2	2	0	2	2	2	2	2	2	1	2	2	2	2
0	6984256	0	0	0	0	0	2	2	0	0	0	2	0	0	0	2	0	0	0	0	0	0	0	0	0	2	0	0	0	2	2	2	0	0	0	0	0	0	2	2	2	0	0	0	0	0	0	0	0
0	6984571	0	0	0	0	0	0	0	0	0	0	0	0	0	0	0	0	0	0	0	0	2	0	0	0	0	2	0	0	0	0	0	0	0	0	0	0	0	0	0	0	0	0	0	0	0	0	2	2
0	6984790	0	0	0	0	0	0	0	0	0	0	0	0	0	0	0	0	0	0	0	0	0	0	0	0	0	0	0	2	0	0	0	0	0	0	0	0	0	0	0	0	0	0	0	0	0	0	0	0
0	6984934	2	0	0	0	0	0	0	0	0	0	0	1	0	0	0	2	2	2	0	0	0	2	0	0	0	0	0	0	0	0	0	0	1	2	0	0	2	0	0	0	0	0	0	1	0	0	0	0
0	6985105	0	0	0	0	0	2	2	0	0	0	2	0	0	0	2	0	0	0	0	0	0	0	0	0	2	0	0	0	2	2	2	0	0	0	0	0	0	2	2	2	0	0	0	0	0	0	0	0
0	7000158	0	0	2	2	0	0	0	2	0	2	0	0	2	0	0	0	0	0	0	2	0	0	0	0	0	0	0	0	0	0	0	0	2	0	0	0	0	0	0	0	2	2	2	2	2	2	0	0
0	7005640	2	0	0	0	1	0	0	0	0	0	0	1	0	0	0	2	2	2	0	0	0	2	0	0	0	0	0	0	0	0	0	0	0	2	0	0	2	0	0	0	0	0	0	0	0	0	0	0
0	7006368	0	0	0	0	2	0	0	0	0	0	0	0	0	0	0	0	0	0	0	0	0	0	2	2	0	0	2	0	0	0	0	0	0	0	0	0	0	0	0	0	0	0	0	0	0	0	0	0
0	7006684	0	0	2	2	0	0	0	2	0	2	0	0	2	0	0	0	0	0	0	2	0	0	0	0	0	0	0	0	0	0	0	0	0	0	0	0	0	0	0	0	2	2	2	0	2	2	0	0
0	7007011	0	0	0	0	0	0	0	0	0	0	0	0	0	0	0	0	0	0	0	0	2	0	0	0	0	2	0	0	0	0	0	0	0	0	0	0	0	0	0	0	0	0	0	0	0	0	2	2
0	7007449	0	0	0	0	0	2	2	0	0	0	2	0	0	0	2	0	0	0	0	0	0	0	0	0	2	0	0	0	2	2	2	0	0	0	0	0	0	2	2	2	0	0	0	1	0	0	0	0
0	7010476	0	0	0	0	0	0	0	0	0	0	0	0	0	0	0	0	0	0	0	0	0	0	0	0	0	0	0	2	0	0	0	0	1	0	0	0	0	0	0	0	0	0	0	0	0	0	0	0
0	7010583	0	0	2	2	0	0	0	0	0	0	0	0	0	0	0	0	0	0	0	0	0	0	0	0	0	0	0	0	0	0	0	0	0	0	0	0	0	0	0	0	0	0	0	0	0	2	0	0
0	7010758	0	0	0	0	0	0	0	0	0	0	0	0	0	0	0	0	0	0	0	0	0	0	0	0	0	0	0	2	0	0	0	0	2	0	0	0	0	0	0	0	0	0	0	0	0	0	0	0
0	7025302	0	0	0	0	0	0	0	0	0	0	0	0	0	0	0	0	0	0	0	0	2	0	0	0	0	2	0	0	0	0	0	0	0	0	0	0	0	0	0	0	0	0	0	0	0	0	2	2
0	7025528	0	0	0	0	2	0	0	0	0	0	0	0	0	0	0	0	0	0	0	0	0	0	2	2	0	0	2	0	0	0	0	0	0	0	0	0	0	0	0	0	0	0	0	0	0	0	0	0
0	7025550	0	0	0	0	0	0	0	0	0	0	0	0	0	0	0	0	0	0	0	0	0	0	0	0	0	0	0	0	0	0	0	0	0	0	0	0	0	0	0	0	0	0	0	0	0	0	0	0
0	7026147	0	0	0	0	2	0	0	0	0	0	0	0	0	0	0	0	0	0	0	0	0	0	1	2	0	0	2	0	0	0	0	0	0	0	0	0	0	0	0	0	0	0	0	0	0	0	0	0
0	7026260	0	0	0	0	2	0	0	0	0	0	0	0	0	0	0	0	0	0	0	0	0	0	2	2	0	0	2	0	0	0	0	0	0	0	0	0	0	0	0	0	0	0	0	0	0	0	0	0
0	7061173	0	0	0	0	0	2	0	0	0	0	0	1	2	2	2	0	0	0	0	0	0	0	0	0	0	0	0	0	0	0	0	0	0	0	0	0	0	0	0	0	0	0	0	0	0	0	0	0
0	7061799	0	0	0	0	0	0	0	0	2	0	0	0	0	0	0	0	0	0	0	0	0	0	0	0	0	0	0	0	0	0	0	2	0	0	0	0	2	0	0	0	0	0	0	0	0	0	0	0
0	7062403	0	0	0	0	0	0	0	0	0	0	0	0	0	0	0	0	0	0	0	0	0	2	0	0	0	0	0	2	2	2	2	0	1	2	0	0	0	0	2	0	2	0	0	1	0	0	0	0
0	7062469	0	0	0	0	0	0	0	0	0	0	0	0	0	0	0	0	0	0	0	0	0	0	0	0	0	0	0	0	0	0	0	0	0	0	0	0	0	0	0	0	0	0	0	0	0	0	2	2
0	7062727	0	0	2	2	0	0	0	2	0	0	0	0	0	0	0	0	0	0	0	0	0	0	0	0	0	0	0	0	0	0	0	0	0	0	0	0	0	0	0	0	0	2	0	1	2	0	2	2
0	7063524	0	0	0	0	0	0	0	0	2	0	0	0	0	0	0	0	0	0	0	0	0	0	0	0	0	0	0	0	0	0	0	2	0	0	0	0	2	0	0	0	0	0	0	0	0	0	0	0
0	7063894	0	0	0	0	1	0	0	0	0	0	0	0	0	0	0	0	0	0	0	0	2	0	2	2	0	2	2	0	0	0	0	0	0	0	0	0	0	0	0	0	0	0	0	0	0	0	0	0
0	7064438	0	0	2	2	0	0	0	2	0	0	0	0	0	0	0	0	0	0	0	0	0	0	0	0	0	0	0	0	0	0	0	0	1	0	0	0	0	0	0	0	0	2	0	1	2	0	2	2
0	7064767	0	0	0	0	0	0	0	0	0	0	0	0	0	0	0	0	0	0	0	0	0	2	0	0	0	0	0	2	2	2	2	0	2	2	0	0	0	0	2	0	2	0	0	2	0	0	0	0
0	7066852	0	0	0	0	0	0	0	0	0	0	0	0	0	0	0	0	0	0	0	0	0	0	0	0	0	0	0	0	0	0	0	2	0	0	0	0	0	0	0	0	0	0	0	0	0	0	0	0
0	7067500	0	2	2	2	0	2	0	2	0	0	0	1	2	2	2	0	0	0	0	2	0	0	0	0	0	0	0	0	0	0	0	0	0	0	0	0	0	0	0	0	0	2	0	0	2	0	2	2
0	7067967	0	0	0	0	1	0	0	0	0	0	0	1	0	0	0	0	0	0	0	0	2	0	2	2	0	2	2	0	0	0	0	0	0	0	0	0	0	0	0	0	0	0	0	0	0	0	0	0
0	7069179	0	0	2	2	0	0	0	2	0	0	0	0	0	0	0	0	0	0	0	0	0	0	0	0	0	0	0	0	0	0	0	0	0	0	0	0	0	0	0	0	0	2	0	0	2	0	2	2
0	7069180	0	0	2	2	0	0	0	2	0	0	0	0	0	0	0	0	0	0	0	0	0	0	0	0	0	0	0	0	0	0	0	0	0	0	0	0	0	0	0	0	0	2	0	0	2	0	2	2
0	7069535	0	0	0	0	0	2	0	0	0	0	0	1	2	2	2	0	0	0	0	0	0	0	0	0	0	0	0	0	0	0	0	0	0	0	0	0	0	0	0	0	0	0	0	0	0	0	0	0
0	7069722	0	2	0	0	1	2	0	0	0	0	0	2	2	2	2	0	0	0	0	2	0	0	0	0	0	0	0	0	0	0	0	0	0	0	0	0	0	0	0	0	0	0	0	0	0	0	0	0
0	7072139	0	2	2	2	1	2	0	2	0	0	0	1	2	2	2	0	0	0	0	2	0	0	0	0	0	0	0	0	0	0	0	0	0	0	0	0	0	0	0	0	0	2	0	1	2	0	2	2
0	7072143	0	0	0	0	0	0	0	0	2	0	0	0	0	0	0	0	0	0	0	0	0	0	0	0	0	0	0	0	0	0	0	2	0	0	0	0	2	0	0	0	0	0	0	0	0	0	0	0
0	7073154	0	0	0	0	1	0	0	0	0	0	0	0	0	0	0	0	0	0	0	0	2	0	2	2	0	2	2	0	0	0	0	0	0	0	0	0	0	0	0	0	0	0	0	0	0	0	0	0
0	7110289	0	0	0	0	1	0	2	0	0	2	2	1	0	0	0	2	2	2	0	0	0	2	0	0	2	0	0	2	2	2	2	0	1	2	2	2	0	2	2	2	2	0	0	0	0	0	0	0
0	7110340	0	0	0	0	0	0	0	0	2	0	0	0	0	0	0	0	0	0	0	0	0	0	0	0	0	0	0	0	0	0	0	2	0	0	0	0	2	0	0	0	0	0	0	0	0	0	0	0
0	7110388	0	0	0	0	0	0	0	0	0	0	0	0	0	0	0	0	0	0	0	0	0	0	0	0	0	0	0	0	0	0	0	0	0	0	0	0	0	0	0	0	0	0	0	0	0	0	0	0
0	7110650	0	0	0	0	0	0	0	0	0	0	0	1	0	2	2	0	0	0	0	0	0	0	0	0	0	0	0	0	0	0	0	0	0	0	0	0	0	0	0	0	0	0	0	0	0	0	0	0
0	7112348	0	0	0	0	0	0	2	0	0	2	2	0	0	0	0	2	2	2	0	0	0	1	0	0	2	0	0	2	2	2	2	0	1	2	2	2	0	2	2	2	2	0	0	0	0	0	2	2
0	7116480	0	0	0	0	0	0	0	0	2	0	0	0	0	0	0	0	0	0	0	0	0	0	0	0	0	0	0	0	0	0	0	2	0	0	0	0	2	0	0	0	0	0	0	0	0	0	0	0
0	7126487	0	0	0	0	2	0	0	0	0	0	0	1	0	0	0	0	0	0	0	0	2	0	2	2	0	2	2	0	0	0	0	0	0	0	0	0	0	0	0	0	0	0	0	0	0	0	0	0
0	7127113	0	0	2	2	0	0	0	2	0	0	0	0	0	0	0	0	0	0	0	0	0	0	0	0	0	0	0	0	0	0	0	0	0	0	0	0	0	0	0	0	0	2	0	0	2	0	2	2
0	7128197	0	2	0	0	0	2	0	0	0	0	0	1	2	2	2	0	0	0	0	2	0	0	0	0	0	0	0	0	0	0	0	0	0	0	0	0	0	0	0	0	0	0	0	1	0	0	0	0
0	7128393	0	0	2	2	0	0	0	2	0	0	0	0	0	0	0	0	0	0	0	0	0	0	0	0	0	0	0	0	0	0	0	0	0	0	0	0	0	0	0	0	0	2	0	0	2	0	2	2
0	7130530	0	0	0	0	0	2	0	0	0	0	0	2	2	2	2	0	0	0	0	0	0	0	0	0	0	0	0	0	0	0	0	0	0	0	0	0	0	0	0	0	0	0	0	0	0	0	0	0
0	7132080	0	0	0	0	1	0	0	0	0	0	0	0	0	0	0	0	0	0	0	0	2	0	2	2	0	2	2	0	0	0	0	0	0	0	0	0	0	0	0	0	0	0	0	0	0	0	0	0
0	7132400	0	0	0	0	0	0	2	0	0	2	2	0	0	0	0	2	2	2	0	0	0	0	0	0	2	0	0	0	0	0	0	0	0	0	2	2	0	2	0	2	0	0	0	0	0	0	0	0
0	7133369	0	0	2	2	0	0	0	2	0	0	0	0	0	0	0	0	0	0	0	0	0	0	0	0	0	0	0	0	0	0	0	0	0	0	0	0	0	0	0	0	0	2	0	0	2	0	2	2
0	7181392	0	0	0	0	2	0	0	0	0	0	0	0	0	0	0	0	0	0	0	0	2	0	2	2	0	2	2	0	0	0	0	0	0	0	0	0	0	0	0	0	0	0	0	0	0	0	0	0
0	7198909	0	0	0	0	0	2	0	0	0	0	0	2	2	2	2	0	0	0	0	0	0	0	0	0	0	0	0	0	0	0	0	0	0	0	0	0	0	0	0	0	0	0	0	0	0	0	0	0
0	7200693	0	0	0	0	0	0	0	0	0	0	0	0	0	0	0	0	0	0	0	0	0	2	0	0	0	0	0	2	2	2	2	0	2	2	0	0	0	0	2	0	2	0	0	0	0	0	0	0
0	7204483	0	0	0	0	0	0	0	0	0	0	0	0	0	0	0	0	0	0	0	0	0	2	0	0	0	0	0	2	2	2	2	0	2	2	0	0	0	0	2	0	2	0	0	1	0	0	0	0
0	7205159	0	0	0	0	0	0	0	0	0	0	0	0	0	0	0	0	0	0	0	0	0	2	0	0	0	0	0	2	2	2	2	0	2	2	0	0	0	0	2	0	2	0	0	1	0	0	0	0
0	7205325	0	0	0	0	0	0	0	0	0	0	0	0	0	0	0	0	0	0	0	0	0	0	0	0	0	0	0	0	0	0	0	0	0	0	0	0	0	0	0	0	0	0	0	0	0	0	2	2
0	7207413	0	0	0	0	0	0	0	0	0	0	0	0	0	0	0	0	0	0	0	2	0	0	2	2	0	2	0	0	0	0	0	0	0	0	0	0	0	0	0	0	0	0	0	0	0	0	0	0
0	7208526	0	2	2	2	2	2	2	2	0	2	2	2	2	2	2	2	2	2	0	2	2	2	2	2	2	2	2	2	2	2	2	2	2	2	2	2	0	2	2	2	2	2	0	2	2	0	2	2
0	7245867	0	0	0	0	0	0	0	0	0	0	0	0	0	0	0	0	0	0	0	0	0	2	0	0	0	0	0	2	2	2	2	0	2	2	0	0	0	0	2	0	2	0	0	0	0	0	0	0
0	7248646	1	0	0	0	0	0	0	0	0	2	0	0	0	0	0	0	0	0	0	0	0	2	2	1	0	0	0	0	0	0	0	0	2	0	0	0	0	0	0	0	0	0	0	0	0	0	0	0
0	7251255	0	0	0	0	0	0	2	0	0	2	2	0	0	0	2	2	2	2	0	0	0	2	0	0	2	0	0	2	2	2	2	2	2	2	2	2	0	2	2	2	2	0	0	2	0	0	0	0
0	7347681	0	0	0	0	0	2	0	0	0	2	1	0	2	0	0	2	2	2	0	0	0	2	0	0	0	0	0	2	2	2	2	0	1	2	2	2	0	2	2	2	2	0	0	1	0	0	0	0
0	7349435	0	0	0	0	0	0	0	0	0	0	0	0	0	0	0	0	0	0	0	0	2	0	2	2	0	2	2	0	0	0	0	0	0	0	0	0	0	0	0	0	0	0	0	0	0	0	0	0
0	7397254	0	0	0	0	1	2	0	0	0	0	0	0	0	0	0	0	0	0	0	0	0	2	0	0	0	0	0	0	0	0	0	0	0	0	0	0	0	0	0	0	2	0	0	0	0	0	0	0
0	7398134	0	0	0	0	0	2	0	0	0	0	0	0	0	0	0	0	0	0	0	0	0	2	0	0	0	0	0	0	0	0	0	0	0	0	0	0	0	0	0	0	2	0	0	0	0	0	0	0
0	7401644	0	0	2	2	0	0	0	2	0	0	0	0	0	0	0	0	0	0	0	0	0	0	0	0	0	0	0	0	0	0	0	0	0	0	0	0	0	0	0	0	0	0	0	0	0	0	2	2
0	7401876	2	0	0	0	1	0	0	0	0	2	2	1	0	0	0	2	2	2	0	0	0	0	0	0	2	0	0	2	2	2	0	0	0	2	0	0	0	0	0	0	0	0	0	1	0	0	0	0
0	7402584	0	0	2	2	0	0	0	0	0	0	0	0	2	0	0	0	0	0	0	0	0	0	0	0	0	0	0	0	0	0	0	0	0	0	0	0	0	0	0	0	0	0	0	0	0	0	2	2
0	7402730	0	0	2	2	0	0	0	0	0	0	0	0	0	0	0	0	0	0	0	0	0	0	0	0	0	0	0	0	0	0	0	0	0	0	0	0	0	0	0	0	0	0	0	0	0	0	2	2
0	7408687	0	0	0	0	0	0	0	0	0	0	0	0	0	0	0	0	0	0	0	0	2	0	0	0	0	2	2	0	0	0	0	0	0	0	0	0	0	0	0	0	0	0	0	0	0	0	0	0
0	7414666	0	2	0	0	0	0	0	0	0	0	0	0	0	0	0	0	0	0	0	0	0	0	0	0	0	0	0	0	0	0	0	0	0	0	0	0	0	0	0	0	0	2	0	0	2	0	0	0
0	7415118	0	0	0	0	0	0	2	0	0	0	0	0	0	0	0	0	0	0	0	0	0	0	0	0	0	0	0	0	0	0	2	0	0	0	0	0	0	2	2	2	0	0	0	0	0	0	0	0
0	7470542	0	1	2	1	0	1	2	0	0	0	2	0	0	2	0	0	1	0	0	0	2	0	0	0	0	0	2	1	0	2	0	0	0	0	0	0	0	2	1	0	2	0	0	0	0	0	0	0
0	7472664	0	0	0	0	0	0	0	0	0	0	2	0	0	0	0	0	0	0	0	0	0	0	0	0	0	0	0	2	2	2	0	0	0	2	0	0	0	0	0	0	2	0	0	0	0	0	0	0
0	7473136	0	0	2	2	0	0	0	2	0	0	0	0	0	0	0	0	0	0	0	0	0	0	0	0	0	0	0	0	0	0	0	0	0	0	0	0	0	0	0	0	0	0	0	0	0	0	2	2
0	7587501	2	0	0	0	0	0	0	0	0	0	2	0	2	2	0	2	2	2	0	2	0	2	0	0	2	0	0	2	2	2	2	2	1	2	2	2	0	2	2	0	2	0	0	1	0	2	0	0
0	7590642	2	0	0	0	0	0	0	0	0	0	0	0	0	0	0	2	2	2	0	0	0	0	0	0	2	0	0	0	0	0	0	0	0	0	0	0	0	0	0	0	0	0	0	1	0	0	0	0
0	7591296	0	2	0	0	0	0	0	0	0	0	0	0	0	2	0	0	0	0	0	0	0	0	0	0	0	0	0	0	0	0	0	2	0	0	0	0	0	0	0	0	0	0	0	0	0	0	0	0
0	7592120	0	0	0	0	0	0	0	0	0	0	2	0	0	0	0	0	0	0	0	2	0	2	0	0	0	0	0	2	2	2	2	0	1	2	2	2	0	2	2	0	2	0	0	0	0	0	0	0
0	7595546	0	0	0	0	1	0	0	0	0	0	0	0	0	0	0	0	0	0	0	0	0	0	2	2	0	2	0	0	0	0	0	0	0	0	0	0	0	0	0	0	0	0	0	0	0	0	0	0
0	7596296	2	2	2	2	0	0	0	0	0	0	0	0	0	2	0	2	2	2	0	0	0	0	0	0	2	0	0	0	0	0	0	2	0	0	0	0	0	0	0	0	0	0	0	1	0	0	0	0
0	7596683	2	2	2	2	0	0	0	0	0	1	0	0	0	2	0	2	2	2	0	0	0	0	0	0	2	0	0	0	0	0	0	2	2	0	0	0	0	0	0	0	0	0	0	2	0	0	0	0
0	7596848	0	0	0	0	0	0	2	0	0	2	0	0	0	0	0	0	0	0	0	0	0	0	0	0	0	0	0	0	0	0	0	0	0	0	0	0	0	0	0	2	0	0	0	0	2	0	0	0
0	7597178	2	2	2	2	0	0	0	0	0	0	0	0	0	2	0	2	2	2	0	0	0	1	0	0	2	0	0	0	0	0	0	2	1	0	0	0	0	0	0	0	0	0	0	1	0	0	0	0
0	7598243	0	0	0	0	0	0	0	0	0	0	2	0	0	0	0	0	0	0	0	2	0	1	0	0	0	0	0	2	2	2	2	0	1	2	2	2	0	2	2	0	2	0	0	1	0	0	0	0
0	7598512	0	0	0	0	2	0	0	0	0	0	0	0	0	0	2	0	0	0	0	0	0	0	2	2	0	2	0	0	0	0	0	0	0	0	0	0	0	0	0	0	0	0	0	0	0	0	0	0
0	7598622	0	0	0	0	1	0	0	0	0	0	0	0	0	0	2	0	0	0	0	0	0	0	2	2	0	2	0	0	0	0	0	0	0	0	0	0	0	0	0	0	0	0	0	0	0	0	0	0
0	7599444	0	0	0	0	2	0	0	0	0	0	0	1	0	0	0	0	0	0	0	0	2	0	0	0	0	2	2	0	0	0	0	0	0	0	0	0	0	0	0	0	0	0	0	0	0	0	0	0
0	7600000	2	0	0	0	0	0	0	0	1	0	1	0	0	0	0	0	0	0	0	2	0	2	0	0	0	0	0	2	2	2	2	2	2	2	2	2	2	2	2	0	2	0	0	1	0	0	0	0
0	7600714	0	2	0	0	0	0	0	0	0	0	0	0	0	2	0	2	2	2	0	0	0	0	0	0	2	0	0	0	0	0	0	0	0	0	0	0	0	0	0	0	0	2	0	0	0	0	0	0
0	7600782	0	2	0	0	0	0	0	0	0	0	0	1	0	2	0	2	2	2	0	0	0	0	0	0	2	0	0	0	0	0	0	0	0	0	0	0	0	0	0	0	0	2	0	0	0	0	0	0
0	7603141	0	2	0	0	0	0	0	0	0	0	0	0	0	2	0	2	2	2	0	0	0	0	0	0	2	0	0	0	0	0	0	0	0	0	0	0	2	0	0	0	0	2	0	0	0	0	0	0
0	7605333	0	0	2	2	0	0	0	0	0	0	0	0	2	2	0	2	2	0	0	0	0	0	0	0	2	0	0	0	0	0	0	0	0	0	0	0	2	0	0	0	0	2	0	0	0	0	0	0
0	7606208	0	0	2	2	0	0	0	0	0	0	0	0	2	2	0	2	2	0	0	0	0	0	0	0	2	0	0	0	0	0	0	0	0	0	0	0	2	0	0	0	0	2	0	0	0	0	0	0
0	7606255	0	0	2	2	0	0	0	0	0	0	0	0	2	2	0	2	2	0	0	0	0	0	0	0	2	0	0	0	0	0	0	0	0	0	0	0	2	0	0	0	0	2	0	0	0	0	0	0
0	7652881	0	0	0	0	0	0	0	0	0	0	0	1	0	0	0	0	0	0	0	0	2	0	0	1	0	2	2	0	0	0	0	0	0	0	0	0	0	0	0	0	0	0	0	0	0	0	0	0
0	7656529	0	0	0	0	1	0	0	0	2	0	0	1	0	0	0	0	0	0	0	0	0	0	0	0	2	0	0	0	0	0	0	0	1	0	2	2	2	0	0	0	0	0	0	0	0	0	0	0
0	7710121	0	0	2	1	0	0	0	0	2	0	0	1	0	0	0	0	0	0	0	0	0	0	0	0	1	0	0	0	0	0	0	0	2	0	1	1	1	0	0	0	0	2	0	1	1	0	0	0
0	7725310	0	0	0	0	0	0	0	2	0	0	0	0	0	0	0	0	0	0	0	0	0	0	0	0	0	0	0	0	0	0	0	0	0	0	0	0	0	0	0	0	0	0	0	0	0	0	0	0
0	7745898	0	0	0	0	0	0	0	0	0	0	0	0	0	0	0	0	0	0	0	0	0	0	0	0	0	0	0	0	0	0	0	0	0	0	0	0	0	0	0	0	0	0	0	0	0	0	2	2
0	7754051	0	2	0	0	0	0	0	0	0	0	0	0	0	0	0	2	2	2	0	2	0	0	0	0	0	0	0	0	0	0	0	0	0	0	0	0	2	0	0	0	0	2	2	0	0	0	0	0
0	7754914	0	0	2	2	0	0	2	0	0	2	2	0	2	2	0	0	0	0	0	0	0	0	0	0	0	0	0	2	2	2	2	0	0	0	2	2	0	2	2	2	2	0	0	0	0	0	0	0
0	7755345	0	0	0	0	1	0	0	0	0	0	0	1	0	0	0	0	0	0	0	0	2	0	0	0	0	2	2	0	0	0	0	0	0	0	0	0	0	0	0	0	0	0	0	0	0	0	0	0
0	7755411	0	0	0	0	0	0	0	0	0	2	2	0	0	2	0	0	0	0	0	0	0	0	0	0	0	0	0	0	2	0	0	0	0	0	2	2	0	2	0	0	0	0	0	0	0	0	0	0
0	7755849	0	0	0	0	1	0	0	0	0	0	0	0	0	0	0	0	0	0	0	0	2	0	0	0	0	2	2	0	0	0	0	0	0	0	0	0	0	0	0	0	0	0	0	0	0	0	0	0
0	7757249	0	0	0	0	0	0	0	0	0	0	0	0	0	0	0	0	0	0	0	0	0	2	0	0	2	0	0	0	0	0	0	0	0	0	0	0	0	0	0	0	0	0	0	0	0	0	0	0
0	7757662	0	0	0	0	0	0	2	0	0	0	0	0	2	0	0	0	0	0	0	0	0	0	0	0	0	0	0	2	0	2	1	0	0	0	0	0	0	0	2	2	2	0	0	0	0	0	0	0
0	7758233	0	0	0	0	0	0	0	0	0	0	0	0	0	0	0	2	2	2	0	0	0	0	0	0	0	0	0	0	0	0	0	0	0	0	0	0	0	0	0	0	0	0	2	0	0	0	0	0
0	7758526	0	2	0	0	0	0	0	0	2	0	0	0	0	0	0	2	2	2	0	2	0	0	0	0	0	0	0	0	0	0	0	2	0	2	0	0	2	0	0	0	0	2	2	0	0	0	0	0
0	7759119	0	0	0	0	0	0	0	0	0	0	0	0	0	0	0	0	0	0	0	0	0	0	0	0	0	0	0	0	0	0	0	0	0	0	0	0	0	0	0	0	0	0	0	0	0	0	2	2
0	7759715	0	0	0	0	2	0	0	0	0	0	0	0	0	0	0	0	0	0	0	0	2	0	0	0	0	2	2	0	0	0	0	0	0	0	0	0	0	0	0	0	0	0	0	0	0	0	0	0
0	7759744	0	2	0	0	0	0	0	0	2	0	0	1	0	0	0	2	2	2	0	2	0	0	0	0	0	0	0	0	0	0	0	2	0	2	0	0	2	0	0	0	0	2	2	1	0	0	0	0
0	7759852	0	0	2	2	0	0	2	0	0	2	2	1	2	2	0	0	0	0	0	0	0	0	0	0	0	0	0	2	2	2	2	0	0	0	2	2	0	2	2	2	2	0	0	0	0	0	0	0
0	7776826	0	0	0	0	0	0	0	0	0	0	0	0	0	0	0	0	0	0	0	0	0	0	0	0	0	0	0	0	0	0	0	0	0	0	0	0	0	0	0	0	0	0	0	0	0	0	0	0
0	7817244	2	0	0	0	0	2	0	2	2	2	0	0	0	0	0	2	2	2	0	0	2	2	0	0	2	0	2	2	2	2	2	2	2	2	2	2	2	0	2	2	0	0	0	0	2	0	0	0
0	7852892	0	0	0	0	0	0	0	0	0	0	0	0	0	0	0	0	0	0	0	0	0	0	0	0	0	0	0	0	0	0	0	0	0	0	0	0	0	0	0	0	0	0	0	0	0	0	1	2
0	7878111	0	0	0	0	0	0	0	0	0	0	0	0	2	0	0	2	2	2	0	0	0	0	0	0	0	0	0	0	0	0	0	0	0	0	0	0	0	0	0	0	0	0	0	0	0	0	0	0
0	7878167	0	0	0	0	0	0	0	2	0	0	0	0	2	0	0	2	2	2	0	0	0	0	0	0	0	0	0	0	0	0	0	0	0	0	0	0	0	0	0	0	0	0	0	0	0	0	0	0
0	7896180	0	0	0	0	1	0	2	0	0	2	2	0	2	2	2	0	0	0	0	0	0	2	0	0	2	0	0	2	2	2	2	2	0	0	2	2	0	2	2	2	2	0	0	0	0	0	0	0
0	7900780	2	2	0	0	1	2	2	0	2	2	2	1	2	2	2	0	0	0	0	2	2	2	0	0	2	0	0	2	2	2	2	2	1	2	2	2	2	2	2	2	2	2	2	2	0	2	2	2
0	7961712	0	2	0	0	0	0	0	0	0	0	0	0	0	0	0	0	0	0	0	0	0	0	0	0	0	0	0	0	0	0	0	0	0	0	0	0	0	0	0	0	0	0	2	1	2	0	2	2
0	7995016	0	0	2	2	1	2	2	2	0	2	2	2	0	2	2	0	0	0	0	2	0	2	0	0	0	2	0	2	2	2	2	0	0	2	0	0	0	2	2	2	0	0	0	0	0	0	0	0
0	7996664	0	0	2	2	0	2	2	2	0	2	2	2	0	2	2	0	0	0	0	2	0	2	0	0	0	2	0	2	2	2	2	0	0	2	0	0	0	2	2	2	0	2	0	0	0	0	0	0
0	8002089	0	1	0	0	1	1	0	0	0	0	0	0	0	0	0	0	0	0	0	0	0	0	0	1	0	0	0	0	0	0	1	0	0	0	0	1	0	0	0	0	0	0	0	0	0	0	0	0
0	8007775	0	0	2	2	2	2	2	2	0	2	2	2	0	2	2	0	0	0	0	2	2	2	2	2	0	2	2	2	2	2	2	0	0	2	0	0	0	2	2	2	0	0	0	0	0	0	0	0
0	8007844	2	2	2	2	2	2	2	2	2	2	2	2	2	2	2	2	2	2	0	2	2	2	2	2	2	2	2	2	2	2	2	2	2	2	2	2	2	2	2	2	2	2	2	2	2	2	2	2
0	8008378	2	0	0	0	0	0	0	0	0	0	0	1	0	0	0	2	2	2	0	0	0	0	0	0	0	0	0	0	0	0	0	2	0	0	0	0	0	0	0	0	2	0	0	1	0	0	0	0
0	8008491	0	2	0	0	0	0	0	0	0	0	0	0	0	0	0	0	0	0	0	0	0	0	0	0	0	0	0	0	0	0	0	0	0	0	0	0	0	0	0	0	0	0	2	1	2	0	2	2
0	8008556	0	0	2	2	2	2	2	2	0	2	2	2	0	2	2	0	0	0	0	2	2	2	2	2	0	2	2	2	2	2	2	0	1	2	0	0	0	2	2	2	0	2	0	0	0	0	0	0
0	8008572	0	0	0	0	0	0	2	0	0	0	0	0	0	0	0	0	0	0	0	0	0	0	0	0	0	0	0	0	0	0	0	0	1	0	0	0	0	0	0	0	0	2	0	0	0	0	0	0
0	8008604	2	0	0	0	0	0	0	0	0	0	0	0	0	0	0	2	2	2	0	0	0	0	0	0	0	0	0	0	0	0	0	2	1	0	0	0	0	0	0	0	2	0	0	2	0	0	0	0
0	8008717	0	0	2	2	2	2	2	2	0	2	2	2	0	2	2	0	0	0	0	2	2	2	2	2	0	2	2	2	2	2	2	0	0	2	0	0	0	2	2	2	0	2	0	0	0	0	0	0
0	8019507	0	0	0	0	0	2	2	0	0	2	1	0	0	0	0	0	0	0	0	0	0	0	0	0	2	0	0	2	2	2	0	2	2	0	0	0	2	0	0	0	2	0	0	0	0	0	0	0
0	8027023	2	2	0	0	1	2	2	2	1	2	2	0	2	1	2	2	2	2	0	0	1	2	0	0	2	0	0	2	2	2	2	2	2	0	2	2	2	2	2	2	2	2	0	2	2	0	1	0
0	8036195	0	0	0	0	0	2	2	0	0	2	1	0	0	0	0	0	0	0	0	0	0	0	0	0	2	0	0	2	2	2	0	2	2	0	0	0	2	0	0	0	2	0	0	0	0	0	0	0
0	8036505	2	2	0	0	0	2	2	2	0	2	2	0	2	0	2	2	2	2	0	0	0	2	0	0	2	0	0	2	2	2	2	2	2	0	2	2	2	2	2	2	2	2	0	0	2	0	0	0
0	8039265	2	2	0	0	0	0	0	2	0	0	2	0	0	0	0	0	0	0	0	0	0	2	0	0	0	0	0	0	0	0	2	0	0	0	2	2	0	2	2	2	0	2	0	0	2	0	0	0
0	8042034	2	2	0	0	0	2	2	2	0	2	2	0	2	0	2	2	2	2	0	0	0	2	0	0	2	0	0	2	2	2	2	2	2	0	2	2	2	2	2	2	2	2	0	2	2	0	0	0
0	8043783	2	2	0	0	0	2	2	2	0	2	2	0	2	0	2	2	2	2	0	0	0	2	0	0	2	0	0	2	2	2	2	2	2	0	2	2	2	2	2	2	2	2	0	2	2	0	0	0
0	8050444	0	0	0	0	0	0	0	0	0	0	0	0	0	0	0	0	0	0	0	0	0	0	0	0	0	0	0	0	0	0	0	0	0	0	0	0	0	0	0	0	0	0	0	0	0	0	0	0
0	8051019	0	0	0	0	1	0	0	0	0	0	0	0	0	0	0	0	0	0	0	0	2	0	0	0	0	0	2	0	0	0	0	0	0	0	0	0	0	0	0	0	0	0	0	0	0	0	0	0
0	8059792	0	0	0	0	0	0	0	0	0	0	0	0	0	0	0	0	0	0	0	0	0	0	0	0	0	0	0	0	0	0	0	0	0	0	0	0	0	0	0	0	0	0	0	0	0	0	2	2
0	8059793	0	0	0	0	0	0	0	0	0	0	0	0	0	0	0	0	0	0	0	0	0	0	0	0	0	0	0	0	0	0	0	0	0	0	0	0	0	0	0	0	0	0	0	0	0	0	2	2
0	8059796	0	0	0	0	0	0	0	0	0	0	0	0	0	0	0	0	0	0	0	0	0	0	0	0	0	0	0	0	0	0	0	0	0	0	0	0	0	0	0	0	0	0	0	0	0	0	2	2
0	8066261	0	0	0	0	0	0	0	0	2	0	0	0	0	0	0	0	0	0	0	0	0	0	0	0	0	0	0	0	0	0	0	0	0	0	0	0	0	0	0	0	0	0	0	0	0	2	0	0
0	8069188	0	0	0	0	0	0	0	0	0	0	0	0	0	0	0	2	1	1	0	0	0	0	0	0	2	0	0	0	0	0	0	0	0	0	0	0	0	0	0	0	0	0	0	0	0	0	0	0
0	8071254	0	0	0	0	0	0	0	0	0	0	0	1	0	0	0	2	1	2	0	0	0	0	0	0	2	0	0	0	0	0	0	0	0	0	0	0	0	0	0	0	0	0	0	0	0	0	0	0
0	8071524	0	0	0	0	0	0	0	0	2	0	0	0	0	0	0	0	0	0	0	0	0	0	0	0	0	0	0	0	0	0	0	0	0	0	0	0	0	0	0	0	0	0	0	0	0	2	0	0
0	8072150	0	0	0	0	0	0	0	0	0	0	0	1	0	0	0	2	1	2	0	0	0	0	0	0	2	0	0	0	0	0	0	0	0	0	0	0	0	0	0	0	0	0	0	0	0	0	0	0
0	8074083	0	0	0	0	0	0	0	0	0	0	0	0	0	0	0	0	0	0	0	0	0	0	0	0	0	0	0	0	0	0	0	0	0	0	0	0	0	0	0	0	0	0	0	0	0	0	2	2
0	8074559	0	0	0	0	0	0	0	0	0	0	0	0	0	0	0	0	0	0	0	0	0	0	0	0	0	0	0	0	0	0	0	0	0	0	0	0	0	0	0	0	0	0	0	0	0	0	2	2
0	8074678	0	0	0	0	0	2	2	0	0	2	1	0	0	0	0	0	0	0	0	0	0	0	0	0	0	0	0	2	2	2	0	2	1	0	0	0	2	0	0	0	2	0	0	0	0	0	0	0
0	8079428	0	0	0	0	0	0	0	0	2	0	0	0	0	0	0	0	0	0	0	2	0	0	0	0	0	0	0	0	0	0	0	0	0	0	0	0	0	0	0	0	0	0	0	0	0	2	0	0
0	8079447	2	0	0	0	0	0	0	0	0	0	0	0	0	0	0	0	0	0	0	0	0	0	0	0	0	0	0	0	0	0	0	0	0	2	0	0	0	0	0	0	0	0	0	1	0	0	2	2
0	8079517	0	0	0	0	2	2	2	0	0	2	2	0	2	0	2	2	2	2	0	0	2	0	0	0	2	2	0	2	2	2	0	2	1	0	0	0	2	0	0	0	2	0	0	0	0	0	0	0
0	8079547	2	0	0	0	0	0	0	0	0	0	0	0	0	0	0	0	0	0	0	0	0	0	0	0	0	0	0	0	0	0	0	0	0	2	0	0	0	0	0	0	0	0	0	1	0	0	2	2
0	8079727	0	0	0	0	0	2	2	0	0	2	1	0	0	0	0	0	0	0	0	0	0	0	0	0	0	0	0	2	2	2	0	2	1	0	0	0	2	0	0	0	2	0	0	0	0	0	0	0
0	8080101	0	2	0	0	0	0	0	0	0	0	0	0	0	0	0	0	0	0	0	0	0	0	0	0	0	0	0	1	0	0	0	0	0	0	0	0	0	0	0	0	0	0	0	0	0	0	0	0
0	8080419	2	0	0	0	0	0	0	0	0	0	0	0	0	0	0	0	0	0	0	0	0	0	0	0	0	0	0	0	0	0	0	0	0	2	0	0	0	0	0	0	0	0	0	0	0	0	2	2
0	8080651	2	0	0	0	0	0	0	0	0	0	0	0	0	0	0	0	0	0	0	0	0	0	0	0	0	0	0	0	0	0	0	0	0	2	0	0	0	0	0	0	0	0	0	1	0	0	2	2
0	8080937	2	0	0	0	0	0	0	0	0	0	0	0	0	0	0	0	0	0	0	0	0	0	0	0	0	0	0	0	0	0	0	0	0	2	0	0	0	0	0	0	0	0	0	1	0	0	2	2
0	8084326	2	0	0	0	0	0	0	0	0	0	0	0	0	0	0	0	0	0	0	0	0	0	0	0	0	0	0	0	0	0	0	0	0	2	0	0	0	0	0	0	0	0	0	0	0	0	2	2
0	8084920	2	0	0	0	0	0	0	0	0	0	0	0	0	0	0	0	0	0	0	0	0	0	0	0	0	0	0	0	0	0	0	0	0	2	0	0	0	0	0	0	0	0	0	0	0	0	2	2
0	8085114	2	0	0	0	0	0	0	0	0	0	0	0	0	0	0	0	0	0	0	0	0	0	0	0	0	0	0	0	0	0	0	0	0	2	0	0	0	0	0	0	0	0	0	1	0	0	2	2
0	8086483	2	0	0	0	0	0	0	0	0	0	0	0	0	0	0	0	0	0	0	0	0	0	0	0	0	0	0	0	0	0	0	0	0	2	0	0	0	0	0	0	0	0	0	0	0	0	2	2
0	8087890	2	0	0	0	0	0	0	0	0	0	0	0	0	0	0	0	0	0	0	0	0	0	0	0	0	0	0	0	0	0	0	0	0	2	0	0	0	0	0	0	0	0	0	0	0	0	2	2
0	8090104	2	0	0	0	0	0	0	2	0	0	0	0	0	0	0	0	0	0	0	0	0	2	0	0	0	0	1	0	0	0	2	0	0	0	2	2	0	0	2	2	0	2	0	1	2	0	0	0
0	8090474	0	0	0	0	0	0	0	0	0	0	0	0	0	0	0	0	0	0	0	0	0	0	0	0	0	0	0	0	0	0	0	0	0	2	0	0	0	0	0	0	0	0	2	0	0	0	2	2
0	8090488	0	0	0	0	0	0	0	0	0	0	0	0	0	0	0	0	0	0	0	0	0	2	0	0	0	0	0	0	0	0	2	0	0	0	2	2	0	0	2	0	0	2	0	0	0	0	0	0
0	8092012	0	0	0	0	0	0	0	0	0	0	0	0	0	0	0	0	0	0	0	0	0	0	0	0	0	0	0	0	0	0	0	0	0	2	0	0	0	0	0	0	0	0	0	0	0	0	2	2
0	8092453	0	0	0	0	0	0	0	0	0	0	0	0	0	0	0	0	0	0	0	0	0	0	0	0	0	0	0	0	0	0	0	0	0	2	0	0	0	0	0	0	0	0	0	0	0	0	2	2
0	8094530	0	0	0	0	2	0	0	0	0	0	0	1	0	0	0	0	0	0	0	0	2	0	0	0	0	2	0	0	0	0	0	0	0	0	0	0	0	0	0	0	0	0	0	0	0	0	0	0
0	8094547	0	0	0	0	0	0	0	0	0	0	0	0	2	0	2	2	1	2	0	0	0	0	0	0	2	0	0	0	0	0	0	0	0	0	0	0	0	2	0	0	0	0	0	0	0	0	0	0
0	8102007	0	0	0	0	0	0	0	0	0	0	1	0	0	0	0	2	1	2	0	0	0	0	0	0	2	0	0	0	0	0	0	0	0	0	0	0	0	2	0	0	0	0	0	0	0	0	0	0
0	8102281	0	0	0	0	0	0	0	0	2	0	0	0	0	0	0	0	0	0	0	2	0	0	0	0	0	0	0	0	0	0	0	0	0	0	0	0	0	0	0	0	0	0	0	0	0	2	0	0
0	8102394	0	0	0	0	0	0	0	0	0	0	0	0	0	0	0	0	0	0	0	0	0	0	0	0	0	0	0	0	0	0	0	0	0	0	0	0	0	0	0	0	0	0	0	0	0	0	2	2
0	8103241	0	0	0	0	0	2	2	0	0	2	2	1	0	0	0	0	0	0	0	0	0	0	0	0	0	0	0	2	2	2	0	2	1	0	0	0	2	0	0	0	2	0	0	0	0	0	0	0
0	8103246	0	0	0	0	0	0	0	0	0	0	0	0	0	0	0	0	0	0	0	0	0	0	0	0	0	0	0	0	0	0	0	0	0	0	0	0	0	0	0	0	0	0	0	0	0	0	2	2
0	8114643	0	2	0	0	0	0	0	0	0	0	0	0	0	0	0	0	0	0	0	0	0	0	0	0	0	0	0	0	0	0	0	0	0	0	0	0	0	0	0	0	0	0	2	0	2	0	2	2
0	8141216	0	0	0	0	0	0	2	0	0	0	0	0	0	0	0	0	0	0	0	0	0	2	0	0	0	0	0	0	0	0	2	0	0	0	0	0	0	1	2	0	0	2	0	0	0	0	0	0
0	8159358	0	0	0	0	0	2	0	0	0	2	0	0	0	0	0	0	0	0	0	2	0	0	0	0	0	0	0	2	2	2	0	2	0	0	0	0	0	0	0	0	2	0	0	0	0	0	0	0
0	8169727	0	0	0	0	0	2	0	0	0	2	0	0	0	0	0	0	0	0	0	2	0	0	0	0	0	0	0	2	2	2	0	2	0	0	0	0	0	0	0	0	2	0	0	0	0	0	0	0
0	8180881	2	2	2	2	0	2	0	0	0	2	0	2	0	0	0	0	0	0	0	0	0	0	0	0	0	0	0	2	2	2	0	2	0	0	2	2	0	0	0	0	2	0	0	0	2	0	0	0
0	8224585	2	0	0	0	0	0	0	0	0	0	0	0	0	0	0	0	0	0	0	0	0	0	0	0	0	0	0	0	0	0	0	0	0	0	0	0	0	0	0	0	0	0	0	2	0	0	0	0
0	8249276	0	0	0	0	0	0	0	0	0	0	0	0	0	0	0	0	0	0	0	0	0	0	0	0	0	0	0	0	0	0	0	0	0	0	0	0	0	0	0	0	0	0	0	0	0	0	0	0
0	8264924	2	0	0	0	0	0	0	0	0	0	0	0	0	0	0	0	0	0	0	0	1	0	0	0	0	2	0	0	0	0	0	0	0	0	0	0	0	0	0	0	0	0	0	0	2	0	2	2
0	8284370	0	0	0	0	0	0	2	2	0	2	1	0	0	0	0	0	0	0	0	0	0	0	0	0	0	0	0	0	0	0	0	0	0	0	0	0	0	2	0	0	0	2	2	0	2	0	0	0
0	8431468	0	0	0	0	0	0	2	0	0	0	0	0	0	0	0	0	0	0	0	0	0	2	0	0	2	0	0	2	2	2	2	0	0	0	2	2	0	0	2	2	0	0	0	0	0	0	0	0
0	8468142	0	0	0	0	0	0	2	0	0	0	0	0	0	0	0	0	0	0	0	0	0	2	0	0	2	0	0	2	2	2	2	2	0	0	2	2	0	0	2	2	2	0	0	0	0	0	0	0
0	8491347	2	2	2	2	2	2	2	2	2	2	2	2	2	2	2	2	2	2	0	2	2	2	2	2	2	2	2	2	2	2	2	2	2	2	2	2	2	2	2	2	2	2	2	1	2	2	2	2
0	8491353	2	2	2	2	2	2	2	2	2	2	2	2	2	2	2	2	2	2	0	2	2	2	2	2	2	2	2	2	2	2	2	2	2	2	2	2	2	2	2	2	2	2	2	1	2	2	2	2
0	8672623	0	0	0	0	0	0	0	0	2	0	0	0	0	0	0	0	0	0	0	0	0	0	0	0	0	0	0	0	0	0	0	0	0	0	0	0	2	0	0	0	0	0	0	0	0	0	0	0
0	8682646	0	0	0	0	0	0	0	0	0	0	0	0	0	0	0	0	0	0	0	0	0	0	0	0	0	0	0	0	0	0	0	0	0	0	0	0	0	0	0	0	0	0	0	0	0	0	2	2
0	8682753	0	0	0	0	0	0	0	0	0	0	0	0	0	0	0	0	0	0	0	0	0	0	0	0	0	0	0	0	0	0	0	0	0	0	0	0	0	0	0	2	0	0	0	0	0	0	0	0
0	8683908	0	0	0	0	0	0	0	0	2	0	0	0	0	2	0	0	0	0	0	0	0	0	0	0	0	0	0	0	0	0	0	0	0	0	0	0	0	0	0	0	2	0	0	0	0	0	2	2
0	8685951	0	0	0	0	0	0	0	0	0	0	0	0	0	0	0	0	0	0	0	0	0	0	0	0	0	0	0	0	0	0	0	0	0	0	0	0	0	0	0	0	0	0	0	0	0	0	2	2
0	8688045	0	0	0	0	0	0	0	0	0	0	0	0	0	0	0	0	0	0	0	0	0	0	0	0	0	0	0	0	0	0	0	0	0	0	0	0	0	0	0	0	2	0	0	1	0	0	0	0
0	8691455	0	0	2	2	0	0	0	0	0	0	0	0	0	0	0	0	0	0	0	0	0	0	0	0	0	0	0	0	0	0	0	0	0	0	0	0	0	0	0	0	0	0	0	0	0	0	0	0
0	8691877	0	0	0	0	0	0	0	0	0	0	0	0	0	0	0	0	0	0	0	0	0	0	0	0	0	0	0	0	0	0	0	0	0	0	0	0	0	0	0	0	2	0	0	0	0	0	0	0
0	8692454	0	0	0	0	0	0	0	0	0	0	1	0	0	0	0	2	2	2	0	0	0	2	0	0	0	0	0	0	2	2	2	0	1	0	0	0	2	2	2	0	0	0	0	1	0	0	0	0
0	8693174	0	0	0	0	0	0	2	0	0	1	0	0	0	0	0	0	0	0	0	0	0	0	0	0	0	0	0	2	0	0	0	0	0	0	2	2	0	0	0	0	0	0	0	0	0	0	0	0
0	8693352	0	0	0	0	0	0	0	2	0	0	0	0	0	0	0	0	0	0	0	0	0	0	0	0	0	0	0	0	0	0	0	2	0	2	0	0	0	0	0	2	0	0	0	0	0	0	0	0
0	8693508	0	0	2	2	0	0	0	0	0	0	0	0	0	0	0	0	0	0	0	0	0	0	0	0	0	0	0	0	0	0	0	0	0	0	0	0	0	0	0	0	0	0	0	0	0	0	0	0
0	8695721	0	0	0	0	0	0	0	2	0	0	0	0	0	0	0	0	0	0	0	0	0	0	0	0	0	0	0	0	0	0	0	2	0	2	0	0	0	0	0	2	0	0	0	0	0	0	0	0
0	8696214	0	0	0	0	1	0	0	0	0	0	0	0	0	0	0	0	0	0	0	0	2	0	2	2	0	2	2	0	0	0	0	0	0	0	0	0	0	0	0	0	0	0	0	0	0	0	0	0
0	8696594	0	0	2	2	0	0	0	0	0	0	0	0	0	0	0	0	0	0	0	0	0	0	0	0	0	0	0	0	0	0	0	0	0	0	0	0	0	0	0	0	0	0	0	0	0	0	0	0
0	8698932	0	0	2	2	0	0	0	0	0	0	0	0	0	0	0	0	0	0	0	0	0	0	0	0	0	0	0	0	0	0	0	0	0	0	0	0	0	0	0	0	0	0	0	0	0	0	0	0
0	8699157	0	0	0	0	0	0	0	0	0	0	0	1	0	0	0	0	0	0	0	0	0	0	0	0	0	0	0	0	0	0	0	0	0	0	0	0	0	0	0	0	2	0	0	0	0	0	1	0
0	8700894	0	0	0	0	0	0	0	0	0	0	1	0	0	0	1	1	1	2	0	0	0	1	0	0	0	0	0	0	1	1	2	0	0	0	0	0	2	0	1	0	0	0	0	0	0	0	0	0
0	8702431	0	0	0	0	1	0	0	0	0	0	0	0	0	0	0	0	0	0	0	0	2	0	2	2	0	2	2	0	0	0	0	0	0	0	0	0	0	0	0	0	0	0	0	0	0	0	0	0
0	8702704	0	0	2	2	0	0	0	0	0	0	0	0	0	0	0	0	0	0	0	0	0	0	0	0	0	0	0	0	0	0	0	0	0	0	0	0	0	0	0	0	0	0	0	0	0	0	0	0
0	8705069	0	0	0	0	0	0	0	0	0	0	2	0	0	0	2	2	2	2	0	0	0	2	0	0	0	0	0	0	2	2	2	0	2	0	0	0	2	0	2	0	0	0	0	0	0	0	0	0
0	8706753	0	0	0	0	0	0	2	0	0	1	2	0	0	0	0	0	0	0	0	0	0	0	0	0	0	0	0	2	0	0	0	0	0	0	2	2	0	2	0	0	0	0	0	0	0	0	0	0
0	8706897	2	0	0	0	0	0	0	2	0	0	0	0	0	2	0	0	0	0	0	0	0	0	0	0	0	0	0	0	0	0	0	2	0	2	0	0	0	0	0	2	0	0	0	1	0	0	0	0
0	8707103	0	0	0	0	0	0	0	0	0	0	0	0	0	0	0	0	0	0	0	0	0	0	0	0	0	0	0	0	0	0	0	0	0	0	0	0	0	0	0	0	2	0	0	0	0	0	0	0
0	8707294	0	0	0	0	2	0	0	0	0	0	0	0	0	0	0	0	0	0	0	0	2	0	2	2	0	2	2	0	0	0	0	0	0	0	0	0	0	0	0	0	0	0	0	0	0	0	0	0
0	8707296	0	0	0	0	1	0	0	0	0	0	0	0	0	0	0	0	0	0	0	0	2	0	2	2	0	2	2	0	0	0	0	0	0	0	0	0	0	0	0	0	0	0	0	0	0	0	0	0
0	8707376	0	0	0	0	0	0	0	0	0	0	0	0	0	0	0	0	0	0	0	0	0	0	0	0	0	0	0	0	0	0	0	0	0	0	0	0	0	0	0	0	0	0	0	0	0	0	2	2
0	8707402	0	0	2	2	0	0	0	0	0	0	0	0	0	0	0	0	0	0	0	0	0	0	0	0	0	0	0	0	0	0	0	0	0	0	0	0	0	0	0	0	0	0	0	0	0	0	0	0
0	8708171	0	0	0	0	0	0	0	0	0	0	0	0	0	0	0	0	0	0	0	0	0	0	0	0	0	0	0	0	0	0	0	0	0	0	0	0	0	0	0	0	2	0	0	0	0	0	0	0
0	8708396	0	0	2	2	0	0	0	0	0	0	0	0	0	0	0	0	0	0	0	0	0	0	0	0	0	0	0	0	0	0	0	0	0	0	0	0	0	0	0	0	0	0	0	0	0	0	0	0
0	8710272	0	0	2	2	0	0	0	0	0	0	0	0	0	0	0	0	0	0	0	0	0	0	0	0	0	0	0	0	0	0	0	0	0	0	0	0	0	0	0	0	0	0	0	0	0	0	0	0
0	8710347	0	0	0	0	0	0	0	0	0	0	0	0	0	0	0	0	0	0	0	0	0	0	2	2	0	0	1	0	0	0	0	0	0	0	0	0	0	0	0	0	0	0	0	0	0	0	0	0
0	8710645	0	0	0	0	2	0	0	0	0	0	0	0	0	0	0	0	0	0	0	0	2	0	2	2	0	2	2	0	0	0	0	0	0	0	0	0	0	0	0	0	0	0	0	0	0	0	0	0
0	8713004	0	0	0	0	0	0	0	0	0	0	0	0	0	0	0	0	0	0	0	2	0	0	0	0	0	0	0	0	0	0	0	0	0	0	0	0	0	0	0	0	0	0	0	0	0	0	2	2
0	8713109	0	0	2	2	0	0	0	0	0	0	0	0	0	0	0	0	0	0	0	0	0	0	0	0	0	0	0	0	0	0	0	0	0	0	0	0	0	0	0	0	0	0	0	0	0	0	0	0
0	8713165	0	0	2	2	0	0	0	0	0	0	0	0	0	0	0	0	0	0	0	0	0	0	0	0	0	0	0	0	0	0	0	0	0	0	0	0	0	0	0	0	0	0	0	0	0	0	0	0
0	8714289	0	0	2	2	0	0	0	0	0	0	0	0	0	0	0	0	0	0	0	0	0	0	0	0	0	0	0	0	0	0	0	0	0	0	0	0	0	0	0	0	0	0	0	0	0	0	0	0
0	8714312	0	0	2	2	0	0	0	0	0	0	0	0	0	0	0	0	0	0	0	0	0	0	0	0	0	0	0	0	0	0	0	0	0	0	0	0	0	0	0	0	0	0	0	0	0	0	0	0
0	8714366	0	0	2	2	0	0	0	0	0	0	0	0	0	0	0	0	0	0	0	0	0	0	0	0	0	0	0	0	0	0	0	0	0	0	0	0	0	0	0	0	0	0	0	0	0	0	0	0
0	8714532	0	0	2	2	0	0	0	0	0	0	0	0	0	0	0	0	0	0	0	0	0	0	0	0	0	0	0	0	0	0	0	0	0	0	0	0	0	0	0	0	0	0	0	0	0	0	0	0
0	8715333	0	0	0	0	0	0	0	2	0	0	0	0	0	0	0	0	0	0	0	0	0	0	0	0	0	0	0	0	0	0	0	0	0	0	0	0	0	0	0	2	0	0	0	0	0	0	0	0
0	8715375	0	0	2	2	0	0	0	0	0	0	0	0	0	0	0	0	0	0	0	0	0	0	0	0	0	0	0	0	0	0	0	0	0	0	0	0	0	0	0	0	0	0	0	0	0	0	1	0
0	8716094	0	0	0	0	0	0	0	0	0	0	2	0	0	0	2	2	2	2	0	0	0	2	0	0	0	0	0	0	2	2	2	0	2	0	0	0	2	0	2	0	0	0	0	0	0	0	0	0
0	8716684	0	0	0	0	0	0	0	2	0	0	0	0	0	0	0	0	0	0	0	0	0	0	0	0	0	0	0	0	0	0	0	0	0	0	0	0	0	0	0	2	0	0	0	0	0	0	0	0
0	8716886	0	0	2	2	0	0	0	0	0	0	0	0	0	0	0	0	0	0	0	0	0	0	0	0	0	0	0	0	0	0	0	0	0	0	0	0	0	0	0	0	0	0	0	0	0	0	0	0
0	8717836	0	0	2	2	0	0	0	0	0	0	0	0	0	0	0	0	0	0	0	0	0	0	0	0	0	0	0	0	0	0	0	0	0	0	0	0	0	0	0	0	0	0	0	0	0	0	0	0
0	8719725	0	0	2	2	0	0	0	0	0	0	0	0	0	0	0	0	0	0	0	0	0	0	0	0	0	0	0	0	0	0	0	0	0	0	0	0	0	0	0	0	0	0	0	0	0	0	0	0
0	8719975	0	0	2	2	0	0	0	0	0	0	0	0	0	0	0	0	0	0	0	0	0	0	0	0	0	0	0	0	0	0	0	0	0	0	0	0	0	0	0	0	0	0	0	0	0	0	0	0
0	8720412	2	0	0	0	0	0	0	2	0	0	0	0	0	2	0	0	0	0	0	0	0	0	0	0	0	0	0	0	0	0	0	2	0	2	0	0	0	0	0	2	0	0	0	1	0	0	0	0
0	8720734	0	0	0	0	2	0	0	0	0	0	0	0	0	0	0	0	0	0	0	0	2	0	2	2	0	2	1	0	0	0	0	0	0	0	0	0	0	0	0	0	0	0	0	0	0	0	0	0
0	8721168	0	0	0	0	1	0	0	0	0	0	0	1	0	0	0	0	0	0	0	0	2	0	2	2	0	2	1	0	0	0	0	0	0	0	0	0	0	0	0	0	0	0	0	0	0	0	0	0
0	8724841	2	0	0	0	0	0	0	0	0	0	0	0	0	0	0	0	0	0	0	0	0	0	0	0	0	0	0	0	0	0	0	2	0	2	0	0	0	0	0	0	0	0	0	0	0	0	0	0
0	8725735	0	0	0	0	0	0	0	2	0	0	0	0	0	0	0	0	0	0	0	0	0	0	0	0	0	0	0	0	0	0	0	0	0	0	0	0	0	0	0	2	0	0	0	0	0	0	0	0
0	8730642	0	0	0	0	0	0	0	0	0	0	0	0	0	0	0	0	0	0	0	0	0	0	0	0	0	0	0	0	0	0	0	0	0	0	0	0	0	0	0	0	0	0	0	0	0	0	2	2
0	8730755	0	0	0	0	2	0	0	0	0	0	0	0	0	0	0	0	0	1	0	0	2	0	2	2	0	2	1	0	0	0	0	0	0	0	0	0	0	0	0	0	0	0	0	0	0	0	0	0
0	8731645	0	0	0	0	2	0	0	0	0	0	0	0	0	0	0	0	0	0	0	0	2	0	2	2	0	2	1	0	0	0	0	0	0	0	0	0	0	0	0	0	0	0	0	0	0	0	0	0
0	8731666	0	0	0	0	0	0	0	0	0	0	1	1	0	0	2	2	2	2	0	0	0	1	0	0	0	0	0	0	2	2	2	0	2	0	0	0	2	0	1	0	0	0	0	0	0	0	0	0
0	8733171	0	0	0	0	0	0	0	0	0	0	0	0	0	0	0	0	0	0	0	0	0	0	2	2	0	0	1	0	0	0	0	0	0	0	0	0	0	0	0	0	0	0	0	0	0	0	0	0
0	8733293	0	0	0	0	0	2	0	0	0	0	1	0	0	0	0	2	2	2	0	0	0	1	0	0	0	0	0	0	2	2	2	0	2	0	0	0	2	0	1	0	0	0	0	0	0	0	0	0
0	8733545	0	0	0	0	0	0	0	0	0	0	0	0	0	0	0	0	0	0	0	0	0	0	0	0	0	0	0	0	0	0	0	2	0	2	0	0	0	0	0	2	0	0	0	1	0	0	0	0
0	8734372	0	0	0	0	0	0	0	0	0	0	0	0	0	0	0	0	0	0	0	0	0	0	0	0	0	0	0	0	0	0	0	0	0	0	0	0	0	0	0	0	0	0	0	0	0	0	2	2
0	8735491	0	0	0	0	0	0	2	0	0	0	1	0	0	0	0	0	0	0	0	0	0	0	0	0	0	0	0	2	0	0	0	0	0	0	2	2	0	2	1	0	0	0	0	0	0	0	0	0
0	8738695	2	2	2	2	0	2	2	0	2	2	2	1	0	2	2	2	2	2	0	2	0	2	0	0	0	0	0	2	2	2	2	2	2	2	2	2	2	2	2	2	2	0	2	2	0	0	0	0
0	8739095	0	0	0	0	0	2	0	0	0	2	1	0	0	0	0	2	2	2	0	0	0	2	0	0	0	0	0	0	2	2	2	0	2	0	0	0	2	0	1	0	0	0	0	1	0	0	0	0
0	8739392	0	0	0	0	1	0	0	0	0	0	0	1	2	0	0	0	0	0	0	0	2	0	0	0	2	2	1	0	0	0	0	0	0	0	0	0	0	0	0	0	0	2	0	0	2	2	0	0
0	8741723	0	0	0	0	0	0	0	0	0	0	0	0	0	0	0	0	0	0	0	0	0	0	2	2	0	0	0	0	0	0	0	0	0	0	0	0	0	0	0	0	0	0	0	0	0	0	0	0
0	8745462	0	0	0	0	0	0	0	0	0	0	0	0	0	0	0	0	0	0	0	0	0	0	0	0	0	0	0	0	0	0	0	0	0	0	0	0	0	0	0	0	0	0	0	0	0	0	2	2
0	8746624	0	0	0	0	2	0	0	0	0	0	0	0	0	0	0	0	0	0	0	0	2	0	0	0	0	2	1	0	0	0	0	0	0	0	0	0	0	0	0	0	0	0	0	0	0	0	0	0
0	8748163	0	0	0	0	0	0	0	0	2	0	0	0	0	2	0	0	0	0	0	2	0	0	0	0	0	0	0	0	0	0	0	2	0	2	0	0	0	0	0	0	0	0	0	0	0	0	0	0
0	8753373	0	0	0	0	0	0	0	0	0	0	0	0	0	0	0	0	0	0	0	0	0	0	0	0	0	0	0	0	0	0	0	0	0	0	0	0	0	0	0	2	0	0	0	0	0	0	0	0
0	8753375	0	0	0	0	0	0	0	0	0	2	0	0	0	0	0	2	2	2	0	0	0	2	0	0	0	0	0	0	2	2	2	0	2	0	0	0	2	0	1	0	0	0	0	0	0	0	0	0
0	8755619	0	0	0	0	2	0	0	0	0	0	0	0	0	0	0	0	0	0	0	0	2	0	0	0	0	2	1	0	0	0	0	0	0	0	0	0	0	0	0	0	0	0	0	0	0	0	0	0
0	8756438	0	0	0	0	0	0	0	0	0	0	0	0	0	0	0	0	0	0	0	0	0	0	0	0	0	0	0	0	0	0	0	0	0	0	0	0	0	0	0	0	0	0	0	0	0	0	2	2
0	8757079	2	2	2	2	0	2	2	0	2	2	2	2	0	2	2	2	2	2	0	2	0	2	0	0	0	0	0	2	2	2	2	2	2	2	2	2	2	2	2	2	2	0	2	2	0	0	0	0
0	8759363	0	0	0	0	0	0	0	0	0	0	0	0	0	0	0	0	0	0	0	0	0	0	0	0	0	0	0	0	0	0	0	0	0	0	0	0	0	0	0	2	0	0	0	0	0	0	0	0
0	8855119	0	0	0	0	0	0	0	0	0	0	0	0	0	0	0	0	0	0	0	0	0	0	2	2	0	0	0	0	0	0	0	0	0	0	0	0	0	0	0	0	0	0	0	0	0	0	0	0
0	8855508	2	2	0	0	0	0	2	0	0	2	2	1	0	0	0	0	0	0	0	0	0	2	0	0	0	0	0	2	2	2	2	2	2	0	0	0	2	1	2	2	2	2	2	1	2	0	2	2
0	8857898	0	0	2	2	0	0	0	2	0	0	0	0	0	0	0	2	2	2	0	0	0	0	0	0	0	0	0	0	0	0	0	0	0	0	0	0	0	0	0	0	0	0	0	1	0	0	0	0
0	8859144	0	0	0	0	2	0	0	0	0	0	0	0	0	0	0	0	0	0	0	0	2	0	0	0	0	2	2	0	0	0	0	0	0	0	0	0	0	0	0	0	0	0	0	0	0	0	0	0
0	8931642	0	0	0	0	2	2	2	0	0	2	1	1	2	2	0	0	0	0	0	2	2	2	0	0	0	0	2	2	2	1	2	0	0	2	2	2	2	2	2	2	2	0	0	0	0	0	2	2
0	8931703	0	0	0	0	2	0	0	0	0	0	0	2	0	0	0	0	0	0	0	0	2	0	0	0	0	0	2	0	0	0	0	0	0	0	0	0	0	0	0	0	0	0	0	0	0	0	2	2
0	8931832	0	0	0	0	2	0	0	0	0	0	0	1	0	0	0	0	0	0	0	0	2	0	0	0	0	0	2	0	0	0	0	0	0	0	0	0	0	0	0	0	0	0	0	0	0	0	2	2
0	8932209	0	0	0	0	0	0	0	0	2	0	0	0	0	0	0	0	0	0	0	0	0	0	0	0	0	0	0	0	0	0	0	2	1	0	0	0	0	0	0	0	0	0	0	0	0	0	0	0
0	8935230	0	0	0	0	0	0	0	0	0	0	1	0	0	0	0	0	0	0	0	0	0	2	0	0	0	0	0	0	0	0	2	0	0	2	2	2	0	0	2	2	2	0	0	0	0	0	0	0
0	8936568	0	0	0	0	1	0	0	0	0	0	0	0	0	0	0	0	0	0	0	0	2	0	0	0	0	0	2	0	0	0	0	0	0	0	0	0	0	0	0	0	0	0	0	0	0	0	2	2
0	8937006	0	0	0	0	0	0	0	0	2	0	0	0	0	0	0	0	0	0	0	2	0	0	0	0	0	0	0	0	0	0	0	2	1	0	0	0	0	0	0	0	0	0	0	1	0	0	0	0
0	8937426	0	0	0	0	0	0	0	0	2	0	0	0	0	0	0	0	0	0	0	2	0	0	0	0	0	0	0	0	0	0	0	2	2	0	0	0	0	0	0	0	0	0	0	1	0	0	0	0
0	8937820	0	0	0	0	1	0	0	0	0	0	0	1	0	0	0	0	0	0	0	0	2	0	0	0	0	0	2	0	0	0	0	0	0	0	0	0	0	0	0	0	0	0	0	0	0	0	2	2
0	8938637	0	2	0	0	0	0	0	0	0	0	0	0	0	0	0	0	0	0	0	0	0	0	0	0	0	0	0	0	0	0	0	0	0	0	0	0	0	0	0	0	0	0	0	0	0	0	0	0
0	8938696	0	0	0	0	0	0	0	0	2	0	0	0	0	0	0	0	0	0	0	2	0	0	0	0	0	0	0	0	0	0	0	2	2	0	0	0	0	0	0	0	0	0	0	1	0	0	0	0
0	8939565	0	0	0	0	0	0	0	0	0	0	0	0	0	0	0	0	0	0	0	0	0	0	0	0	0	2	0	0	0	0	0	0	0	0	0	0	0	0	0	0	0	0	0	0	0	0	0	0
0	8943221	0	2	0	0	0	0	0	0	0	0	0	0	0	0	0	0	0	0	0	0	0	0	0	0	0	0	0	0	0	0	0	0	0	0	0	0	0	0	0	0	0	0	0	0	0	0	0	0
0	8945059	0	0	0	0	1	0	0	0	0	1	0	0	0	0	0	0	0	0	0	0	2	0	0	0	0	0	2	0	0	0	0	0	0	0	0	0	0	0	0	0	0	0	0	0	0	0	2	2
0	8945301	0	2	0	0	0	0	0	0	0	0	0	0	0	0	0	0	0	0	0	0	0	0	0	0	0	0	0	0	0	0	0	0	0	0	0	0	0	0	0	0	0	0	0	0	0	0	0	0
0	8946358	0	0	0	0	0	0	0	2	0	0	2	0	0	0	0	0	0	0	0	0	0	0	0	0	0	0	0	0	0	0	0	0	0	0	0	0	0	0	0	0	0	0	2	1	2	0	0	0
0	8946404	0	0	0	0	1	0	0	0	0	0	0	0	0	0	0	0	0	0	0	0	2	0	0	0	0	0	2	0	0	0	0	0	0	0	0	0	0	0	0	0	0	0	0	0	0	0	2	2
0	8948181	0	0	0	0	1	0	0	0	0	0	0	0	0	0	2	2	2	2	0	0	0	0	0	0	2	0	0	0	0	0	0	0	0	0	0	0	0	0	0	0	0	0	0	0	0	0	0	0
0	8949093	0	0	0	0	0	0	0	2	0	0	1	0	0	0	0	0	0	0	0	0	0	0	0	0	0	0	0	0	0	0	0	0	0	0	0	0	0	0	0	0	0	0	2	0	2	0	0	0
0	8949271	0	0	0	0	1	0	0	0	0	0	0	0	0	0	2	2	2	2	0	0	0	0	0	0	2	0	0	0	0	0	0	0	0	0	0	0	0	0	0	0	0	0	0	0	0	0	0	0
0	8949419	0	0	0	0	0	0	0	0	0	0	0	0	0	0	0	0	0	0	0	0	0	0	0	0	0	0	0	0	0	0	0	0	0	0	0	0	0	0	0	0	0	0	0	0	0	0	0	0
0	8950239	0	0	0	0	0	0	0	0	0	0	2	0	0	0	0	0	0	0	0	0	0	2	0	0	0	0	0	0	0	0	2	0	0	2	2	2	0	0	2	2	2	0	0	2	0	0	0	0
0	8950980	0	0	0	0	0	0	0	0	0	0	0	0	0	0	0	0	0	0	0	0	0	0	0	0	0	2	0	0	0	0	0	0	0	0	0	0	0	0	0	0	0	0	0	0	0	0	0	0
0	8951738	0	2	0	0	0	0	0	0	0	0	0	0	0	0	0	0	0	0	0	0	0	0	0	0	0	0	0	0	0	0	0	0	0	0	0	0	0	0	0	0	0	0	0	0	0	0	0	0
0	8955452	0	0	0	0	0	0	0	0	2	0	0	0	0	0	0	0	0	0	0	2	0	0	0	0	0	0	0	0	0	0	0	2	2	0	0	0	0	0	0	0	0	0	0	0	0	0	0	0
0	8955858	0	0	0	0	0	0	0	0	2	0	0	0	0	0	0	0	0	0	0	2	0	0	0	0	0	0	0	0	0	0	0	2	2	0	0	0	0	0	0	0	0	0	0	0	0	0	0	0
0	8956150	0	0	0	0	0	0	0	0	0	0	0	1	0	0	2	2	2	1	0	0	0	0	0	0	2	0	0	0	0	0	0	0	0	0	0	0	0	0	0	0	0	0	0	0	0	0	0	0
0	8957121	0	2	0	0	0	0	0	0	0	0	0	0	0	0	0	0	0	0	0	0	0	0	0	0	0	0	0	0	0	0	0	0	0	0	0	0	0	0	0	0	0	0	0	0	0	0	0	0
0	8962787	0	0	0	0	0	0	0	0	0	0	0	0	0	0	0	0	0	0	0	0	0	0	0	0	0	2	0	0	0	0	0	0	0	0	0	0	0	0	0	0	0	0	0	0	0	0	0	0
0	8962819	0	2	0	0	0	0	0	0	0	0	0	0	0	0	0	0	0	0	0	0	0	0	0	0	0	0	0	0	0	0	0	0	0	0	0	0	0	0	0	0	0	0	0	0	0	0	0	0
0	8964753	0	0	0	0	1	0	2	0	0	2	0	0	0	0	0	0	0	0	0	0	0	0	0	0	0	0	0	2	2	2	0	0	0	0	0	0	2	2	0	0	0	0	0	0	0	0	0	0
0	8967524	0	0	0	0	1	0	0	0	0	0	0	0	0	0	0	0	0	0	0	0	2	0	0	0	0	0	2	0	0	0	0	0	0	0	0	0	0	0	0	0	0	0	0	0	0	0	2	2
0	8968110	0	0	0	0	2	0	0	0	0	0	0	0	0	0	0	0	0	0	0	0	2	0	0	0	0	0	2	0	0	0	0	0	0	0	0	0	0	0	0	0	0	0	0	0	0	0	2	2
0	8969985	0	0	0	0	2	0	0	0	0	0	0	1	0	0	0	0	0	0	0	0	2	0	0	0	0	0	2	0	0	0	0	0	0	0	0	0	0	0	0	0	0	0	0	0	0	0	2	2
0	9032618	0	0	0	0	0	0	2	0	0	0	2	1	0	0	0	2	2	2	0	0	0	2	0	0	2	0	0	2	2	2	2	0	2	2	2	2	0	2	2	2	2	0	0	0	0	0	0	0
0	9069708	0	0	2	2	0	0	0	2	0	0	0	0	0	0	0	0	0	0	0	0	0	0	0	0	0	0	0	0	0	0	0	0	0	0	0	0	0	0	0	0	0	2	0	0	2	0	2	2
0	9077009	0	0	0	0	0	0	0	0	2	0	0	0	0	0	0	0	0	0	0	0	0	0	0	0	0	0	0	0	0	0	0	2	0	0	0	0	2	0	0	0	0	0	0	0	0	0	0	0
0	9078559	0	0	0	0	0	0	2	0	0	2	2	0	0	0	0	2	2	2	0	0	0	2	0	0	2	0	0	2	2	2	2	0	2	2	2	2	0	2	2	2	2	0	0	1	0	0	0	0
0	9078560	0	0	0	0	0	0	2	0	0	2	2	0	0	0	0	2	2	2	0	0	0	2	0	0	2	0	0	2	2	2	2	0	2	2	2	2	0	2	2	2	2	0	0	1	0	0	0	0
0	9078611	0	0	0	0	0	0	2	0	0	2	2	0	0	0	0	2	2	2	0	0	0	0	0	0	2	0	0	0	0	0	0	0	0	0	2	2	0	2	0	2	0	0	0	0	0	0	0	0
0	9078842	0	0	0	0	2	0	0	0	0	0	0	0	0	0	0	0	0	0	0	0	2	0	2	2	0	2	2	0	0	0	0	0	0	0	0	0	0	0	0	0	0	0	0	0	0	0	0	0
0	9108919	0	0	0	0	0	0	1	0	0	2	2	0	0	0	0	0	1	2	0	0	0	0	0	0	2	0	0	0	0	0	0	0	0	0	0	1	0	1	0	2	0	0	0	0	0	0	0	0
0	9108970	0	0	0	0	0	0	0	0	0	0	0	0	0	0	0	0	0	0	0	0	0	0	0	0	0	0	0	0	0	0	0	0	0	0	0	0	0	0	0	0	0	0	0	0	0	0	0	0
0	9112653	0	0	0	0	0	0	2	0	0	2	2	0	0	0	0	2	2	2	0	0	0	0	0	0	2	0	0	0	0	0	0	0	0	0	2	2	0	2	0	2	0	0	0	0	0	0	0	0
0	9194146	0	0	0	0	0	2	0	0	0	0	0	0	0	0	0	0	0	0	0	0	0	0	0	0	2	0	0	0	0	2	0	0	0	0	2	2	0	1	0	0	0	0	0	0	0	0	0	0
0	9197056	2	2	2	2	2	2	2	2	2	2	0	0	0	0	2	0	0	0	0	2	2	2	0	0	2	2	2	2	2	2	2	2	2	0	2	2	2	1	2	0	0	2	2	2	2	2	2	2
0	9230347	0	0	0	0	0	2	0	0	0	0	0	0	0	0	0	0	0	0	0	0	0	0	0	0	2	0	0	0	0	2	0	0	0	0	2	2	0	1	0	0	0	0	0	0	0	0	0	0
0	9275427	0	0	0	0	0	1	1	0	0	1	0	0	0	0	0	1	1	0	0	0	0	2	0	0	0	0	0	1	2	1	1	2	0	0	2	1	0	0	1	0	1	0	0	0	0	0	0	0
0	9275639	0	0	0	0	0	1	1	0	0	2	0	0	0	0	0	1	1	1	0	0	0	0	0	0	0	0	0	0	1	0	1	1	0	0	0	0	0	0	1	0	1	0	0	0	0	0	0	0
0	9331981	0	0	0	0	0	0	0	0	0	2	0	0	0	0	0	0	0	0	0	0	0	0	0	0	0	0	0	2	0	0	0	0	0	0	2	2	0	0	0	0	0	0	0	0	0	0	0	0
0	9331985	0	0	0	0	0	0	0	0	0	1	0	0	0	0	0	0	0	0	0	0	0	0	0	0	0	0	0	2	0	0	0	0	0	0	2	2	0	0	0	0	0	0	0	0	0	0	0	0
0	9347714	0	0	0	0	0	0	0	0	0	0	0	0	0	0	0	0	0	0	0	0	0	0	0	0	0	0	0	0	0	0	0	0	0	0	0	0	0	0	0	0	0	0	0	0	2	0	0	0
0	9361972	2	2	2	2	0	2	2	2	2	2	2	2	2	2	2	2	2	2	0	2	0	2	0	0	2	0	0	2	2	2	2	2	2	2	2	2	2	2	2	2	2	2	2	2	2	2	2	2
0	9363261	0	0	0	0	0	0	2	0	0	0	2	0	0	0	0	0	0	0	0	0	0	0	0	0	0	0	0	0	0	0	2	0	0	0	0	0	0	2	2	0	0	0	0	0	0	0	0	0
0	9364615	0	0	0	0	0	0	0	0	0	0	0	0	0	0	0	0	0	0	0	2	0	0	0	0	0	0	0	0	0	0	0	2	2	0	0	0	0	0	0	0	0	0	0	0	0	0	0	0
0	9367152	0	0	0	0	0	0	0	0	0	2	2	0	0	0	0	0	0	0	0	0	0	0	0	0	0	0	0	2	0	0	0	0	0	0	2	2	0	0	0	0	0	0	0	0	0	0	0	0
0	9367298	0	0	0	0	0	0	0	0	0	0	0	0	2	0	0	2	2	2	0	0	0	0	0	0	2	0	0	0	0	0	0	0	0	0	0	0	0	0	0	0	0	0	0	0	0	0	0	0
0	9369260	0	0	0	0	0	0	0	0	0	0	0	0	0	0	0	0	0	0	0	2	0	0	0	0	0	0	0	0	0	0	0	2	2	0	0	0	0	0	0	0	0	0	0	1	0	0	0	0
0	9369762	2	2	2	2	0	0	0	0	0	0	0	0	0	0	0	0	0	0	0	0	0	0	0	0	0	0	0	0	0	0	0	0	0	0	0	0	0	0	0	0	0	0	0	2	0	2	0	0
0	9369922	0	0	0	0	0	2	2	2	2	2	2	1	0	2	2	0	0	0	0	2	0	2	0	0	0	0	0	2	2	2	2	2	2	2	2	2	2	2	2	2	2	2	2	1	2	0	2	2
0	9371845	0	0	0	0	0	0	0	0	0	0	0	0	2	0	0	2	2	2	0	0	0	0	0	0	2	0	0	0	0	0	0	0	0	0	0	0	0	0	0	0	0	0	0	0	0	0	0	0
0	9372932	0	0	0	0	0	0	0	2	0	0	0	0	0	0	0	0	0	0	0	2	0	0	0	0	0	0	0	0	0	0	0	2	0	0	0	0	0	0	0	0	0	2	2	0	0	0	2	2
0	9374095	0	0	0	0	0	2	0	0	0	0	0	0	0	0	0	0	0	0	0	0	0	0	0	0	0	0	0	0	2	2	0	0	0	0	0	0	0	0	0	2	2	0	0	0	0	0	0	0
0	9374492	0	0	0	0	0	0	2	0	0	0	2	0	0	0	0	0	0	0	0	0	0	0	0	0	0	0	0	0	0	0	2	0	0	0	0	0	0	2	2	0	0	0	0	0	2	0	0	0
0	9375377	0	0	0	0	0	0	0	0	0	2	1	0	0	0	0	0	0	0	0	0	0	0	0	0	0	0	0	2	0	0	0	0	0	0	2	2	0	0	0	0	0	0	0	0	0	0	0	0
0	9375763	0	0	0	0	0	0	0	0	0	2	1	0	0	0	0	0	0	0	0	0	0	0	0	0	0	0	0	2	0	0	0	0	0	0	2	2	0	0	0	0	0	0	0	0	0	0	0	0
0	9378183	0	0	0	0	0	0	0	0	0	0	0	0	0	0	0	0	0	0	0	2	0	0	0	0	0	0	0	0	0	0	0	2	0	0	0	0	0	0	0	0	0	0	0	0	0	0	0	0
0	9394232	0	0	0	0	0	0	0	0	0	0	0	0	0	0	0	0	0	0	0	0	0	0	0	0	0	0	0	0	0	0	0	0	0	0	0	0	0	0	0	0	0	0	0	0	0	0	0	0
0	9394326	0	0	0	0	0	0	0	0	0	2	1	0	0	0	0	0	0	0	0	0	0	0	0	0	0	0	0	2	0	0	0	0	0	0	2	2	0	0	0	0	0	0	0	0	0	0	0	0
0	9410675	0	0	0	0	0	0	0	0	0	2	1	0	0	0	0	0	0	0	0	0	0	0	0	0	0	0	0	2	0	0	0	0	0	0	2	2	0	0	0	0	0	0	0	0	0	0	0	0
0	9410741	0	0	0	0	0	0	0	0	2	0	0	0	0	0	0	0	0	0	0	0	0	2	0	0	0	0	0	0	0	0	0	0	0	2	0	0	2	0	0	0	0	0	0	0	0	0	0	0
0	9417528	0	0	0	0	0	2	0	0	0	0	0	0	0	0	0	0	0	0	0	0	0	0	0	0	0	0	0	0	2	2	0	0	0	0	0	0	0	0	0	2	2	0	0	0	0	0	0	0
0	9417877	0	0	0	0	0	2	0	0	0	0	0	0	0	0	0	0	0	0	0	0	0	0	0	0	0	0	0	0	2	2	0	0	0	0	0	0	0	0	0	2	2	0	0	0	0	0	0	0
0	9418487	0	0	0	0	0	0	2	0	0	0	1	0	0	0	0	0	0	0	0	0	0	0	0	0	0	0	0	0	0	0	2	0	0	0	0	0	0	2	2	0	0	0	0	0	2	0	0	0
0	9428364	2	2	2	2	0	0	0	0	0	0	0	0	0	0	0	0	0	0	0	0	0	0	0	0	0	0	0	0	0	0	0	0	0	0	0	0	0	0	0	0	0	1	0	1	0	2	0	0
0	9429759	0	0	0	0	0	0	0	0	0	0	0	0	0	0	0	0	0	1	0	2	0	0	0	0	0	0	0	0	0	0	0	2	2	0	0	0	0	0	0	0	0	1	0	1	0	0	0	0
0	9438177	0	0	0	0	0	0	0	2	0	0	0	0	0	0	0	0	0	0	0	0	0	0	0	0	0	0	0	0	0	0	0	0	0	0	0	0	0	0	0	0	0	0	0	0	0	0	0	0
0	9454545	0	0	0	0	2	0	0	0	0	0	0	0	0	0	0	0	0	0	0	0	2	0	0	0	0	2	2	0	0	0	0	0	0	0	0	0	0	0	0	0	0	1	0	0	2	0	0	0
0	9454963	0	0	0	0	0	0	0	0	0	0	2	0	0	0	0	0	0	0	0	0	0	0	0	0	0	0	0	2	2	2	2	0	0	0	2	2	2	2	2	2	2	0	0	0	0	0	0	0
0	9493420	0	0	0	0	0	0	0	0	0	0	0	0	0	0	0	0	0	0	0	2	0	0	0	0	0	0	0	0	0	0	0	2	2	0	0	0	0	0	0	0	0	0	0	1	0	0	0	0
0	9503823	0	0	0	0	1	0	0	0	0	0	0	0	0	0	0	0	0	0	0	0	2	0	0	0	0	2	2	0	0	0	0	0	1	0	0	0	0	0	0	0	0	2	2	1	2	0	0	0
0	9507563	0	0	0	0	0	0	0	0	0	0	2	0	0	0	0	0	0	0	0	0	0	0	0	0	0	0	0	2	2	2	2	0	0	0	2	2	2	2	2	2	2	0	0	0	0	0	0	0
0	9507845	0	0	0	0	0	0	0	0	0	0	2	0	0	0	0	0	0	0	0	0	0	0	0	0	0	0	0	2	2	2	2	0	0	0	2	2	2	2	2	2	2	0	0	0	0	0	0	0
0	9509154	0	0	0	0	0	0	0	0	0	0	2	0	0	0	0	0	0	0	0	0	0	0	0	0	0	0	0	2	2	2	2	0	0	0	2	2	2	2	2	2	2	0	0	0	0	0	0	0
0	9511312	0	0	0	0	1	0	0	0	0	0	0	0	0	0	0	0	0	0	0	0	2	0	0	0	0	2	2	0	0	0	0	0	0	0	0	0	0	0	0	0	0	0	0	0	2	0	0	0
0	9520445	0	0	0	0	1	0	0	0	0	0	0	0	0	0	0	0	0	0	0	0	2	0	0	0	0	2	2	0	0	0	0	0	0	0	0	0	0	0	0	0	0	2	2	0	2	0	0	0
0	9526594	0	0	0	0	0	0	0	0	0	0	0	0	0	0	0	0	0	0	0	0	0	0	0	0	0	0	0	0	0	0	0	2	2	0	0	0	0	0	0	0	0	0	0	1	0	0	0	0
0	9526828	0	0	0	0	0	0	0	0	0	0	0	0	0	0	0	0	0	0	0	0	0	0	0	0	0	0	0	0	0	0	0	0	0	0	0	0	0	0	0	0	0	0	0	0	0	0	0	0
0	9535747	0	0	0	0	1	0	0	0	0	0	0	0	0	0	0	0	0	1	0	0	2	0	0	0	0	2	2	0	0	0	0	0	0	0	0	0	0	0	0	0	0	2	0	0	2	0	0	0
0	9541748	0	0	0	0	0	2	0	0	0	0	0	0	2	0	0	2	2	2	0	0	0	0	0	0	2	0	0	0	0	0	0	0	0	0	0	0	0	0	0	0	0	0	0	0	0	0	0	0
0	9547704	0	0	0	0	0	0	0	0	0	0	0	1	0	0	0	0	0	0	0	2	0	2	2	2	0	0	0	2	2	2	0	2	1	2	2	2	2	0	0	2	2	1	0	0	0	0	0	0
0	9558567	0	0	0	0	0	0	0	0	0	0	0	0	0	0	0	0	0	0	0	0	0	0	0	0	0	0	0	0	0	0	0	2	0	2	0	0	2	0	0	0	0	0	0	0	0	0	0	0
0	9559249	0	0	0	0	0	2	0	0	0	0	0	1	0	0	0	0	0	0	0	2	0	2	2	2	0	0	0	2	2	2	0	2	1	2	2	2	2	0	0	2	2	2	0	0	0	0	0	0
0	9564489	0	0	2	2	0	0	0	0	0	0	0	0	0	0	0	0	0	0	0	0	0	0	0	0	0	0	0	0	0	0	0	0	0	0	0	0	0	0	0	0	0	0	2	1	2	1	0	0
0	9564727	0	0	2	2	0	0	0	0	0	0	0	0	0	0	0	0	0	0	0	0	0	0	0	0	0	0	0	0	0	0	0	0	0	0	0	0	0	0	0	0	0	0	2	2	2	1	0	0
0	9565092	0	0	0	0	0	0	2	0	0	2	2	0	2	2	2	0	2	0	0	0	0	0	0	0	0	0	0	0	0	0	2	0	0	0	0	0	0	2	2	0	0	0	0	0	0	0	0	0
0	9565866	0	2	0	0	0	0	0	0	0	0	0	0	0	0	0	0	0	0	0	0	0	0	0	0	0	0	0	0	0	0	0	0	0	0	0	0	0	0	0	0	0	0	0	0	0	0	2	2
0	9571545	0	0	0	0	0	0	0	0	0	0	0	0	0	0	0	0	0	0	0	0	0	0	0	0	0	0	0	0	0	0	0	0	0	0	0	0	0	0	0	0	0	0	0	0	0	0	2	2
0	9571745	0	2	0	0	0	0	0	0	2	0	0	0	0	0	0	0	0	0	0	0	0	0	2	2	0	0	0	0	0	0	0	0	0	2	0	0	2	0	0	0	0	0	0	0	0	2	0	0
0	9575698	0	2	0	0	0	0	0	0	2	0	0	0	0	0	0	0	0	0	0	0	0	0	2	2	0	0	0	0	0	0	0	0	0	0	0	0	0	0	0	0	0	0	0	0	0	2	0	0
0	9575775	0	0	0	0	0	2	0	0	0	0	0	0	0	0	0	0	0	0	0	2	0	2	0	0	0	0	0	2	2	2	0	0	2	0	2	2	0	0	0	2	2	0	0	0	0	0	0	0
0	9576931	0	0	0	0	0	0	2	0	0	2	2	1	2	2	2	2	2	2	0	0	0	0	0	0	2	0	0	0	0	0	2	0	0	0	0	0	0	2	2	0	0	0	0	0	0	0	0	0
0	9577936	2	2	2	2	0	0	0	2	2	0	0	0	0	0	0	0	0	0	0	0	0	0	2	2	0	0	0	0	0	0	0	2	0	2	0	0	2	0	0	0	0	0	2	2	2	2	0	0
0	9614781	0	0	0	0	0	2	2	0	2	2	2	1	2	2	2	2	2	2	0	2	0	2	0	0	2	2	0	2	2	2	2	2	2	2	2	2	2	2	2	2	2	0	0	0	0	2	0	0
0	9633511	0	0	0	0	1	2	2	0	0	2	2	1	2	2	2	2	2	2	0	2	2	2	2	2	2	0	2	2	2	2	2	0	2	2	2	2	2	2	2	2	2	0	0	1	0	0	0	0
0	9633594	0	0	0	0	0	0	0	0	0	0	0	0	0	0	0	0	0	0	0	0	0	0	0	0	0	0	0	0	0	0	0	0	0	0	0	0	0	0	0	0	0	0	0	1	0	0	0	0
0	9645145	0	2	2	2	0	0	0	2	0	0	0	0	0	2	0	0	0	1	0	0	0	0	0	0	2	0	0	0	0	0	2	0	0	0	0	0	0	0	2	0	0	2	0	0	2	0	2	0
0	9657011	0	2	2	2	0	0	0	2	0	0	0	0	0	2	0	0	0	1	0	0	0	1	1	0	0	1	0	0	0	0	0	1	0	0	0	0	0	0	0	0	0	2	2	0	2	2	0	0
0	9657032	0	0	0	0	0	2	2	0	0	0	2	0	0	0	0	1	1	0	0	0	0	0	0	0	0	0	0	0	0	0	0	0	2	2	0	0	0	0	0	0	0	0	0	0	0	0	0	0
0	9658081	0	2	2	2	0	0	0	2	0	0	0	0	0	2	0	0	0	0	0	0	0	0	0	0	0	0	0	0	0	0	2	0	0	0	0	0	0	0	2	0	0	2	2	0	2	2	2	0
0	9658096	0	2	2	1	0	0	0	2	0	0	0	0	0	2	0	0	0	0	0	0	0	0	0	0	0	0	0	0	0	0	2	0	0	0	0	0	0	0	2	0	0	2	2	0	2	2	2	0
0	9658238	0	2	2	2	0	0	0	2	0	0	0	0	0	2	0	0	0	0	0	0	0	0	0	0	0	0	0	0	0	0	2	0	2	0	0	0	0	0	2	0	0	2	2	2	2	2	2	0
0	9658420	0	0	0	0	0	0	0	0	2	0	0	0	0	0	0	0	0	0	0	2	0	0	0	0	0	0	0	0	0	0	0	0	0	0	0	0	2	0	0	0	0	0	0	0	0	0	0	0
0	9658675	0	2	2	2	0	0	0	2	0	0	0	0	0	2	0	0	0	0	0	0	0	0	0	0	0	0	0	0	0	0	2	0	0	0	0	0	0	0	2	0	0	2	2	1	2	2	2	0
0	9658677	0	2	2	2	0	0	0	2	0	0	0	0	0	2	0	0	0	0	0	0	0	0	0	0	0	0	0	0	0	0	2	0	0	0	0	0	0	0	2	0	0	2	2	1	2	2	2	0
0	9658717	0	2	2	2	0	0	0	2	0	0	0	0	0	2	0	0	0	0	0	0	0	0	0	0	0	0	0	0	0	0	2	0	1	0	0	0	0	0	2	0	0	2	2	0	2	2	2	0
0	9658794	0	2	2	2	0	0	0	2	0	0	0	0	0	2	0	0	0	0	0	0	0	0	0	0	0	0	0	0	0	0	2	0	1	0	0	0	0	0	2	0	0	2	2	1	2	2	2	0
0	9658822	0	2	2	2	0	0	0	2	0	0	0	0	0	2	0	0	0	0	0	0	0	0	0	0	0	0	0	0	0	0	2	0	0	0	0	0	0	0	2	0	0	2	2	1	2	2	2	0
0	9659131	0	2	2	2	0	0	0	2	0	0	0	0	0	2	0	0	0	0	0	0	0	0	0	0	0	0	0	0	0	0	2	0	0	0	0	0	0	0	2	0	0	2	2	0	2	2	2	0
0	9659169	0	2	2	2	0	0	0	2	0	0	0	0	0	2	0	0	0	0	0	0	0	0	0	0	0	0	0	0	0	0	2	0	0	0	0	0	0	0	2	0	0	2	2	1	2	2	2	0
0	9659384	0	2	2	2	0	0	0	2	0	0	0	0	0	2	0	0	0	0	0	0	0	0	0	0	0	0	0	0	0	0	2	0	0	0	0	0	0	0	2	0	0	2	2	1	2	2	2	0
0	9659411	0	2	2	2	0	0	0	2	0	0	0	0	0	2	0	0	0	0	0	0	0	0	0	0	0	0	0	0	0	0	2	0	0	0	0	0	0	0	2	0	0	2	2	1	2	2	2	0
0	9659429	0	2	2	2	0	0	0	2	0	0	0	0	0	2	0	0	0	0	0	0	0	0	0	0	0	0	0	0	0	0	2	0	0	0	0	0	0	0	2	0	0	2	2	1	2	2	2	0
0	9659458	0	2	2	2	0	0	0	2	0	0	0	0	0	2	0	0	0	0	0	0	0	0	0	0	0	0	0	0	0	0	2	0	0	0	0	0	0	0	2	0	0	2	2	1	2	2	2	0
0	9659464	0	2	2	2	0	0	0	2	0	0	0	0	0	2	0	0	0	0	0	0	0	0	0	0	0	0	0	0	0	0	2	0	0	0	0	0	0	0	2	0	0	2	2	1	2	2	2	0
0	9659548	0	2	2	2	0	0	0	2	0	0	0	0	0	2	0	0	0	0	0	0	0	0	0	0	0	0	0	0	0	0	2	0	0	0	0	0	0	0	2	0	0	2	2	1	2	2	2	0
0	9660001	0	0	0	0	0	2	2	0	0	0	1	0	0	0	0	2	2	0	0	0	0	0	0	0	0	0	0	0	0	0	0	0	1	2	0	0	0	0	0	0	0	0	0	0	0	0	0	0
0	9660200	0	0	0	0	0	0	0	0	0	0	0	0	0	0	0	0	0	0	0	0	0	0	2	0	0	0	0	0	0	0	0	0	0	0	0	0	0	0	0	0	0	0	0	0	0	0	0	2
0	9660227	0	2	2	2	0	0	0	2	0	0	0	0	0	2	0	0	0	0	0	0	0	0	0	0	0	0	0	0	0	0	2	0	0	0	0	0	0	0	2	0	0	2	2	2	2	2	2	0
0	9660335	0	0	0	0	0	0	0	0	0	0	0	0	0	0	0	0	0	0	0	0	0	0	2	0	0	0	0	0	0	0	0	0	0	0	0	0	0	0	0	0	0	0	0	0	0	0	0	2
0	9661289	0	2	2	2	0	0	0	2	0	0	0	0	0	2	0	0	0	0	0	0	0	0	0	0	0	0	0	0	0	0	2	0	1	0	0	0	0	0	2	0	0	2	2	1	2	2	2	0
0	9661308	0	2	2	2	0	0	0	2	0	0	0	0	0	2	0	0	0	0	0	0	0	0	0	0	0	0	0	0	0	0	2	0	1	0	0	0	0	0	2	0	0	2	2	2	2	2	2	0
0	9661337	0	2	2	2	0	0	0	2	0	0	0	0	0	2	0	0	0	0	0	0	0	0	0	0	0	0	0	0	0	0	2	0	1	0	0	0	0	0	2	0	0	2	2	2	2	2	2	0
0	9662185	0	2	2	2	0	0	0	2	0	0	0	0	0	2	0	0	0	0	0	0	0	0	0	0	0	0	0	0	0	0	2	0	1	0	0	0	0	0	2	0	0	2	2	2	2	2	2	0
0	9662219	0	2	2	2	0	0	0	2	0	0	0	0	0	2	0	0	0	0	0	0	0	0	0	0	0	0	0	1	0	0	2	0	1	0	0	0	0	0	2	0	0	2	2	2	2	2	2	0
0	9662241	0	2	2	2	0	0	0	2	0	0	0	0	0	2	0	0	0	0	0	0	0	0	0	0	0	0	0	0	0	0	2	0	1	0	0	0	0	0	2	0	0	2	2	2	2	2	2	0
0	9663671	0	2	2	2	0	0	0	2	0	0	0	0	0	2	0	0	0	0	0	0	0	0	0	0	0	0	0	0	0	0	2	0	0	0	0	0	0	0	2	0	0	2	2	1	2	2	2	0
0	9663788	0	2	2	2	0	0	0	2	0	0	0	0	0	2	0	0	0	0	0	0	0	0	0	0	0	0	0	0	0	0	2	0	0	0	0	0	0	0	2	0	0	2	2	0	2	2	2	0
0	9663999	0	2	2	2	0	0	0	2	0	0	0	0	0	2	0	0	0	0	0	0	0	0	0	0	0	0	0	0	0	0	2	0	0	0	0	0	0	0	2	0	0	2	2	2	2	2	2	0
0	9664115	0	2	0	0	0	0	0	2	0	0	0	0	0	0	0	0	0	0	0	0	0	0	0	0	0	0	0	0	0	0	2	0	0	0	0	0	0	0	2	0	0	2	2	0	2	2	2	0
0	9664188	0	2	2	2	0	0	0	2	0	0	0	0	0	2	0	0	0	0	0	0	0	0	0	0	0	0	0	0	0	0	2	0	0	0	0	0	0	0	2	0	0	2	2	0	2	2	2	0
0	9664380	0	2	2	2	0	0	0	2	0	0	0	0	0	2	0	0	0	0	0	0	0	0	0	0	0	0	0	0	0	0	2	0	0	0	0	0	0	0	2	0	0	2	2	0	2	2	2	0
0	9664391	0	0	0	0	0	0	0	0	0	0	0	0	0	0	0	0	0	0	0	0	0	0	2	0	0	0	0	0	0	0	0	0	0	0	0	0	0	0	0	0	0	0	0	0	0	0	0	2
0	9664403	0	2	2	2	0	0	0	2	0	0	0	0	0	2	0	0	0	0	0	0	0	0	0	0	0	0	0	0	0	0	2	0	0	0	0	0	0	0	2	0	0	2	2	0	2	2	2	0
0	9664478	0	2	2	2	0	0	0	2	0	0	0	0	0	2	0	0	0	0	0	0	0	0	0	0	0	0	0	0	0	0	2	0	0	0	0	0	0	0	2	0	0	2	2	0	2	2	2	0
0	9664519	0	2	2	2	0	0	0	2	0	0	0	0	0	2	0	0	0	0	0	0	0	0	0	0	0	0	0	0	0	0	2	0	0	0	0	0	0	0	2	0	0	2	2	0	2	2	2	0
0	9664674	0	2	2	2	0	0	0	2	0	0	0	0	0	2	0	0	0	0	0	0	0	0	0	0	0	0	0	0	0	0	2	0	0	0	0	0	0	0	2	0	0	2	2	0	2	2	2	0
0	9664764	0	2	2	2	0	0	0	2	0	0	0	0	0	2	0	0	0	0	0	0	0	1	0	0	0	0	0	0	0	0	2	0	0	0	0	0	0	0	2	0	0	2	2	0	2	2	2	0
0	9664857	0	2	2	2	0	0	0	2	0	0	0	0	0	2	0	0	0	0	0	0	0	0	0	0	0	0	0	0	0	0	2	0	0	0	0	0	0	0	2	0	0	2	2	1	2	2	2	0
0	9664882	0	2	2	2	0	0	0	2	0	0	0	0	0	2	0	0	0	0	0	0	0	0	0	0	0	0	0	0	0	0	2	0	0	0	0	0	0	0	2	0	0	2	2	0	2	2	2	0
0	9664894	0	2	2	2	0	0	0	2	0	0	0	0	0	2	0	0	0	0	0	0	0	1	0	0	0	0	0	0	0	0	2	0	0	0	0	0	0	0	2	0	0	2	2	0	2	2	2	0
0	9664956	0	2	2	2	0	0	0	2	0	0	0	0	0	2	0	0	0	0	0	0	0	1	0	0	0	0	0	0	0	0	2	0	0	0	0	0	0	0	2	0	0	2	2	0	2	2	2	0
0	9664980	0	2	2	2	0	0	0	2	0	0	0	0	0	2	0	0	0	0	0	0	0	0	0	0	0	0	0	0	0	0	2	0	0	0	0	0	0	0	2	0	0	2	2	0	2	2	2	0
0	9664996	0	2	2	2	0	2	2	2	0	0	1	0	0	2	0	2	2	0	0	0	0	0	0	0	0	0	0	0	0	0	2	0	2	2	0	0	0	0	2	0	0	2	2	0	2	2	2	0
0	9665471	0	2	2	2	0	0	0	2	0	0	0	0	0	2	0	0	0	0	0	0	0	0	0	0	0	0	0	0	0	0	2	0	0	0	0	0	0	0	2	0	0	2	2	0	2	2	2	0
0	9665473	0	2	2	2	0	0	0	2	0	0	0	0	0	2	0	0	0	0	0	0	0	0	0	0	0	0	0	0	0	0	2	0	0	0	0	0	0	0	2	0	0	2	2	0	2	2	2	0
0	9665815	0	2	2	2	0	0	0	2	0	0	0	0	0	2	0	0	0	0	0	0	0	0	0	0	0	0	0	0	0	0	2	0	0	0	0	0	0	0	2	0	0	2	2	0	2	2	2	0
0	9665887	0	2	2	2	0	0	0	2	0	0	0	0	0	2	0	0	0	0	0	0	0	0	0	0	0	0	0	0	0	0	2	0	0	0	0	0	0	0	2	0	0	2	2	1	2	2	2	0
0	9665964	0	2	2	2	0	0	0	2	0	0	0	0	0	2	0	0	0	0	0	0	0	0	0	0	0	0	0	0	0	0	2	0	0	0	0	0	0	0	2	0	0	2	2	1	2	2	2	0
0	9665987	0	0	0	0	0	0	0	0	0	0	0	0	0	0	0	0	0	0	0	0	0	0	0	0	0	0	0	0	0	0	0	0	0	0	0	0	0	0	0	0	0	0	0	0	0	0	2	0
0	9669509	0	2	2	2	0	0	0	2	0	0	0	0	0	2	0	0	0	0	0	0	0	0	0	0	0	0	0	0	0	0	2	0	0	0	0	0	0	0	2	0	0	2	0	0	2	0	2	0
0	9671224	0	0	0	0	0	0	0	0	0	2	0	2	2	0	0	0	0	2	0	0	0	0	0	0	2	0	0	0	2	0	0	0	0	0	0	0	0	2	0	0	0	0	0	0	0	0	0	0
0	9671694	0	2	0	0	0	0	0	0	0	0	0	0	0	0	0	0	0	0	0	0	0	0	0	0	0	0	0	0	0	0	2	0	0	0	0	0	0	0	2	0	0	0	0	0	2	0	2	0
0	9672051	0	0	0	0	0	0	0	0	0	0	0	0	0	0	0	0	0	0	0	0	0	0	0	0	0	0	0	0	0	0	2	0	0	0	0	0	0	0	2	0	0	0	0	0	2	0	2	0
0	9675771	2	2	2	2	0	0	0	2	0	0	0	0	0	2	0	0	0	0	0	0	0	0	0	0	0	0	0	0	0	0	2	0	0	0	0	0	0	0	2	0	0	2	0	2	2	0	2	0
0	9678768	2	2	2	2	0	0	0	2	0	0	0	0	0	2	0	0	0	0	0	0	0	0	0	0	0	0	0	0	0	0	2	0	0	0	0	0	0	0	2	0	0	2	0	0	2	0	2	0
0	9679034	2	2	2	2	0	0	0	2	0	0	0	0	0	2	0	0	0	0	0	0	0	0	0	0	0	0	0	0	0	0	2	0	0	0	0	0	0	0	2	0	0	2	0	1	2	0	2	0
0	9679035	2	2	2	2	0	0	0	2	0	0	0	0	0	2	0	0	0	0	0	0	0	0	0	0	0	0	0	0	0	0	2	0	0	0	0	0	0	0	2	0	0	2	0	1	2	0	2	0
0	9679490	2	2	2	2	0	0	0	2	0	0	0	0	0	2	0	0	0	0	0	0	0	0	0	0	0	0	0	0	0	0	2	0	0	0	0	0	0	0	2	0	0	2	0	2	2	0	2	0
0	9679645	2	2	2	2	0	0	0	2	0	0	0	0	0	2	0	0	0	0	0	0	0	0	0	0	0	0	0	0	0	0	2	0	1	0	0	0	0	0	2	0	0	2	0	2	2	0	2	0
0	9680981	0	0	0	0	0	2	2	0	0	0	0	0	0	0	0	2	2	0	0	0	0	0	0	0	0	0	0	0	0	0	0	0	1	1	0	0	0	0	0	0	0	0	0	0	0	0	0	0
0	9682273	0	0	2	2	0	2	2	0	2	0	1	0	0	2	2	2	2	2	0	2	0	2	0	0	0	0	0	2	0	2	0	2	2	2	2	2	2	0	0	2	2	0	0	2	0	0	0	0
0	9683419	0	0	0	0	2	0	0	0	0	2	0	2	2	0	0	0	0	0	0	0	0	0	0	0	2	0	0	0	2	0	0	0	0	0	0	0	0	2	0	0	0	0	0	0	0	0	0	0
0	9689556	0	2	0	0	0	0	0	2	0	0	0	0	0	0	0	0	0	0	0	0	0	0	0	0	0	0	0	0	0	0	2	0	0	0	0	0	0	0	2	0	0	2	0	0	2	0	2	0
0	9690565	0	0	0	0	0	0	0	0	0	0	0	0	0	0	0	1	0	0	0	0	0	0	0	0	0	0	0	0	0	0	0	0	0	0	0	0	0	0	0	0	0	0	2	1	0	2	0	0
0	9690976	0	0	0	0	1	0	0	0	0	0	0	0	0	0	0	0	0	0	0	0	0	0	2	0	0	2	1	0	0	0	0	0	0	0	0	0	0	0	0	0	0	0	0	0	0	0	0	2
0	9691606	2	0	2	2	1	2	2	0	2	0	1	1	2	2	2	2	2	2	0	2	2	0	0	2	0	0	1	0	0	0	0	0	2	1	0	0	2	0	0	0	0	0	0	1	0	0	0	0
0	9692054	0	0	0	0	0	0	0	2	0	0	0	0	0	0	0	0	0	0	0	0	0	0	0	0	0	0	0	0	0	0	2	0	1	0	0	0	0	0	2	0	0	2	0	1	2	0	2	0
0	9693609	2	0	2	2	1	2	2	0	2	0	1	1	1	2	2	2	2	2	0	2	2	0	0	2	0	0	1	0	0	0	0	0	2	1	0	0	2	0	0	0	0	0	0	1	0	0	0	0
0	9696626	2	0	2	2	0	2	2	0	2	0	2	2	2	2	2	2	2	2	0	2	2	0	0	2	0	0	1	0	0	0	0	0	1	1	0	0	2	0	0	0	0	0	0	1	0	0	0	0
0	9696824	0	0	0	0	0	0	0	0	0	0	0	0	0	0	0	0	0	0	0	0	0	2	0	0	0	0	0	2	0	2	0	2	0	1	2	2	0	0	0	2	2	0	0	0	0	0	0	0
0	9696971	0	0	0	0	0	0	0	0	0	2	0	0	0	0	0	0	0	0	0	0	0	2	0	0	2	0	0	2	2	2	0	2	0	1	2	2	0	2	0	2	2	0	0	0	0	0	0	0
0	9696987	2	0	2	2	0	2	2	0	2	0	2	2	2	2	2	2	2	2	0	2	2	0	0	2	0	0	1	0	0	0	0	0	1	1	0	0	2	0	0	0	0	0	0	1	0	0	0	0
0	9706951	0	0	0	0	0	0	0	0	0	0	0	0	0	0	0	0	0	0	0	0	0	0	0	0	0	0	0	0	0	0	0	0	0	0	0	0	0	0	0	0	0	0	2	2	0	2	0	0
0	9707776	0	0	0	0	0	0	2	0	0	0	1	0	0	0	0	2	2	0	0	0	0	0	0	0	0	0	0	0	0	0	0	0	1	1	0	0	0	0	0	0	0	0	0	0	0	0	0	0
0	9708509	2	0	2	2	0	2	2	0	2	0	0	2	2	2	2	2	2	2	0	2	0	0	0	2	0	0	0	0	0	0	0	0	1	1	0	0	2	0	0	0	0	0	0	1	0	0	0	0
0	9709057	0	0	0	0	0	0	2	0	0	0	1	0	0	0	0	2	2	0	0	0	0	0	0	0	0	0	0	0	0	0	0	0	1	0	0	0	0	0	0	0	0	0	0	0	0	0	0	0
0	9709337	0	0	0	0	0	0	0	0	1	0	0	0	0	0	0	0	0	0	0	0	0	0	0	0	0	0	0	0	0	0	0	0	0	0	0	0	0	0	0	0	0	0	2	1	0	2	0	0
0	9714168	2	0	2	2	0	2	2	0	2	0	2	2	2	2	2	2	2	2	0	2	2	0	0	2	0	0	1	0	0	0	0	0	2	2	0	0	2	0	0	0	0	0	0	1	0	0	0	0
0	9714299	0	0	0	0	0	0	0	2	0	0	0	0	0	0	0	0	0	0	0	0	0	0	0	0	0	0	0	0	0	0	2	0	0	0	0	0	0	0	2	0	0	2	0	0	2	0	2	0
0	9714460	2	0	2	2	0	2	2	0	2	0	2	2	2	2	2	2	2	2	0	2	2	0	0	2	0	0	1	0	0	0	0	0	2	1	0	0	2	0	0	0	0	1	0	2	0	0	0	0
0	9714843	2	0	2	2	0	2	2	0	2	0	2	2	2	2	2	2	2	2	0	2	2	0	0	2	0	0	1	0	0	0	0	0	2	1	0	0	2	0	0	0	0	0	0	1	0	0	0	0
0	9714906	2	0	2	2	0	2	2	0	2	0	2	2	2	2	2	2	2	2	0	2	2	0	0	2	0	0	1	0	0	0	0	0	1	0	0	0	2	0	0	0	0	0	0	1	0	0	0	0
0	9716116	0	0	0	0	2	0	0	0	2	2	0	2	2	2	2	0	0	0	0	2	0	2	0	0	2	2	1	2	0	2	0	2	0	1	2	2	2	2	0	2	2	0	0	0	0	0	0	2
0	9716259	0	0	0	0	0	0	0	0	0	0	0	0	0	0	0	0	0	0	0	0	0	0	0	0	0	0	0	0	0	0	0	0	1	0	0	0	0	0	0	0	0	0	2	1	0	2	0	0
0	9717519	0	0	0	0	0	0	2	0	0	0	0	0	0	0	0	2	2	0	0	0	0	0	0	0	0	0	0	0	0	0	0	0	2	1	0	0	0	0	0	0	0	0	0	0	0	0	0	0
0	9717669	0	0	2	2	0	0	0	0	0	0	0	0	0	2	0	0	0	0	0	0	0	0	0	0	0	0	0	0	0	0	0	0	0	0	0	0	0	0	0	0	0	0	0	0	0	0	0	0
0	9717797	0	0	0	0	0	0	2	0	0	0	2	0	0	0	0	2	2	0	0	0	0	0	0	0	0	0	0	0	0	0	0	0	2	2	0	0	0	0	0	0	0	0	0	0	0	0	0	0
0	9718213	0	0	0	0	0	2	2	0	2	2	2	0	0	0	0	2	2	0	0	2	0	2	0	0	2	0	0	2	1	2	0	2	2	2	1	1	1	2	0	2	2	0	0	1	0	0	0	0
0	9718373	0	0	0	0	0	1	1	0	1	1	1	0	0	0	0	2	2	2	0	2	0	2	0	0	2	0	0	1	1	2	0	2	2	2	1	1	1	1	0	1	2	0	0	0	0	0	0	0
0	9718754	0	0	0	0	0	2	2	0	2	2	2	0	0	0	0	2	2	2	0	2	0	2	0	0	2	0	0	2	2	2	0	2	2	2	2	2	2	2	0	2	2	0	0	1	0	0	0	0
0	9719323	0	0	0	0	0	2	2	0	2	2	2	0	0	0	0	2	2	2	0	2	0	2	0	0	2	0	0	2	2	2	0	2	2	2	2	2	2	2	0	2	2	0	0	1	0	0	0	0
0	9720665	0	0	0	0	0	2	2	0	2	2	2	0	0	0	0	2	2	2	0	2	0	2	0	0	2	0	0	2	2	2	0	2	2	2	2	2	2	2	0	2	2	0	0	1	0	0	0	0
0	9732114	0	0	0	0	0	0	0	0	0	0	0	0	0	0	0	2	2	2	0	0	0	0	0	0	2	0	0	0	0	0	0	0	0	0	0	0	0	0	0	1	0	0	0	0	0	0	0	0
0	9749606	0	0	0	0	0	2	2	0	0	0	0	1	0	0	0	2	2	2	0	0	0	0	0	0	2	0	0	0	0	0	2	0	0	0	0	0	0	0	2	2	0	0	0	0	0	0	0	0
0	9768088	0	0	0	0	0	0	0	0	0	0	0	0	0	0	0	0	0	0	0	0	0	0	0	0	0	0	0	0	0	0	0	2	2	2	2	2	2	0	0	0	0	0	0	1	0	0	0	0
0	9770252	0	0	0	0	0	0	0	0	0	0	0	0	0	0	0	0	0	0	0	0	0	0	0	0	0	0	0	0	0	0	0	0	0	0	0	0	0	0	0	0	0	0	0	0	0	0	2	2
0	9771383	0	0	0	0	0	0	0	0	0	0	0	0	0	0	0	0	0	0	0	0	0	0	0	0	0	0	0	0	0	0	0	0	0	0	0	0	0	0	0	0	0	0	0	0	0	0	2	2
0	9771803	0	0	0	0	0	0	0	0	0	0	0	0	0	0	0	0	0	0	0	0	0	0	0	0	0	0	0	0	0	0	0	2	2	2	0	0	2	0	0	0	0	0	0	1	0	0	0	0
0	9772759	0	0	0	0	1	2	2	0	0	2	2	2	2	2	2	2	2	2	0	1	0	2	0	0	2	0	0	2	2	2	2	2	2	2	0	0	2	2	2	2	2	0	0	1	0	0	0	0
0	9775454	0	0	0	0	0	0	2	0	0	0	0	0	0	0	0	0	0	0	0	0	0	0	0	0	0	0	0	0	0	0	2	0	0	0	0	0	0	0	2	0	0	0	0	0	0	0	0	0
0	9775512	0	0	0	0	0	0	0	0	0	0	0	0	0	0	0	0	0	0	0	0	0	0	0	0	0	0	0	0	0	0	0	0	0	0	0	0	0	0	0	0	0	0	0	0	0	0	0	0
0	9777576	0	0	0	0	0	0	0	0	0	0	0	0	0	0	0	2	2	2	0	0	0	0	0	0	2	0	0	0	0	0	0	0	0	0	0	0	0	0	0	0	0	0	0	0	0	0	0	0
0	9779785	0	0	0	0	0	0	0	0	0	0	0	0	0	0	0	0	0	0	0	0	0	0	0	0	0	0	0	0	0	0	0	2	2	2	0	0	2	0	0	0	0	0	0	1	0	0	0	0
0	9782902	0	0	0	0	0	2	0	0	0	0	0	1	0	2	0	2	1	2	0	0	0	0	0	0	2	0	0	0	0	0	0	0	0	0	0	0	0	0	0	2	0	0	0	0	0	0	0	0
0	9786057	0	0	0	0	0	0	0	0	1	0	0	0	0	0	0	0	0	0	0	0	0	0	0	0	0	0	0	0	0	0	0	2	2	2	0	0	2	0	0	0	0	0	0	0	0	0	0	0
0	9790496	0	0	0	0	0	0	0	0	1	0	0	0	0	0	0	0	0	0	0	0	0	0	0	0	0	0	0	0	0	0	0	2	1	1	0	0	1	0	0	0	0	0	0	0	0	0	0	0
0	9791892	0	0	0	0	0	2	0	0	0	0	0	1	0	2	0	2	2	2	0	0	0	0	0	0	2	0	0	0	0	0	0	0	0	0	0	0	0	0	0	2	0	0	0	0	0	0	0	0
0	9791893	0	0	0	0	0	2	0	0	0	0	0	1	0	2	0	2	2	2	0	0	0	0	0	0	2	0	0	0	0	0	0	0	0	0	0	0	0	0	0	2	0	0	0	0	0	0	0	0
0	9792517	0	0	0	0	0	0	0	0	0	2	2	0	0	0	0	0	0	0	0	0	0	2	0	0	0	0	0	2	2	2	0	0	0	0	0	0	0	2	0	0	0	0	0	0	0	0	0	0
0	9795157	0	0	0	0	0	2	2	0	0	0	0	2	2	0	2	2	2	2	0	0	0	0	0	0	0	0	0	0	0	0	2	0	0	0	0	0	0	0	2	2	2	0	0	0	0	0	0	0
0	9801641	0	0	0	0	0	2	0	0	0	2	2	0	0	0	2	0	0	0	0	0	0	2	0	0	0	0	0	2	2	2	0	0	0	0	0	0	0	2	0	0	0	0	0	0	0	0	0	0
0	9802183	0	0	0	0	0	0	0	0	0	0	0	0	0	0	0	0	0	0	0	0	0	0	0	0	0	0	0	0	0	0	0	0	0	0	0	0	0	0	0	0	0	2	2	1	0	0	0	0
0	9803165	0	0	0	0	0	0	0	0	0	0	0	0	0	0	0	0	0	0	0	0	0	0	0	0	0	0	0	0	0	0	0	0	0	0	0	0	0	0	0	0	0	0	0	0	0	0	0	0
0	9803836	0	0	0	0	0	0	0	0	0	0	0	0	0	0	0	0	0	0	0	0	0	0	0	0	0	0	0	0	0	0	0	2	2	2	0	0	0	0	0	0	0	0	0	1	0	0	0	0
0	9806506	0	0	0	0	0	0	0	0	0	0	0	0	0	0	0	0	0	0	0	0	0	0	0	0	0	0	0	0	0	0	0	2	2	2	0	0	0	0	0	0	0	0	0	1	0	0	0	0
0	9806775	0	0	0	0	0	0	0	0	0	0	0	0	0	0	0	0	0	0	0	0	0	0	0	0	0	0	0	0	0	0	0	0	0	0	0	0	0	0	0	0	0	2	2	0	0	0	0	0
0	9806974	0	0	0	0	0	0	0	0	0	0	0	0	0	0	0	0	0	0	0	0	0	0	0	0	0	0	0	0	0	0	0	0	0	0	0	0	0	0	0	0	0	2	2	0	0	0	0	0
0	9808768	0	0	0	0	0	0	0	0	0	0	0	0	0	0	0	0	0	0	0	0	0	0	0	0	0	0	0	0	0	0	0	0	0	0	0	0	0	0	0	0	0	0	2	0	0	0	0	0
0	9811924	0	0	0	0	0	0	0	0	0	1	2	0	0	0	0	0	0	0	0	0	0	2	0	0	0	0	0	2	2	2	0	0	1	0	0	0	0	2	0	0	0	0	0	0	0	0	0	0
0	9813436	0	0	0	0	0	0	0	0	0	0	0	0	0	0	0	0	0	0	0	0	0	0	0	0	0	0	0	0	0	0	0	0	0	0	0	0	0	0	0	0	0	2	2	0	0	0	0	0
0	9813506	0	0	0	0	0	2	0	0	0	2	2	0	0	2	2	0	0	0	0	0	0	2	0	0	0	0	0	2	2	2	0	0	1	0	0	0	0	2	0	0	0	0	0	0	0	0	0	0
0	9818211	0	0	0	0	0	0	0	0	0	0	0	0	0	0	0	0	0	0	0	0	0	0	0	0	0	0	0	0	0	0	0	0	0	0	0	0	0	0	0	0	0	2	2	0	0	0	0	0
0	10012793	0	0	0	0	0	0	2	0	0	2	2	0	0	0	0	0	0	0	0	2	0	2	0	0	2	0	0	2	2	2	0	0	0	0	0	0	0	2	0	2	2	0	0	0	0	0	0	0
0	10014418	0	0	0	0	0	0	0	0	0	0	0	0	0	0	0	2	2	2	0	0	0	0	0	0	0	0	0	0	0	0	0	0	0	0	0	0	0	0	0	0	0	0	0	0	0	0	0	0
0	10022530	0	0	2	2	0	2	0	0	0	0	0	1	0	0	0	0	0	0	0	0	0	0	0	0	0	0	0	0	0	0	0	0	0	0	0	0	0	0	0	0	0	0	0	0	0	0	2	2
0	10027234	0	0	0	0	1	0	0	0	0	0	0	0	0	0	0	0	0	0	0	0	0	0	2	2	0	0	0	0	0	0	0	0	0	0	0	0	0	0	0	0	0	0	0	0	0	0	0	0
0	10030271	0	0	0	0	0	0	0	0	0	0	2	0	0	0	0	0	0	0	0	0	0	0	0	0	2	0	0	0	0	0	0	0	0	0	0	0	0	0	0	2	2	0	0	0	0	0	0	0
0	10031274	0	0	2	2	0	0	0	0	0	0	0	0	0	0	0	0	0	0	0	0	0	0	0	0	0	0	0	0	0	0	0	0	0	0	0	0	0	0	0	0	0	0	0	0	0	0	2	2
0	10033237	0	0	0	0	2	0	0	0	0	0	0	0	0	0	0	0	0	0	0	0	1	0	2	2	0	0	0	0	0	0	0	0	0	0	0	0	0	0	0	0	0	0	0	0	0	0	0	0
0	10034578	0	0	0	0	0	0	0	0	0	0	0	0	0	0	0	0	0	0	0	0	0	0	0	0	0	0	0	0	0	0	0	0	0	0	0	0	0	0	0	0	0	2	1	0	0	0	0	0
0	10037790	0	0	0	0	0	0	0	0	0	0	2	0	0	0	0	0	0	0	0	0	0	0	0	0	0	0	0	0	0	0	0	0	0	0	0	0	0	0	0	2	2	0	0	1	0	0	0	0
0	10157049	0	0	0	0	0	0	0	0	0	0	0	0	0	0	0	0	0	0	0	0	0	0	0	0	0	0	2	0	0	0	0	0	0	0	0	0	0	0	0	0	0	0	0	0	0	0	0	0
0	10221318	0	2	2	1	0	0	0	0	0	0	0	0	0	0	1	0	0	0	0	0	2	0	0	0	0	2	0	0	0	0	0	2	0	0	0	0	0	0	0	0	0	0	0	0	0	0	0	0
0	10247516	0	0	0	0	0	0	0	0	0	0	0	0	0	0	0	0	0	0	0	0	0	0	0	0	0	0	0	0	0	0	0	0	0	0	0	0	0	0	0	0	0	0	0	1	0	0	2	2
0	10256659	2	2	2	2	2	2	2	2	2	2	2	2	2	2	2	2	2	2	0	2	0	2	0	0	2	2	0	2	2	2	2	2	2	2	2	2	2	2	2	2	2	2	2	2	2	2	2	2
0	10256684	2	2	2	2	2	2	2	2	2	2	2	2	2	2	2	2	2	2	0	2	0	2	0	0	2	2	0	2	2	2	2	2	2	2	2	2	2	2	2	2	2	2	2	2	2	2	2	2
0	10265465	2	0	0	0	0	2	0	0	0	0	0	1	0	0	0	2	2	2	0	0	0	2	0	0	2	0	0	0	0	0	0	0	0	0	0	0	0	2	0	0	2	0	0	1	0	0	0	0
0	10285344	0	0	0	0	0	0	2	0	0	0	0	0	0	0	0	0	0	0	0	0	0	0	0	0	0	0	0	2	2	2	2	2	0	2	2	2	0	0	2	2	0	0	0	0	0	0	0	0
0	10285446	2	0	0	0	0	2	0	0	0	1	0	1	0	0	0	2	2	2	0	0	0	2	0	0	2	0	0	0	0	0	0	0	0	0	0	0	0	2	0	0	2	0	0	1	0	2	0	0
0	10289787	0	0	0	0	0	0	0	0	0	0	0	0	0	0	0	0	0	0	0	0	2	0	2	2	0	0	2	0	0	0	0	0	0	0	0	0	0	0	0	0	0	0	0	0	0	0	0	0
0	10298179	2	0	0	0	0	2	0	0	0	2	0	1	0	0	0	2	2	2	0	0	0	2	0	0	2	0	0	0	0	0	0	0	1	0	0	0	0	2	0	0	2	0	0	2	2	2	0	0
0	10321859	0	0	0	0	0	0	2	0	0	0	0	0	0	0	0	0	0	0	0	0	0	0	0	0	0	0	0	2	2	2	2	2	0	2	2	2	0	0	2	2	0	0	0	1	0	0	0	0
0	10321896	0	2	0	0	0	0	0	0	0	0	0	0	0	2	2	0	0	0	0	0	0	0	0	0	0	0	0	0	0	0	0	0	0	0	0	0	0	0	0	0	0	0	2	0	0	0	0	0
0	10325702	0	2	0	0	0	0	0	0	0	0	0	0	0	2	2	0	0	0	0	0	0	0	0	0	0	0	0	0	0	0	0	0	0	0	0	0	0	0	0	0	0	0	0	0	0	0	0	0
0	10325736	2	0	0	0	0	2	0	0	0	2	0	0	0	0	0	2	2	2	0	0	0	2	0	0	2	0	0	0	0	0	0	0	0	0	0	0	0	2	0	0	2	0	0	1	0	2	0	0
0	10327117	0	0	0	0	0	0	0	0	0	0	0	0	0	0	0	0	0	0	0	0	0	0	0	0	0	0	0	0	0	0	0	0	0	0	0	0	0	0	0	0	0	0	0	0	0	0	0	0
0	10338330	0	0	0	0	0	0	2	0	0	0	0	0	0	0	0	0	0	0	0	0	0	0	0	0	0	0	0	2	2	2	2	2	0	2	2	2	0	0	2	2	0	0	0	1	0	0	0	0
0	10338690	2	0	0	0	0	2	0	0	0	2	0	0	0	0	0	2	2	2	0	0	0	2	0	0	2	0	0	0	0	0	0	0	0	0	0	0	0	2	0	0	2	0	0	1	0	2	0	0
0	10370715	0	0	0	0	0	0	0	0	0	2	0	0	0	0	0	0	0	0	0	0	0	0	0	0	0	0	0	0	0	0	0	0	0	0	0	0	2	0	0	0	0	2	2	0	0	2	0	0
0	10371392	0	0	0	0	0	2	0	0	2	1	0	1	2	2	2	2	2	2	0	2	0	0	0	0	0	2	0	2	0	0	0	2	2	0	0	0	0	0	0	0	0	0	0	0	0	0	0	0
0	10381809	0	2	2	2	2	0	0	2	0	0	0	0	0	0	0	0	0	0	0	0	2	0	0	0	0	0	2	0	0	0	0	0	0	0	0	0	0	0	0	0	0	0	0	0	2	0	2	2
0	10411978	0	0	0	0	1	2	0	0	2	0	0	2	2	2	2	2	2	2	0	2	0	0	0	0	0	0	0	2	0	0	0	2	2	0	0	0	0	0	0	0	0	0	0	1	0	0	0	0
0	10411991	0	0	0	0	0	0	0	0	0	0	0	0	0	0	0	0	0	0	0	0	2	0	0	0	0	2	2	0	0	0	0	0	0	0	0	0	0	0	0	0	0	0	0	0	0	0	2	2
0	10412363	0	0	0	0	1	0	0	0	2	0	0	1	0	0	0	0	0	0	0	2	0	0	0	0	0	0	0	2	0	0	0	2	2	0	0	0	0	0	0	0	0	0	0	1	0	0	0	0
0	10424366	0	0	0	0	0	2	0	0	2	0	0	1	2	2	2	2	2	2	0	2	0	0	0	0	0	0	0	2	0	0	0	2	2	0	0	0	0	0	0	0	0	0	0	0	0	0	0	0
0	10432746	2	0	0	0	0	0	2	0	0	0	2	0	0	0	0	0	0	0	0	0	0	0	0	0	0	0	0	0	2	2	0	0	0	0	2	1	0	1	0	0	2	0	0	1	0	0	0	0
0	10432849	0	0	0	0	0	0	0	0	0	0	0	0	0	0	0	0	0	0	0	0	0	2	0	0	2	0	0	0	0	0	2	0	0	1	0	0	0	0	2	2	0	0	0	0	0	0	0	0
0	10432946	0	0	0	0	0	0	0	0	0	2	0	0	0	0	0	0	0	0	0	0	0	0	0	0	0	0	0	0	0	0	0	0	0	0	0	0	2	0	0	0	0	2	2	1	0	2	0	0
0	10432969	0	0	0	0	0	0	0	0	0	0	0	0	0	0	0	0	0	0	0	0	0	0	0	0	0	2	0	0	0	0	0	0	0	0	0	0	0	0	0	0	0	0	0	0	0	0	0	0
0	10436176	2	0	0	0	0	0	1	0	0	0	2	0	0	0	0	0	0	0	0	0	0	0	0	0	0	0	0	0	2	2	0	0	0	0	2	2	0	2	0	0	2	0	0	2	0	0	0	0
0	10436686	0	0	0	0	0	0	0	0	0	0	0	0	0	0	0	0	0	0	0	0	0	0	2	2	0	0	0	0	0	0	0	0	0	0	0	0	0	0	0	0	0	0	0	0	0	0	0	0
0	10437359	0	0	0	0	0	0	0	0	0	2	0	0	0	0	0	0	0	0	0	0	0	0	0	0	0	0	0	0	0	0	0	0	0	0	0	0	2	0	0	0	0	2	2	1	0	2	0	0
0	10437986	0	0	0	0	0	2	0	0	0	0	0	1	2	2	2	2	2	2	0	0	0	0	0	0	0	0	0	0	0	0	0	0	0	0	0	0	0	0	0	0	0	0	0	0	0	0	0	0
0	10438351	0	0	0	0	1	2	0	0	0	0	0	1	2	2	2	2	2	2	0	0	0	0	0	0	0	0	0	0	0	0	0	0	0	0	0	0	0	0	0	0	0	0	0	0	0	0	0	0
0	10438880	0	0	0	0	1	2	0	0	2	1	0	2	2	2	2	2	2	2	0	2	0	0	0	0	0	2	0	2	0	0	0	2	2	0	0	0	0	0	0	0	0	0	0	0	0	0	0	0
0	10440081	0	0	0	0	0	0	0	0	0	0	0	0	0	0	0	0	0	0	0	0	0	2	0	0	2	0	0	0	0	0	2	0	0	2	0	0	0	0	2	2	0	0	0	0	0	0	0	0
0	10442983	0	0	0	0	0	0	0	0	0	0	0	0	0	0	0	0	0	0	0	0	0	0	0	0	0	0	0	0	0	0	0	0	0	0	0	0	0	0	0	0	0	0	0	0	0	0	0	0
0	10460574	0	1	2	1	0	1	0	1	1	0	2	0	0	0	1	0	0	0	0	1	0	2	0	0	0	0	0	0	0	0	0	0	2	1	0	0	1	0	0	0	0	1	1	1	1	0	0	1
0	10464471	0	2	2	2	2	2	0	2	2	0	2	0	0	2	2	0	0	0	0	2	2	0	2	2	0	2	2	0	0	0	0	0	2	2	0	0	2	0	0	0	0	2	2	1	2	2	2	2
0	10471453	2	2	0	0	0	0	2	2	2	1	2	2	2	0	0	1	2	0	0	2	0	0	0	0	2	0	0	2	2	2	2	2	2	2	1	0	2	2	2	2	2	2	2	2	2	2	2	2
0	10482864	0	0	0	0	0	0	0	0	0	0	0	1	2	2	0	0	0	0	0	0	0	0	0	0	2	0	0	0	0	0	0	0	0	0	0	0	0	0	0	0	0	0	0	0	0	0	0	0
0	10485355	2	0	0	0	0	0	2	0	0	2	0	2	2	2	0	2	2	2	0	0	0	2	0	0	2	0	0	2	2	2	2	2	0	0	2	2	0	2	2	2	2	0	0	1	0	0	0	0
0	10504885	0	0	0	0	0	2	2	0	0	2	0	0	0	2	1	0	0	0	0	0	0	0	0	0	0	0	0	0	2	0	0	0	0	0	0	0	0	2	0	1	2	0	0	0	0	0	0	0
0	10504980	0	0	0	0	0	0	0	2	0	0	0	0	0	0	0	0	0	0	0	2	0	0	0	0	0	0	0	0	0	0	0	0	0	0	0	0	0	0	0	0	0	0	0	0	2	0	0	0
0	10505524	0	0	0	0	0	0	0	0	2	0	0	0	0	0	0	0	0	0	0	0	0	0	2	2	0	2	0	0	0	0	0	0	0	0	1	0	0	0	0	0	0	0	0	0	0	0	0	0
0	10731714	0	0	0	0	0	0	2	0	0	0	0	0	0	2	0	0	0	0	0	0	0	0	0	0	0	0	0	0	0	0	0	0	0	0	2	2	0	0	0	2	2	0	0	0	0	0	0	0
0	10736504	1	0	0	0	0	0	0	0	0	0	0	2	0	0	0	1	0	2	0	0	0	2	0	0	0	0	0	0	0	0	0	0	0	0	0	0	0	0	0	0	0	2	0	2	0	0	0	0
0	10736505	1	0	0	0	0	0	0	0	0	0	0	2	0	0	0	1	0	2	0	0	0	2	0	0	0	0	0	0	0	0	0	0	0	0	0	0	0	0	0	0	0	2	0	2	0	0	0	0
0	10760846	0	0	0	0	0	0	0	0	0	0	0	0	0	0	0	0	0	0	0	0	0	0	0	0	0	0	0	0	0	0	0	0	0	0	0	0	0	0	0	0	0	0	0	0	0	2	0	0
0	10777125	0	2	0	0	0	0	0	0	2	0	0	0	0	0	0	0	0	0	0	2	0	0	0	0	0	0	0	0	0	0	0	2	2	2	2	2	2	0	0	0	0	0	2	0	0	0	0	0
0	10779274	0	0	0	0	0	0	0	0	1	0	0	0	0	0	0	0	0	0	0	2	0	0	0	0	0	0	0	0	0	0	0	1	0	2	2	2	2	0	0	0	0	0	2	0	0	0	0	0
0	10779431	0	0	0	0	0	0	0	0	0	0	0	0	2	0	0	0	0	0	0	0	0	0	0	0	2	0	0	0	0	0	2	0	0	0	0	0	0	0	2	0	0	0	0	0	0	0	0	0
0	10790372	0	0	0	0	1	0	0	0	0	0	0	0	0	0	0	0	0	0	0	0	0	0	0	0	0	2	2	0	0	0	0	0	0	0	0	0	0	0	0	0	0	0	0	0	0	0	0	0
0	10804235	0	0	0	0	0	0	0	0	0	0	0	0	2	0	0	0	0	0	0	0	0	0	0	0	2	0	0	0	0	0	2	0	0	0	0	0	0	0	2	0	0	0	0	0	0	0	0	0
0	10804665	0	0	0	0	1	0	0	0	0	0	0	0	0	0	0	0	0	0	0	0	0	0	0	0	0	2	2	0	0	0	0	0	0	0	0	0	0	0	0	0	0	0	0	0	0	0	0	0
0	10805261	0	0	2	2	0	0	0	0	0	0	0	0	0	0	0	0	0	0	0	0	0	0	0	0	0	0	0	0	0	0	0	0	0	0	0	0	0	0	0	0	0	0	0	0	0	2	0	0
0	10842903	0	2	0	0	0	0	0	0	2	0	0	0	0	0	0	0	0	0	0	2	0	0	0	0	0	0	0	0	0	0	0	2	2	2	2	2	2	0	0	0	0	0	2	0	0	0	0	0
0	10843070	0	0	0	0	0	0	0	0	0	0	0	0	2	0	0	0	0	0	0	0	0	0	0	0	2	0	0	0	0	0	2	0	0	0	0	0	0	0	2	0	0	0	0	0	0	0	0	0
0	10843146	0	0	2	2	0	0	0	0	0	0	0	0	0	0	0	0	0	0	0	0	0	0	0	0	0	0	0	0	0	0	0	0	0	0	0	0	0	0	0	0	0	0	0	0	0	2	0	0
0	10843194	0	0	0	0	0	0	2	0	0	2	2	0	0	2	0	2	2	2	0	0	0	2	0	0	0	0	0	2	2	2	0	0	0	0	0	0	0	2	0	2	2	0	0	0	0	0	0	0
0	10844884	0	0	0	0	0	0	0	2	0	0	0	0	0	0	0	0	0	0	0	0	0	0	0	0	0	0	0	0	0	0	0	0	0	0	0	0	0	0	0	0	0	2	0	0	0	0	0	0
0	10845022	0	2	0	0	0	0	0	0	2	0	0	0	0	0	0	0	0	0	0	2	0	0	0	0	0	0	0	0	0	0	0	2	2	2	2	2	2	0	0	0	0	0	2	0	0	0	0	0
0	10845940	0	0	2	2	0	0	0	0	0	0	0	0	0	0	0	0	0	0	0	0	0	0	0	0	0	0	0	0	0	0	0	0	0	0	0	0	0	0	0	0	0	0	0	0	0	2	0	0
0	10845957	0	0	0	0	0	0	0	0	0	0	0	0	0	2	0	2	2	2	0	0	0	0	0	0	0	0	0	0	0	0	0	0	0	0	0	0	0	0	0	0	0	0	0	0	0	0	0	0
0	10846350	0	0	0	0	0	0	0	0	0	0	0	0	0	2	0	2	2	2	0	0	0	0	0	0	0	0	0	0	0	0	0	0	0	0	0	0	0	0	0	0	0	0	0	0	0	0	0	0
0	10846534	0	0	0	0	0	0	2	0	0	2	0	0	0	0	0	0	0	0	0	0	0	2	0	0	0	0	0	2	2	2	0	0	0	0	0	0	0	2	0	2	2	0	0	0	0	0	0	0
0	10847299	0	1	0	0	0	0	0	0	1	0	0	0	0	0	0	0	0	0	0	2	0	0	0	0	0	0	0	0	0	0	0	2	0	2	2	1	1	0	0	0	0	0	2	0	0	0	0	0
0	10850332	0	0	0	0	2	0	0	0	0	0	0	0	0	0	0	0	0	0	0	0	0	0	0	0	0	2	2	0	0	0	0	0	0	0	0	0	0	0	0	0	0	0	0	0	0	0	0	0
0	10856928	0	0	0	0	0	0	0	0	1	0	0	0	0	0	0	0	0	0	0	2	0	0	0	0	0	0	0	0	0	0	0	1	0	2	2	2	2	0	1	0	0	0	0	0	0	0	0	0
0	11095435	0	2	0	0	0	0	2	0	0	2	2	2	2	2	2	2	2	2	0	2	2	2	2	2	2	0	0	2	2	2	0	2	2	2	2	2	2	2	0	2	2	2	2	2	2	2	2	2
0	11095446	0	0	2	2	1	0	0	0	0	0	0	0	0	0	0	0	0	0	0	0	0	0	0	0	0	2	0	0	0	0	0	0	0	0	0	0	0	0	0	0	0	0	0	0	0	0	0	0
0	11117647	0	0	0	0	0	0	0	0	0	0	0	0	0	0	0	0	0	0	0	2	0	0	0	0	0	0	0	2	2	0	0	0	0	2	0	0	0	0	0	2	0	0	0	0	0	0	0	0
0	11155444	0	2	0	0	0	0	0	0	0	2	0	0	0	0	0	1	2	0	0	0	0	0	2	2	0	0	0	2	2	0	0	0	2	1	2	2	2	2	0	2	0	0	0	0	0	0	1	0
0	11251547	0	0	0	0	2	0	2	2	0	2	2	0	0	0	1	2	2	2	0	0	2	2	2	2	0	0	0	0	2	2	2	0	2	0	2	2	0	2	2	2	2	2	2	2	2	2	2	2
0	11298872	0	0	0	0	0	2	0	0	0	0	0	2	2	2	0	0	0	0	0	0	0	0	0	0	0	0	0	0	0	0	0	0	0	0	0	0	0	0	0	0	0	0	0	0	0	0	0	0
0	11310942	0	0	2	2	0	0	0	0	0	0	0	0	0	0	0	0	0	0	0	0	0	0	0	0	0	0	0	0	0	0	0	0	0	0	0	0	0	0	0	0	0	2	0	0	0	0	0	0
0	11356807	0	0	2	2	1	2	0	2	2	0	0	1	2	2	2	0	0	0	0	2	0	0	0	0	0	0	0	0	0	0	0	0	1	0	0	0	2	0	0	0	0	1	0	0	0	0	0	0
0	11372425	0	2	0	0	0	0	2	0	0	0	0	0	0	0	0	0	0	0	0	0	0	2	0	0	2	0	2	2	2	2	2	2	2	2	0	0	0	0	2	2	0	0	2	2	2	2	0	0
0	11374217	0	0	0	0	2	0	0	0	0	0	0	0	0	0	0	0	0	0	0	0	2	0	0	0	0	2	0	0	0	0	0	0	0	0	0	0	0	0	0	0	0	0	0	0	0	0	0	0
0	11374625	0	0	2	2	0	0	0	2	0	0	0	0	0	0	0	0	0	0	0	0	0	0	0	0	0	0	0	0	0	0	0	0	0	0	0	0	0	0	0	0	0	2	0	0	0	0	0	0
0	11375245	0	0	0	0	0	0	0	0	0	0	0	0	0	0	0	0	0	0	0	0	0	0	0	0	0	0	0	0	0	0	0	0	0	0	0	0	0	0	0	0	0	0	2	1	2	2	0	0
0	11376230	2	0	0	0	0	0	0	0	0	2	2	0	0	0	0	2	2	2	0	0	0	0	0	0	0	0	0	0	0	0	0	0	0	0	2	2	0	2	0	0	2	0	0	0	0	0	0	0
0	11376256	0	0	0	0	0	0	0	0	0	0	0	0	0	0	0	0	0	0	0	0	0	0	0	0	0	0	0	0	0	0	0	0	0	0	0	0	0	0	0	0	0	0	2	0	0	0	0	0
0	11377681	0	0	0	0	2	0	0	0	0	0	0	0	0	0	0	0	0	0	0	0	2	0	2	2	0	2	0	0	0	0	0	0	0	0	0	0	0	0	0	0	0	0	0	0	0	0	0	0
0	11380370	0	0	0	0	1	2	2	2	0	0	0	1	2	2	2	0	0	0	0	0	0	2	0	0	2	0	0	2	2	2	2	2	2	0	0	0	0	0	2	2	0	2	0	1	0	0	0	0
0	11383476	0	0	2	2	0	0	0	2	0	0	0	0	0	0	0	0	0	0	0	0	0	0	0	0	0	0	0	0	0	0	0	0	0	0	0	0	0	0	0	0	0	2	0	1	0	0	0	0
0	11383644	2	0	0	0	0	2	0	0	0	2	2	0	0	0	0	2	2	1	0	0	0	0	0	0	0	0	0	0	0	0	0	0	0	0	2	2	0	2	0	0	0	0	0	1	0	0	0	0
0	11384280	0	0	2	2	0	0	0	2	2	0	0	2	2	2	2	0	0	0	0	2	0	0	0	0	0	0	0	0	0	0	0	0	0	0	0	0	2	0	0	0	0	2	0	0	0	0	0	0
0	11390718	0	0	2	2	0	0	0	2	2	0	0	2	2	2	2	0	0	0	0	2	0	0	0	0	0	0	0	0	0	0	0	0	0	0	0	0	2	0	0	1	0	2	0	0	0	0	0	0
0	11390729	0	0	2	2	0	0	0	2	2	0	0	2	2	2	2	0	0	0	0	2	0	0	0	0	0	0	0	0	0	0	0	0	0	0	0	0	2	0	0	1	0	2	0	0	0	0	0	0
0	11393671	0	0	0	0	0	0	0	0	0	0	0	0	0	0	0	0	0	0	0	0	0	0	0	0	0	0	0	0	0	0	0	0	0	0	0	0	0	0	0	0	0	0	0	0	0	0	1	0
0	11395712	0	0	0	0	0	0	0	2	2	2	0	0	0	0	1	0	0	0	0	0	0	0	0	0	0	2	0	0	0	0	0	0	0	2	2	2	2	0	0	0	0	0	2	0	0	0	0	0
0	11397337	0	0	0	0	0	0	0	2	2	2	0	1	0	0	1	0	1	0	0	0	0	0	0	0	0	2	0	0	0	0	0	0	0	2	2	2	2	0	1	0	0	0	2	0	0	0	0	0
0	11399859	0	0	0	0	0	0	0	2	2	0	0	0	0	0	0	0	0	0	0	0	0	0	0	0	0	0	0	0	0	0	0	0	0	2	2	2	2	0	0	0	0	0	0	0	0	0	0	0
0	11399926	0	0	0	0	0	0	0	2	2	0	0	0	0	0	0	0	0	0	0	0	0	0	0	0	0	2	0	0	0	0	0	0	0	2	2	2	2	0	0	0	0	0	2	0	0	0	0	0
0	11400080	0	0	0	0	0	0	0	2	2	0	0	0	0	0	0	0	0	0	0	0	0	0	0	0	0	2	0	0	0	0	0	0	0	2	2	2	2	0	0	0	0	0	1	1	0	0	0	0
0	11404356	0	0	0	0	0	0	0	0	0	0	0	0	0	0	0	0	0	0	0	0	0	0	0	0	0	0	0	0	0	0	0	0	0	0	0	0	0	0	0	0	0	0	0	0	0	0	0	0
0	11414835	0	0	0	0	0	0	0	0	2	0	0	0	0	0	0	0	0	0	0	0	0	0	0	0	0	0	0	0	0	0	0	0	0	2	2	2	2	0	0	0	0	0	2	0	0	0	0	0
0	11414842	0	0	0	0	0	0	0	0	2	0	0	0	0	0	0	0	0	0	0	0	0	0	0	0	0	0	0	0	0	0	0	0	0	2	2	2	2	0	0	0	0	0	2	0	0	0	0	0
0	11417305	0	0	0	0	0	2	2	0	2	0	0	0	0	0	2	0	0	0	0	2	0	2	0	0	2	2	0	2	2	2	2	0	1	2	2	2	2	2	2	2	2	0	0	0	0	0	0	0
0	11417310	0	0	0	0	0	2	2	0	2	0	0	0	0	0	2	0	0	0	0	2	0	2	0	0	2	2	0	2	2	2	2	0	1	2	2	2	2	2	2	2	2	0	0	0	0	0	0	0
0	11417398	0	0	0	0	0	2	0	0	2	0	0	0	0	0	1	0	0	0	0	0	0	0	0	0	0	2	0	1	0	0	1	0	0	2	2	2	2	2	2	0	1	0	0	0	0	0	0	0
0	11417400	0	0	0	0	0	2	0	0	2	0	0	0	0	0	1	0	0	0	0	0	0	0	0	0	0	2	0	1	0	0	1	0	0	2	2	2	2	2	2	0	1	0	0	0	0	0	0	0
0	11417401	0	0	0	0	0	2	0	0	2	0	0	0	0	0	1	0	0	0	0	0	0	0	0	0	0	2	0	1	0	0	1	0	0	2	2	2	2	2	2	0	1	0	0	0	0	0	0	0
0	11418136	0	0	2	2	1	2	2	0	2	2	2	2	2	2	2	0	0	0	0	2	0	2	0	0	2	2	0	2	2	2	2	0	1	2	2	2	2	2	2	2	2	0	2	1	0	0	2	2
0	11422124	2	0	0	0	0	0	0	2	2	0	0	0	0	0	0	1	2	1	0	0	0	0	0	0	0	2	0	0	0	0	0	2	0	2	2	2	2	0	0	0	0	2	0	1	2	2	0	0
0	11422209	2	0	0	0	0	0	0	0	0	0	0	0	0	0	0	2	2	2	0	0	0	0	0	0	0	0	0	0	0	0	0	2	1	0	0	0	0	0	0	0	0	0	0	1	0	0	0	0
0	11422241	0	0	2	2	0	0	0	0	0	2	0	0	0	0	0	0	0	0	0	0	0	0	0	0	0	0	0	0	0	0	0	0	0	0	0	0	0	0	0	0	0	0	0	0	0	0	0	0
0	11422292	0	0	2	2	0	0	0	0	0	2	0	0	0	0	0	0	0	0	0	0	0	0	0	0	0	0	0	0	0	0	0	0	0	0	0	0	0	0	0	0	0	0	0	0	0	0	0	0
0	11423683	0	0	2	2	0	0	0	0	0	2	0	0	0	0	0	0	0	0	0	0	0	0	0	0	0	0	0	0	0	0	0	0	0	0	0	0	0	0	0	0	0	0	0	0	0	0	0	1
0	11426586	0	0	2	2	0	1	0	0	0	0	0	0	0	0	0	0	0	0	0	0	0	0	0	0	0	0	0	0	0	0	0	0	0	0	0	0	0	0	0	0	1	0	0	0	0	0	0	0
0	11430867	0	0	1	2	0	0	0	0	0	2	0	0	0	0	0	0	0	0	0	0	0	0	0	0	0	0	0	1	0	0	1	0	0	0	0	0	0	0	1	0	0	0	0	0	1	0	2	1
0	11431143	0	0	0	0	0	0	0	0	2	0	0	0	0	0	0	0	0	0	0	0	0	0	0	0	0	1	0	0	0	0	0	0	0	2	1	1	2	0	0	0	0	0	0	0	0	0	0	0
0	11431165	0	1	1	2	0	2	2	1	1	2	2	2	2	2	2	1	1	0	0	2	0	2	0	0	2	1	0	2	2	2	2	1	2	0	1	1	2	2	2	2	2	1	0	0	1	2	2	2
0	11431694	0	0	1	2	0	2	2	0	2	2	2	2	2	2	2	0	0	0	0	2	0	2	0	0	2	2	0	2	2	2	2	0	0	2	2	2	2	2	2	2	2	0	0	0	0	0	2	2
0	11443578	0	0	2	2	0	2	2	0	2	2	2	2	2	2	2	0	0	0	0	2	0	2	0	0	2	2	0	2	2	2	2	0	2	2	2	2	2	2	2	2	2	0	2	0	0	0	2	2
0	11443793	0	0	0	0	0	0	0	0	2	0	0	0	0	0	0	0	0	0	0	0	0	0	0	0	0	0	0	0	0	0	0	0	0	2	2	2	2	0	0	0	0	0	0	0	0	0	0	0
0	11451929	0	0	2	2	0	2	2	0	2	2	2	2	2	2	2	0	1	1	0	2	0	2	0	0	2	2	0	2	2	2	2	0	2	2	2	2	2	2	2	2	2	0	2	0	0	0	2	2
0	11452900	1	1	0	0	1	2	1	0	1	0	2	2	2	2	2	0	0	0	0	2	0	2	0	0	0	0	0	0	2	2	0	0	2	1	0	1	0	2	1	0	2	1	2	1	1	0	0	1
0	11452912	0	0	0	0	0	0	1	0	0	0	0	0	0	0	1	0	0	0	0	0	0	0	0	0	2	0	0	2	2	0	2	0	0	0	0	0	0	0	1	2	0	0	0	0	0	0	0	0
0	11452913	0	0	0	0	0	0	0	0	0	0	0	0	0	0	0	0	0	0	0	0	0	0	2	2	0	0	0	0	0	0	0	0	0	0	0	0	0	0	0	0	0	0	0	0	0	0	0	0
0	11452927	0	0	0	0	0	0	1	0	0	0	0	0	0	0	1	0	0	0	0	0	0	0	0	0	2	0	0	2	2	0	2	0	0	0	0	0	0	0	1	2	0	0	0	0	0	0	0	0
0	11452932	1	1	0	0	1	2	1	0	1	0	2	2	2	2	1	0	0	0	0	2	0	2	0	0	0	0	0	0	0	2	0	0	2	1	1	1	0	2	1	0	2	1	2	1	1	0	0	2
0	11452982	1	1	0	0	1	2	0	0	1	0	2	2	2	2	1	0	0	0	0	2	0	2	0	0	0	0	0	0	0	2	0	0	2	0	1	1	0	2	1	0	2	1	2	1	1	0	0	1
0	11452983	1	1	0	0	1	2	0	0	1	0	2	2	2	2	1	0	0	0	0	2	0	2	0	0	0	0	0	0	0	2	0	0	2	0	1	1	0	2	1	0	2	1	2	1	1	0	0	1
0	11457044	0	0	0	0	0	0	0	0	0	0	0	0	0	0	0	0	0	0	0	0	2	0	2	2	0	0	0	0	0	0	0	0	0	0	0	0	0	0	0	0	0	0	0	0	0	0	0	0
0	11459192	1	2	2	2	2	2	2	2	2	2	2	2	2	2	2	2	2	2	0	2	2	2	2	2	2	2	2	2	2	2	2	2	2	2	2	2	2	2	2	2	2	2	2	1	2	2	2	2
0	11467214	0	0	0	0	0	2	2	0	0	0	0	2	2	2	2	0	0	0	0	2	0	2	0	0	2	0	0	2	2	2	2	0	2	0	0	0	0	2	2	2	2	0	0	0	0	0	0	0
0	11475526	0	0	2	2	0	2	2	0	2	2	2	2	2	2	2	0	0	0	0	2	0	2	0	0	2	2	0	2	2	2	2	0	2	2	2	2	2	2	2	2	2	2	2	2	0	0	2	2
0	11475684	0	0	2	2	0	0	0	0	2	2	2	0	0	0	0	0	0	0	0	0	0	0	0	0	0	2	0	0	0	0	0	0	0	2	2	2	2	0	0	0	0	0	0	0	0	0	2	2
0	11475926	0	0	0	0	1	0	0	0	0	0	0	0	0	0	0	0	0	0	0	0	0	0	2	2	0	0	0	0	0	0	0	0	0	0	0	0	0	0	0	0	0	0	0	0	0	0	0	0
0	11476048	0	0	0	0	0	0	2	0	0	0	0	0	0	0	2	0	0	0	0	2	0	2	0	0	2	0	0	2	2	2	2	0	2	0	0	0	0	2	2	2	0	0	0	0	0	0	0	0
0	11476200	0	0	2	2	0	2	2	0	2	2	2	2	2	2	2	0	0	0	0	2	0	2	0	0	2	2	0	2	2	2	2	0	2	2	2	2	2	2	2	2	2	2	2	2	0	0	2	2
0	11487219	0	0	2	2	0	0	0	0	0	2	2	0	0	0	0	0	0	0	0	0	0	0	0	0	0	0	0	0	0	0	0	0	0	0	0	0	0	0	0	0	0	0	0	0	0	0	2	2
0	11496104	0	0	2	2	0	0	0	0	0	2	2	0	0	0	0	0	0	0	0	0	0	0	0	0	0	0	0	0	0	0	0	0	0	0	0	0	0	0	0	0	0	0	0	0	0	0	2	2
0	11496591	0	0	0	0	0	2	2	0	0	0	0	2	2	2	2	0	0	0	0	2	0	2	0	0	2	0	0	2	2	2	2	0	2	0	0	0	0	2	2	2	2	0	2	0	0	0	0	0
0	11497756	0	0	0	0	0	2	2	0	0	0	0	2	2	2	2	0	0	0	0	2	0	2	0	0	2	0	0	2	2	2	2	0	2	0	0	0	0	2	2	2	2	0	0	0	0	0	0	0
0	11497861	0	0	2	2	0	2	2	0	1	2	2	2	2	2	2	0	0	0	0	2	0	2	0	0	2	1	0	1	2	2	1	0	2	1	1	1	2	1	1	2	1	0	2	0	0	0	2	2
0	11498223	0	0	0	0	0	0	1	0	0	0	0	0	0	0	2	0	0	0	0	2	0	0	0	0	2	0	0	1	2	0	1	0	2	0	0	0	0	1	1	1	0	0	0	0	0	0	0	0
0	11501580	0	0	0	0	0	0	0	0	1	0	0	0	0	0	0	0	0	0	0	0	0	0	0	0	0	0	0	0	0	0	0	0	0	2	2	2	0	0	0	0	0	0	0	0	0	0	0	0
0	11501804	0	0	0	0	0	2	2	0	0	0	0	2	2	2	2	0	0	0	0	2	2	2	0	0	2	0	0	2	2	2	2	0	2	0	0	0	0	2	2	2	2	0	0	0	0	0	0	0
0	11501981	0	0	2	2	0	0	0	0	0	2	2	0	0	0	0	0	0	0	0	0	0	0	0	0	0	0	0	0	0	0	0	0	0	0	0	0	0	0	0	0	0	0	0	0	0	0	2	2
0	11504644	0	0	2	2	1	0	0	0	1	2	2	0	0	0	0	0	0	0	0	0	0	0	0	0	0	1	0	0	0	0	0	0	0	1	1	1	1	0	0	0	0	0	0	0	0	0	2	2
0	11505805	0	0	2	2	0	0	0	0	1	2	2	0	0	0	0	0	0	0	0	0	0	0	0	0	0	1	0	0	0	0	0	0	0	1	1	1	1	0	0	0	0	0	0	0	0	0	2	2
0	11505806	0	0	2	2	0	0	0	0	1	2	2	0	0	0	0	0	0	0	0	0	0	0	0	0	0	1	0	0	0	0	0	0	0	1	1	1	1	0	0	0	0	0	0	0	0	0	2	2
0	11506694	0	0	2	2	0	0	0	0	1	2	2	0	0	0	0	0	0	0	0	0	0	0	0	0	0	1	0	0	0	0	0	0	0	1	1	1	1	0	0	0	0	0	0	0	0	0	2	2
0	11509550	0	0	2	2	0	0	0	0	2	2	2	0	0	0	0	0	0	0	0	0	0	0	0	0	0	2	0	0	0	0	0	0	0	2	2	2	2	0	0	0	0	0	0	0	0	0	2	2
0	11634343	0	0	0	0	0	0	0	0	0	2	0	0	0	0	0	0	0	0	0	2	0	0	0	0	0	0	0	2	0	0	0	2	0	2	2	2	0	2	0	0	2	0	0	0	0	0	0	0
0	11673550	0	0	0	0	1	0	0	0	0	0	0	0	0	0	0	0	0	0	0	0	0	0	0	0	0	0	0	0	0	0	0	0	0	0	0	0	0	0	0	0	0	0	0	0	0	0	0	0
0	11708711	0	0	0	0	0	0	0	0	0	0	0	0	0	0	0	0	0	0	0	0	0	0	0	0	0	0	0	0	0	0	0	0	0	0	0	0	0	0	0	0	0	0	0	0	2	2	0	0
0	11708870	0	0	0	0	0	0	0	0	0	0	0	0	0	0	0	0	0	0	0	0	0	0	0	0	0	2	0	0	0	0	0	0	0	0	0	0	0	0	0	0	0	0	0	0	0	0	0	0
0	11709608	0	0	0	0	0	0	0	0	0	0	0	0	0	0	0	0	0	0	0	0	0	0	0	0	0	0	0	2	0	0	0	0	0	0	0	0	0	0	0	0	0	0	0	0	0	0	0	0
0	11733189	2	2	2	2	2	2	2	2	2	2	2	2	2	2	2	2	2	2	0	2	2	2	2	2	2	2	2	1	2	2	2	2	2	2	2	2	2	2	2	2	2	2	2	2	2	2	2	2
0	11768279	0	0	0	1	0	2	2	0	2	2	0	0	0	0	0	0	0	0	0	1	0	0	1	0	2	1	1	2	2	0	2	0	0	0	2	2	2	2	2	0	2	0	0	0	0	0	0	0
0	11768400	2	2	2	2	2	2	2	2	2	2	2	2	2	2	2	2	2	2	0	2	2	2	2	2	2	2	2	2	2	2	2	2	2	2	2	2	2	2	2	2	2	2	2	2	2	2	2	2
0	11768441	0	0	0	0	0	2	1	0	0	0	0	0	0	0	0	0	0	0	0	0	0	0	0	0	0	0	0	0	0	0	0	0	0	0	2	2	0	0	0	0	2	0	0	0	0	0	0	0
0	11768499	0	0	0	1	0	2	2	0	2	2	0	0	0	0	0	0	0	0	0	1	0	0	0	0	2	1	0	2	2	0	2	0	0	0	2	2	0	2	2	0	2	0	0	0	0	0	0	0
0	11768518	0	0	0	1	0	2	2	0	2	2	0	0	0	0	0	0	0	0	0	1	0	0	1	0	2	1	1	2	2	0	2	0	0	0	2	2	0	2	2	0	2	0	0	0	0	0	0	0
0	11882311	0	0	0	0	0	0	0	0	0	0	0	0	0	0	0	0	0	0	0	0	0	0	0	0	2	0	0	0	0	0	0	0	0	0	0	0	0	0	0	2	0	0	0	0	0	0	0	0
0	11887869	0	0	0	0	1	0	0	0	0	0	0	0	0	0	0	0	0	0	0	0	2	0	2	2	0	2	2	0	0	0	0	0	0	0	0	0	0	0	0	0	0	0	0	0	0	0	0	0
0	11887876	0	0	0	0	1	0	0	0	0	0	0	0	0	0	0	0	0	0	0	0	2	0	2	2	0	2	2	0	0	0	0	0	0	0	0	0	0	0	0	0	0	0	0	0	0	0	0	0
0	11892166	0	0	0	0	0	2	0	0	0	2	2	1	0	0	0	2	2	2	0	0	0	2	0	0	0	0	0	0	2	2	2	0	1	0	0	0	2	0	1	0	0	0	0	0	0	0	0	0
0	11893210	0	0	0	0	0	0	0	0	0	0	2	0	0	0	0	0	0	0	0	0	0	0	0	0	0	0	0	2	0	0	0	0	0	0	0	0	0	2	1	0	0	0	0	0	0	0	0	0
0	11894426	0	0	0	0	0	0	0	0	0	0	0	0	0	0	0	0	0	0	0	0	0	0	0	0	0	0	0	0	0	0	0	0	0	0	0	0	0	0	0	0	0	0	0	0	0	0	2	2
0	11895253	0	0	0	0	0	0	0	0	0	0	0	0	0	0	0	0	0	0	0	0	0	0	0	0	0	0	0	0	0	0	0	0	0	0	0	0	0	0	0	0	0	0	0	0	0	0	2	2
0	11896102	0	0	0	0	0	0	0	0	0	0	0	0	0	0	0	0	0	0	0	0	0	0	0	0	0	0	0	0	0	0	0	0	0	0	0	0	0	0	0	0	0	0	0	0	0	0	2	2
0	11896288	0	0	0	0	0	0	0	0	0	0	2	0	0	0	0	0	0	0	0	0	0	0	0	0	0	0	0	2	0	0	0	0	0	0	0	0	0	2	1	0	0	0	0	0	0	0	0	0
0	11896416	0	0	0	0	1	0	0	0	0	0	0	0	0	0	0	0	0	0	0	0	2	0	2	2	0	2	2	0	0	0	0	0	0	0	0	0	0	0	0	0	0	0	0	0	0	0	0	0
0	11897771	0	2	0	0	0	0	0	0	0	0	0	0	0	0	0	0	0	0	0	0	0	0	0	0	0	0	0	0	0	0	0	0	0	0	0	0	0	0	0	0	0	0	2	0	0	0	0	0
0	11899269	0	0	0	0	2	0	0	0	0	0	0	0	0	0	0	0	0	0	0	0	2	0	2	2	0	2	2	0	0	0	0	0	0	0	0	0	0	0	0	0	0	0	0	0	0	0	0	0
0	11899595	0	0	0	0	0	0	0	0	0	0	0	0	0	0	0	0	0	0	0	0	0	0	0	0	0	0	0	2	0	0	0	0	0	0	0	0	0	2	1	0	0	0	0	0	0	0	0	0
0	11899596	0	0	0	0	0	0	0	0	0	0	0	0	0	0	0	0	0	0	0	0	0	0	0	0	0	0	0	2	0	0	0	0	0	0	0	0	0	2	1	0	0	0	0	0	0	0	0	0
0	11899597	0	0	0	0	0	0	0	0	0	0	0	0	0	0	0	0	0	0	0	0	0	0	0	0	0	0	0	2	0	0	0	0	0	0	0	0	0	2	1	0	0	0	0	0	0	0	0	0
0	11899798	0	0	0	0	0	0	0	0	0	0	2	0	0	0	0	0	0	0	0	0	0	0	0	0	0	0	0	2	0	0	0	0	0	0	0	0	0	2	1	0	0	0	0	0	0	0	0	0
0	11901335	0	0	0	0	0	0	0	0	0	0	0	0	0	0	0	0	0	0	0	0	0	0	0	0	0	0	0	0	0	0	0	0	0	0	0	0	0	0	0	0	0	0	0	0	0	0	2	2
0	11903350	0	0	0	0	2	0	0	0	0	0	0	1	0	0	0	0	0	0	0	0	2	0	2	2	0	2	2	0	0	0	0	0	0	0	0	0	0	0	0	0	0	0	0	0	0	0	0	0
0	11903428	0	2	0	0	0	0	0	0	0	0	0	0	0	0	0	0	0	0	0	0	0	0	0	0	0	0	0	0	0	0	0	0	0	0	0	0	0	0	0	0	0	0	2	0	0	0	0	0
0	11906105	0	0	0	0	0	0	0	0	0	0	1	0	0	0	0	0	0	0	0	0	0	0	0	0	0	0	0	2	0	0	0	0	0	0	0	0	0	2	1	0	0	0	0	0	0	0	0	0
0	11907683	0	0	0	0	0	0	0	0	0	0	0	0	0	0	0	0	0	0	0	0	0	0	0	0	0	0	0	0	0	0	0	0	0	0	0	0	0	0	0	0	0	0	0	0	0	0	2	2
0	11907947	0	0	0	0	0	0	2	0	0	0	0	0	0	0	0	0	0	0	0	0	0	0	0	0	0	0	0	0	0	0	0	0	0	0	2	2	0	0	0	0	2	0	0	0	0	0	0	0
0	11912716	0	0	0	0	0	2	0	0	0	2	1	1	0	0	0	2	2	2	0	0	0	2	0	0	0	0	0	0	2	2	2	0	2	0	0	0	2	0	1	0	0	0	0	1	0	0	0	0
0	11913068	0	0	0	0	0	0	0	0	0	0	0	0	0	0	0	0	0	0	0	0	0	0	0	0	0	0	0	2	0	0	0	0	0	0	0	0	0	2	1	0	0	0	0	0	0	0	0	0
0	11913543	0	0	0	0	2	0	0	0	0	0	0	0	0	0	0	0	0	0	0	0	2	0	2	2	0	2	2	0	0	0	0	0	0	0	0	0	0	0	0	0	0	0	0	0	0	0	0	0
0	11913795	0	2	0	0	0	0	0	0	0	0	0	0	0	0	0	0	0	0	0	0	0	0	0	0	0	0	0	0	0	0	0	0	0	0	0	0	0	0	0	0	0	0	2	0	0	0	0	0
0	11914058	0	0	0	0	0	0	0	0	0	0	0	0	0	0	0	0	0	0	0	0	0	0	0	0	0	0	0	0	0	0	0	0	0	0	0	0	0	0	0	0	0	0	0	0	0	0	2	2
0	11914287	0	2	0	0	0	0	0	0	0	0	0	0	0	0	0	0	0	0	0	0	0	0	0	0	0	0	0	0	0	0	0	0	0	0	0	0	0	0	0	0	0	0	2	0	0	0	0	0
0	11917524	0	0	0	0	0	0	0	0	0	0	1	0	0	0	0	0	0	0	0	0	0	0	0	0	0	0	0	2	0	0	0	0	0	0	0	0	0	2	1	0	0	0	0	0	0	0	0	0
0	11917527	0	0	0	0	0	0	0	0	0	0	1	0	0	0	0	0	0	0	0	0	0	0	0	0	0	0	0	2	0	0	0	0	0	0	0	0	0	2	1	0	0	0	0	0	0	0	0	0
0	11919041	0	0	0	0	0	0	2	0	0	0	0	0	0	0	0	0	0	0	0	0	0	0	0	0	0	0	0	0	0	0	0	0	0	0	2	2	0	0	0	0	2	0	0	0	0	0	0	0
0	11919593	0	0	0	0	1	2	0	0	0	2	1	2	0	0	0	2	2	2	0	0	0	2	0	0	0	0	0	0	2	2	2	0	2	0	0	0	2	0	1	0	0	0	0	0	0	0	0	0
0	11923588	0	0	0	0	0	0	0	0	0	0	0	0	0	0	0	0	0	0	0	0	0	0	0	0	0	0	0	0	0	0	0	0	0	0	0	0	0	0	0	0	0	0	0	0	0	0	2	2
0	11923605	0	0	0	0	0	0	0	0	0	0	0	0	0	0	0	0	0	0	0	0	0	0	0	0	0	0	0	0	0	0	0	0	0	0	0	0	0	0	0	0	0	0	0	0	0	0	2	2
0	11925149	0	0	0	0	0	0	2	0	0	0	0	0	0	0	0	0	0	0	0	0	0	0	0	0	0	0	0	0	0	0	0	0	0	0	2	2	0	0	0	0	2	0	0	0	0	0	0	0
0	11925246	0	0	0	0	0	0	0	0	0	2	1	2	0	0	0	2	2	2	0	0	0	2	0	0	0	0	0	0	2	2	0	0	2	0	0	0	2	0	0	0	0	0	0	0	0	0	0	0
0	11925446	0	0	0	0	0	0	0	2	0	0	0	0	0	0	0	0	0	0	0	0	0	0	0	0	2	0	0	0	0	0	0	2	0	2	0	0	0	0	0	2	0	0	0	0	0	0	0	0
0	12046332	0	0	0	0	0	0	0	2	0	0	0	0	0	0	0	0	0	0	0	0	0	0	0	0	0	0	0	0	0	0	0	0	0	0	0	0	0	0	0	0	0	2	2	0	2	0	0	0
0	12055080	2	2	2	2	0	2	0	2	2	2	0	0	0	0	0	0	0	0	0	2	0	2	0	0	0	0	0	2	2	2	0	2	2	2	2	2	2	0	0	2	1	2	2	2	2	2	2	2
0	12056310	0	0	0	0	0	0	0	0	0	2	1	0	0	0	0	0	0	0	0	0	0	0	0	0	0	0	0	2	0	0	0	0	0	0	2	2	0	0	0	0	2	0	0	0	0	0	0	0
0	12057226	0	0	0	0	0	0	2	0	0	0	0	0	0	0	0	0	0	0	0	0	0	0	0	0	0	0	0	0	0	0	2	0	0	0	0	0	0	2	2	0	0	0	0	0	0	0	0	0
0	12057615	0	0	0	0	0	0	0	0	0	0	0	0	2	0	0	2	2	2	0	0	0	0	0	0	2	0	0	0	0	0	0	0	0	0	0	0	0	0	0	0	0	0	0	0	0	0	0	0
0	12059445	2	2	2	2	0	0	0	0	2	0	0	0	0	0	0	0	0	0	0	0	0	0	0	0	0	0	0	0	0	0	0	0	0	0	0	0	0	0	0	0	0	0	0	2	0	2	0	0
0	12059809	0	0	0	0	0	0	0	0	0	2	2	0	0	0	0	0	0	0	0	0	0	0	0	0	0	0	0	2	0	0	0	0	0	0	2	2	0	0	0	0	0	0	0	0	0	0	0	0
0	12067972	0	0	0	0	0	2	2	2	0	2	2	2	2	2	2	2	2	2	0	2	0	2	0	0	2	0	0	2	2	2	2	2	2	2	2	2	2	2	2	2	2	2	2	1	2	0	2	2
0	12069997	0	0	0	0	0	0	0	2	0	0	0	0	0	0	0	0	0	0	0	0	0	0	0	0	0	0	0	0	0	0	0	0	0	0	0	0	0	0	0	0	0	2	2	1	2	0	0	0
0	12070742	0	0	0	0	0	0	0	0	0	0	0	0	0	0	0	0	0	0	0	0	0	0	0	0	0	0	0	0	0	0	0	0	0	0	0	0	0	0	0	0	0	0	0	0	0	0	0	0
0	12070838	0	0	0	0	0	2	2	2	0	2	2	2	2	2	2	2	2	2	0	2	0	2	0	0	2	0	0	2	2	2	2	2	2	2	2	2	2	2	2	2	2	2	2	1	2	0	2	2
0	12070956	0	0	0	0	0	0	0	0	0	0	0	0	0	0	0	0	0	0	0	0	0	0	0	0	0	0	0	0	0	0	0	0	0	0	0	0	0	0	0	0	0	0	0	0	0	0	0	0
0	12071723	0	0	0	0	0	0	0	2	0	0	0	0	0	0	0	0	0	0	0	0	0	0	0	0	0	0	0	0	0	0	0	0	0	0	0	0	0	0	0	0	0	2	2	0	2	0	0	0
0	12074921	0	0	0	0	0	0	0	0	0	2	1	0	0	0	0	0	0	0	0	0	0	0	0	0	0	0	0	2	0	0	0	0	0	0	2	2	0	0	0	0	0	0	0	0	0	0	0	0
0	12078083	0	0	0	0	0	0	0	2	0	0	0	0	0	0	0	0	0	0	0	2	0	0	0	0	0	0	0	0	0	0	0	2	2	0	0	0	0	0	0	0	0	2	2	1	2	0	2	2
0	12084736	0	0	0	0	0	0	0	0	0	2	1	0	0	0	0	0	0	0	0	0	0	0	0	0	0	0	0	2	0	0	0	0	0	0	2	2	0	0	0	0	0	0	0	0	0	0	0	0
0	12085568	0	0	0	0	0	0	2	0	0	0	1	0	0	0	0	0	0	0	0	0	0	0	0	0	0	0	0	0	0	0	2	0	0	0	0	0	0	2	2	0	0	0	0	0	0	0	0	0
0	12086124	0	0	0	0	0	0	0	0	0	0	0	0	2	0	0	2	2	2	0	0	0	0	0	0	2	0	0	0	0	0	0	0	0	0	0	0	0	0	0	0	0	0	0	0	0	0	0	0
0	12096368	0	0	0	0	0	0	0	0	0	2	0	0	0	0	0	0	0	0	0	0	0	0	0	0	0	0	0	2	0	0	0	0	0	0	0	0	0	0	0	0	0	0	0	0	0	0	0	0
0	12096506	0	0	0	0	0	0	0	0	0	2	1	0	0	0	0	0	0	0	0	0	0	0	0	0	0	0	0	2	0	0	0	0	0	0	2	2	0	0	0	0	0	0	0	0	0	0	0	0
0	12098330	0	0	0	0	0	0	0	0	0	0	0	0	0	0	0	0	0	0	0	2	0	0	0	0	0	0	0	0	0	0	0	2	2	0	0	0	0	0	0	0	0	0	0	0	0	0	0	0
0	12099852	0	0	0	0	0	0	0	0	0	0	0	0	0	0	0	0	0	0	0	2	0	0	0	0	0	0	0	0	0	0	0	2	2	0	0	0	0	0	0	0	0	0	0	0	0	0	0	0
0	12101182	0	0	0	0	0	0	2	0	0	0	0	0	0	0	0	0	0	0	0	0	0	0	0	0	0	0	0	0	0	0	2	0	0	0	0	0	0	2	2	0	0	0	0	0	0	0	0	0
0	12103610	0	0	0	0	0	0	0	0	0	2	2	0	0	0	0	0	0	0	0	0	0	0	0	0	0	0	0	2	0	0	0	0	0	0	2	2	0	0	0	0	0	0	0	0	0	0	0	0
0	12104013	0	0	0	0	0	0	0	0	0	0	0	0	0	0	0	0	0	0	0	2	0	0	0	0	0	0	0	0	0	0	0	2	0	0	0	0	0	0	0	0	0	0	0	0	0	0	0	0
0	12106009	0	0	0	0	0	2	0	0	0	0	0	0	0	0	0	0	0	0	0	0	0	0	0	0	0	0	0	0	2	2	0	0	0	0	0	0	0	0	0	2	2	0	0	0	0	0	0	0
0	12109117	0	0	0	0	0	2	0	0	0	0	0	0	0	0	0	0	0	0	0	0	0	0	0	0	0	0	0	0	2	2	0	0	0	0	0	0	0	0	0	2	2	0	0	0	0	0	0	0
0	12117619	0	0	0	0	0	0	0	0	2	0	0	0	0	0	0	0	0	0	0	0	0	0	0	0	0	0	0	0	0	0	0	2	2	0	0	0	0	0	0	0	0	0	0	0	0	0	0	0
0	12118195	0	0	0	0	0	0	2	0	0	2	1	0	0	0	0	0	0	0	0	2	0	0	0	0	0	0	0	2	2	1	0	0	0	0	0	0	2	2	0	2	2	0	0	0	0	0	0	0
0	12155039	0	0	0	0	0	0	0	0	0	0	1	0	0	0	2	2	2	2	0	0	0	2	0	0	2	0	0	0	0	0	2	0	0	2	2	2	0	0	2	2	2	0	0	0	0	0	0	0
0	12156741	2	2	2	2	1	0	2	2	2	2	2	2	0	0	2	2	2	2	0	2	0	2	2	2	2	2	2	2	2	2	2	2	2	2	2	2	2	2	2	2	2	2	2	2	2	2	2	2
0	12159477	2	0	0	0	1	0	0	2	0	0	0	0	0	0	0	0	0	0	0	0	0	0	0	0	0	2	0	0	0	0	0	0	0	0	0	0	0	0	0	0	0	2	2	1	2	0	0	0
0	12160452	0	0	0	0	0	0	0	0	0	0	1	0	0	0	2	2	2	2	0	0	0	2	0	0	2	0	0	0	0	0	2	0	0	2	2	2	0	0	2	2	2	0	0	0	0	0	0	0
0	12163291	0	2	0	0	0	0	0	0	0	0	0	0	0	0	0	0	0	0	0	0	0	0	0	0	0	0	0	0	0	0	0	0	0	0	0	0	0	0	0	0	0	0	0	0	0	0	0	0
0	12177359	0	0	0	0	0	0	0	0	0	0	2	0	0	0	2	2	2	2	0	0	0	2	0	0	2	0	0	0	0	0	2	0	0	2	2	2	0	0	2	2	2	0	0	0	0	0	0	0
0	12177436	0	0	0	0	0	0	2	0	0	2	1	0	0	0	0	0	0	0	0	2	0	0	0	0	0	0	0	2	2	1	0	0	0	0	0	0	2	2	0	0	0	0	0	0	0	0	0	0
0	12177625	2	0	0	0	1	0	0	2	0	0	1	0	0	0	2	2	2	2	0	0	0	2	0	0	2	2	0	0	0	0	2	0	0	2	2	2	0	0	2	2	2	2	2	2	2	0	0	0
0	12181488	2	2	2	2	1	0	2	2	2	2	2	0	0	0	2	2	2	2	0	2	0	2	2	2	2	2	2	2	2	2	2	0	2	2	2	2	2	2	2	2	2	2	2	2	2	2	2	2
0	12181934	0	0	0	0	0	2	0	0	0	0	0	2	2	2	0	0	0	0	0	0	0	0	0	0	0	0	0	0	0	0	0	2	0	0	0	0	0	0	0	0	0	0	0	0	0	0	0	0
0	12188673	0	2	0	0	0	0	0	0	0	0	0	0	0	0	0	0	0	0	0	0	0	0	0	0	0	0	0	0	0	0	0	0	0	0	0	0	0	0	0	0	0	0	0	0	0	0	0	0
0	12190838	2	2	2	2	2	0	2	2	2	2	2	0	0	0	2	2	2	2	0	2	0	2	2	2	2	2	2	2	2	2	2	0	2	2	2	2	2	2	2	2	2	2	2	2	2	2	2	2
0	12190844	2	2	2	2	2	0	2	2	2	2	2	0	0	0	2	2	2	2	0	2	0	2	2	2	2	2	2	2	2	2	2	0	2	2	2	2	2	2	2	2	2	2	2	2	2	2	2	2
0	12191465	0	0	0	0	0	0	0	0	2	0	0	0	0	0	0	0	0	0	0	0	0	0	0	0	0	0	0	0	0	0	0	0	2	0	0	0	0	0	0	0	0	0	0	0	0	0	0	0
0	12192393	0	0	0	0	0	0	2	0	0	2	1	0	0	0	0	0	0	0	0	2	0	0	0	0	0	0	0	2	2	1	0	0	0	0	0	0	2	2	0	0	0	0	0	0	0	0	0	0
0	12193681	2	2	2	2	1	0	2	2	2	2	2	1	0	0	2	2	2	2	0	2	0	2	2	2	2	2	2	2	2	2	2	0	2	2	2	2	2	2	2	2	2	2	2	2	2	2	2	2
0	12194802	2	2	2	2	1	0	2	2	2	2	2	0	0	0	2	2	2	2	0	2	0	2	2	2	2	2	2	2	2	2	2	0	2	2	2	2	2	2	2	2	2	2	2	2	2	2	2	2
0	12194805	0	0	0	0	1	0	2	0	0	1	2	0	0	0	0	0	0	0	0	2	0	0	0	0	0	0	0	2	2	0	0	0	0	0	0	0	2	2	0	0	0	0	0	0	0	0	0	0
0	12195007	0	0	0	0	0	0	0	0	0	1	0	0	0	0	2	2	2	2	0	0	0	2	0	0	2	0	0	0	0	0	2	0	0	2	2	2	0	0	2	2	2	0	0	0	0	0	0	0
0	12195040	0	0	0	0	0	0	2	0	0	1	2	0	0	0	0	0	0	0	0	2	0	0	0	0	0	0	0	2	2	2	0	0	0	0	0	0	2	2	0	0	0	0	0	0	0	0	0	0
0	12195153	2	2	2	2	2	0	2	2	2	2	2	0	0	0	2	2	2	1	0	2	0	2	2	2	2	2	2	2	2	2	2	0	2	2	2	2	2	2	2	2	2	2	2	2	2	2	2	2
0	12201866	0	0	0	0	0	0	0	0	0	0	0	0	0	0	0	2	2	2	0	0	0	0	0	0	0	0	0	0	0	0	0	0	0	0	0	0	0	0	0	0	0	0	0	0	0	0	0	0
0	12209778	2	2	2	2	0	0	2	2	2	2	2	0	0	0	2	2	2	2	0	2	0	2	2	2	2	2	2	2	2	2	2	0	2	2	2	2	2	2	2	2	2	2	2	2	2	2	2	2
0	12209779	2	2	2	2	0	0	2	2	2	2	2	0	0	0	2	2	2	2	0	2	0	2	2	2	2	2	2	2	2	2	2	0	2	2	2	2	2	2	2	2	2	2	2	2	2	2	2	2
0	12219427	2	2	2	2	1	0	2	2	2	2	2	0	0	0	2	2	2	2	0	2	0	2	2	2	2	2	2	2	2	2	2	0	2	2	2	2	2	2	2	2	2	2	2	2	2	2	2	2
0	12222048	0	0	0	0	0	0	2	0	0	2	2	0	0	0	0	0	0	0	0	2	0	0	0	0	0	0	0	2	2	1	0	0	0	0	0	0	2	2	0	0	0	0	0	0	0	0	0	0
0	12222119	2	2	2	2	1	0	2	2	2	2	2	1	0	0	2	2	2	2	0	2	0	2	2	2	2	2	2	2	2	2	2	0	2	2	2	2	2	2	2	2	2	2	2	2	2	2	2	2
0	12222175	2	2	2	2	1	0	2	2	2	2	2	0	0	0	2	2	2	2	0	2	0	2	2	2	2	2	2	2	2	2	2	0	2	2	2	2	2	2	2	2	2	2	2	2	2	2	2	2
0	12222520	2	2	2	2	1	0	2	2	2	2	2	0	0	0	2	2	2	2	0	2	0	2	2	2	2	2	2	2	2	2	2	0	2	2	2	2	2	2	2	2	2	2	2	2	2	2	2	2
0	12223607	0	0	0	0	0	0	2	0	0	2	1	0	0	0	0	0	0	0	0	2	0	0	0	0	0	0	0	2	2	0	0	0	0	0	0	0	2	2	0	0	0	0	1	0	0	0	0	0
0	12223893	0	0	0	0	0	0	0	0	0	0	2	0	0	0	2	2	2	2	0	0	0	2	0	0	2	0	0	0	0	1	2	0	0	2	2	2	0	0	2	2	2	0	0	0	0	0	0	0
0	12224389	0	0	0	0	1	2	0	0	0	0	0	2	2	0	0	0	0	1	0	0	0	0	0	0	0	0	0	0	0	0	0	2	0	0	0	0	0	0	0	0	0	0	0	0	0	0	0	0
0	12224494	2	2	2	2	1	0	2	2	2	2	2	0	0	0	2	2	2	2	0	2	0	2	2	2	2	2	1	2	2	2	2	0	2	2	2	2	2	1	2	2	2	2	2	2	2	2	2	2
0	12224711	0	0	0	0	1	0	0	0	0	0	0	0	0	0	0	0	0	0	0	0	0	0	2	2	0	0	2	0	0	0	0	0	0	0	0	0	0	0	0	0	0	0	0	0	0	0	2	2
0	12224894	0	0	0	0	2	0	0	0	0	0	0	0	0	0	0	0	0	1	0	0	0	0	2	2	0	0	2	0	0	0	0	0	0	0	0	0	0	0	0	0	0	0	0	0	0	0	2	2
0	12224958	0	0	0	0	0	0	2	0	0	2	0	0	0	0	0	0	0	0	0	2	0	0	0	0	0	0	0	2	2	1	0	0	0	0	0	0	2	2	0	0	0	0	0	0	0	0	0	0
0	12225583	0	0	0	0	2	0	0	0	0	0	0	0	0	0	0	0	0	0	0	0	0	0	2	2	0	0	2	0	0	0	0	0	0	0	0	0	0	0	0	0	0	0	0	0	0	0	2	2
0	12226724	2	2	2	2	2	0	2	2	2	2	2	1	0	0	2	2	2	2	0	2	0	2	2	2	2	2	2	2	2	2	2	0	2	2	2	2	2	2	2	2	2	2	2	2	2	2	2	2
0	12226919	2	0	0	0	0	0	0	2	0	0	0	0	0	0	0	0	0	0	0	0	0	0	0	0	0	2	0	0	0	0	0	0	0	0	0	0	0	0	0	0	0	2	1	1	2	0	0	0
0	12226936	2	2	2	2	1	0	2	2	2	2	2	0	0	0	2	2	2	2	0	2	0	2	2	2	2	2	2	2	2	2	2	0	2	2	2	2	2	2	2	2	2	2	2	2	2	2	2	2
0	12240435	0	0	0	0	0	0	2	0	0	1	2	2	0	0	0	2	2	2	0	0	0	0	0	0	2	0	0	0	0	0	0	2	0	0	2	2	0	2	0	2	0	0	0	0	0	0	0	0
0	12311126	0	0	2	2	0	0	0	2	0	0	0	0	0	0	0	0	0	0	0	0	0	0	0	0	0	0	0	0	0	0	0	0	0	0	0	0	0	0	0	0	0	2	0	1	2	0	2	2
0	12312106	0	0	0	0	1	0	2	0	0	2	2	1	0	0	0	2	2	2	0	0	0	0	0	0	2	0	0	0	0	0	0	2	0	0	2	2	0	2	0	2	0	0	0	0	0	0	0	0
0	12327920	0	0	0	0	1	0	0	0	0	0	0	0	0	0	0	0	0	0	0	0	2	0	2	2	0	2	2	0	0	0	0	0	0	0	0	0	0	0	0	0	0	0	0	0	0	0	0	0
0	12331433	0	0	0	0	2	0	2	0	0	2	2	1	0	0	0	2	2	2	0	0	0	2	0	0	2	0	0	2	2	2	2	2	1	2	2	2	0	2	2	2	2	0	0	0	0	0	0	0
0	12331560	0	2	2	2	0	2	0	2	0	0	0	0	2	0	2	0	0	0	0	2	0	0	0	0	0	0	0	0	0	0	0	0	0	0	0	0	0	0	0	0	0	2	0	1	2	0	2	2
0	12333433	0	0	0	0	0	0	0	0	0	0	0	0	0	0	0	0	0	0	0	0	0	2	0	0	0	0	0	2	2	2	2	0	1	2	0	0	0	0	2	0	2	0	0	1	0	0	0	0
0	12339518	0	0	2	2	0	0	0	2	0	0	0	0	0	0	0	0	0	0	0	0	0	0	0	0	0	0	0	0	0	0	0	0	0	0	0	0	0	0	0	0	0	2	0	0	2	0	2	2
0	12340746	0	0	0	0	1	0	0	0	0	0	0	0	0	0	0	0	0	0	0	0	2	0	2	2	0	2	2	0	0	0	0	0	0	0	0	0	0	0	0	0	0	0	0	0	0	0	0	0
0	12341162	0	0	0	0	0	0	0	0	0	0	0	0	0	0	0	0	0	0	0	0	0	2	0	0	0	0	0	2	2	2	2	0	1	2	0	0	0	0	2	0	2	0	0	0	0	0	0	0
0	12344527	0	0	0	0	1	0	0	0	0	0	0	0	0	0	0	0	0	0	0	0	1	0	2	1	0	1	1	0	0	0	0	0	0	0	0	0	0	0	0	0	0	0	0	0	0	0	0	0
0	12612598	0	0	0	0	0	0	0	0	0	0	0	0	0	0	0	0	0	0	0	0	0	0	0	0	0	0	2	0	0	0	0	0	0	0	0	0	0	0	0	0	0	0	0	0	0	2	0	0
0	12614216	0	0	0	0	0	0	0	0	0	0	0	0	0	0	0	0	0	0	0	0	0	0	0	0	0	0	0	0	0	0	0	0	0	0	0	0	0	0	0	0	0	0	0	0	0	0	0	0
0	12628583	2	0	0	0	0	0	0	0	0	0	0	0	0	0	0	0	0	0	0	2	0	0	0	0	0	0	0	0	0	0	0	0	0	0	0	0	0	0	0	0	0	0	0	0	0	0	0	0
0	12629218	0	0	0	0	0	0	0	0	0	0	0	0	0	0	2	0	0	0	0	0	0	0	0	0	0	0	0	0	0	0	0	0	0	0	0	0	0	0	0	0	0	0	0	0	2	0	0	2
0	12637958	0	0	1	1	0	0	0	0	0	0	0	0	0	0	2	0	0	0	0	0	0	0	0	0	0	0	0	0	0	0	0	0	0	0	0	0	0	0	0	0	1	0	0	0	0	0	0	0
0	12646268	0	0	0	0	0	0	2	0	0	2	2	0	0	0	0	0	0	0	0	0	0	0	0	0	0	0	0	0	0	0	0	0	0	0	0	0	0	2	0	2	0	0	0	0	0	0	0	0
0	12659013	0	0	0	0	0	0	0	0	0	0	0	0	0	0	0	0	0	0	0	0	0	2	0	0	2	0	0	2	2	2	2	2	0	2	2	2	0	0	2	0	0	0	0	0	0	0	0	0
0	12698771	2	0	0	0	0	0	0	0	0	0	0	0	0	0	0	0	0	0	0	0	0	0	0	0	0	0	0	0	0	0	0	0	0	0	0	0	0	0	0	0	0	2	0	2	0	0	0	0
0	12700794	0	0	2	2	0	0	0	0	0	0	0	0	0	0	0	0	0	0	0	0	0	0	0	0	0	0	0	0	0	0	0	0	0	0	0	0	2	0	0	0	2	0	0	0	0	0	0	0
0	12703869	0	0	0	0	0	0	0	0	0	0	0	0	0	0	0	0	0	0	0	0	0	2	0	0	2	0	0	2	2	2	2	2	0	2	2	2	0	0	2	0	0	0	0	0	0	0	0	0
0	12704266	0	2	0	0	0	0	0	0	0	0	0	0	0	0	0	0	0	0	0	0	0	0	0	0	0	0	0	0	0	0	0	0	0	0	0	0	0	0	0	0	0	0	2	0	2	0	0	2
0	12704382	0	2	0	0	0	0	0	0	0	0	0	0	0	0	0	0	0	0	0	0	0	0	0	0	0	0	0	0	0	0	0	0	0	0	0	0	0	0	0	0	0	0	0	0	2	0	0	0
0	12704470	0	0	0	0	0	0	2	0	0	2	2	0	0	0	0	0	0	0	0	0	0	0	0	0	0	0	0	0	0	0	0	0	1	0	0	0	0	2	0	2	0	0	0	0	0	0	0	0
0	12704731	0	0	0	0	0	0	0	0	0	0	0	0	0	0	0	0	0	0	0	0	0	0	0	0	0	0	0	2	2	2	0	2	0	2	2	2	0	0	0	0	0	0	0	0	0	0	0	0
0	12713211	0	0	0	0	0	0	0	0	2	0	0	0	0	0	0	0	0	0	0	2	0	0	0	0	0	0	0	2	0	0	0	2	0	2	0	0	0	0	0	0	0	0	0	0	0	0	0	0
0	12713224	0	0	0	0	0	0	2	0	0	0	2	0	0	0	0	0	0	0	0	0	0	0	0	0	0	0	0	0	2	2	0	0	1	0	2	2	0	2	0	0	2	0	0	0	0	0	0	0
0	12713442	0	0	0	0	0	0	0	0	2	0	0	0	0	0	0	0	0	0	0	2	0	0	0	0	0	0	0	2	0	0	0	2	0	2	0	0	0	0	0	0	0	0	0	0	0	0	0	0
0	12713515	2	0	0	0	0	0	2	0	2	0	2	2	2	2	2	0	0	0	0	2	0	0	0	0	0	0	0	2	2	2	0	2	1	2	2	2	0	2	0	0	2	0	0	2	0	0	0	0
0	12716437	2	0	0	0	0	0	2	0	0	0	2	2	2	2	2	0	0	0	0	0	0	0	0	0	0	0	0	0	2	2	0	0	1	0	2	2	0	2	0	0	2	0	0	2	0	0	0	0
0	12719479	0	0	0	0	0	0	0	0	0	0	0	0	0	0	0	0	0	0	0	0	0	0	2	2	0	0	0	0	0	0	0	0	0	0	0	0	0	0	0	0	0	0	0	0	0	0	0	0
0	12719518	2	0	0	0	0	0	2	0	0	0	2	0	0	0	0	0	0	0	0	0	0	0	0	0	0	0	0	0	2	2	0	0	1	0	2	2	0	2	0	0	2	0	0	1	0	0	0	0
0	12721722	0	0	0	0	0	2	0	0	0	0	0	0	0	0	0	2	2	2	0	0	0	2	0	0	2	0	0	0	0	0	2	0	0	0	0	0	0	0	2	2	0	0	0	0	0	0	0	0
0	12722182	0	0	0	0	2	2	0	2	0	0	0	2	0	0	0	2	2	2	0	0	2	2	0	0	2	0	2	0	0	0	2	0	2	0	0	0	0	0	2	2	0	0	0	0	2	0	2	2
0	12722670	0	0	0	0	0	2	0	0	0	0	0	0	0	0	0	2	2	2	0	0	0	2	0	0	2	0	0	0	0	0	2	0	0	0	0	0	0	0	2	2	0	0	0	0	0	0	0	0
0	12722712	0	0	0	0	0	0	0	0	0	0	0	0	0	0	0	0	0	0	0	0	0	0	0	0	0	0	0	0	0	0	0	0	0	0	0	0	0	0	0	0	0	0	0	0	0	0	0	0
0	12722740	0	0	0	0	1	0	0	0	0	0	0	1	2	2	2	0	0	0	0	0	0	0	0	0	0	0	0	0	0	0	0	0	0	0	0	0	0	0	0	0	0	0	0	0	0	0	0	0
0	12723796	2	0	0	0	0	0	2	0	0	0	2	0	0	0	0	0	0	0	0	0	0	0	0	0	0	0	0	0	2	2	0	0	0	0	2	2	0	2	0	0	2	0	0	0	0	0	0	0
0	12724103	0	0	0	0	1	0	0	0	0	0	0	1	0	0	0	0	0	0	0	0	2	0	0	0	0	0	2	0	0	0	0	0	0	0	0	0	0	0	0	0	0	0	0	0	0	0	2	2
0	12726491	0	2	2	2	1	0	0	0	0	2	0	1	0	0	0	0	0	0	0	0	0	0	0	0	0	0	0	0	0	0	0	0	0	0	0	0	2	0	0	0	0	2	2	1	0	2	0	0
0	12727665	0	0	0	0	0	2	0	0	0	0	0	0	0	0	0	2	2	2	0	0	0	2	0	0	2	0	0	0	0	0	2	0	0	0	0	0	0	0	2	2	0	0	0	1	0	0	0	0
0	12728979	0	0	0	0	0	0	0	0	0	0	0	0	0	0	0	0	0	0	0	0	0	0	2	2	0	0	0	0	0	0	0	0	0	0	0	0	0	0	0	0	0	0	0	0	0	0	0	0
0	12729718	0	0	0	0	0	0	0	2	0	0	0	0	0	0	0	0	0	0	0	0	2	0	0	0	0	0	2	0	0	0	0	0	0	0	0	0	0	0	0	0	0	0	0	0	2	0	2	2
0	12732181	0	0	0	0	0	2	0	2	0	0	0	0	0	0	0	2	2	2	0	0	2	2	0	0	2	0	2	0	0	0	2	0	0	0	0	0	0	0	2	2	0	0	0	1	2	0	2	2
0	12766726	2	0	0	0	0	0	0	0	0	0	0	0	0	0	0	0	0	0	0	0	0	0	0	0	0	0	0	0	0	0	0	0	0	0	0	0	0	0	0	0	2	0	0	1	0	0	0	0
0	12767109	0	0	0	0	0	2	0	0	0	0	0	0	0	0	0	2	2	2	0	0	0	2	0	0	2	0	0	0	0	0	2	0	0	0	0	0	0	0	2	2	0	0	0	0	0	0	0	0
0	12782259	0	0	0	0	2	2	0	2	0	0	0	1	0	0	0	2	2	2	0	0	2	2	0	0	2	0	2	0	0	0	2	0	2	0	0	0	0	0	2	2	0	0	0	1	2	0	2	2
0	12782999	0	2	2	2	0	0	0	0	0	2	0	0	0	0	0	0	0	0	0	0	0	0	0	0	0	0	0	0	0	0	0	0	0	0	0	0	2	0	0	0	0	2	2	0	0	2	0	0
0	12783463	0	0	0	0	0	0	0	0	0	0	0	0	0	0	0	0	0	0	0	0	0	0	0	0	0	0	0	0	0	0	0	0	0	0	0	0	0	0	0	0	0	0	0	0	0	0	0	0
0	12797831	0	0	0	0	0	0	0	0	0	0	0	0	0	0	0	0	0	0	0	0	0	0	0	0	0	0	0	0	0	0	0	0	0	0	0	0	0	0	0	0	0	0	0	0	0	0	0	0
0	12798896	0	0	0	0	0	0	0	0	0	0	0	0	0	0	0	0	0	0	0	0	0	0	0	0	0	0	0	0	0	0	0	0	2	0	0	0	0	0	0	0	0	0	0	0	0	0	0	0
0	12801715	0	0	0	0	0	0	0	0	0	0	0	0	0	0	0	0	0	0	0	0	0	0	2	2	0	0	0	0	0	0	0	0	0	0	0	0	0	0	0	0	0	0	0	0	0	0	0	0
0	12890359	0	0	0	0	0	0	0	0	0	0	0	0	0	0	0	0	0	0	0	0	0	0	0	0	0	0	0	0	0	0	2	0	0	0	0	0	0	0	2	0	0	0	0	0	0	0	0	0
0	12970860	2	0	0	0	2	2	2	2	0	2	0	2	2	2	2	0	0	0	0	2	0	2	2	2	2	2	0	2	2	2	0	2	2	2	0	0	0	2	0	2	2	0	2	1	0	2	0	0
0	12972340	2	0	0	0	2	2	2	2	0	2	0	1	2	2	2	0	0	0	0	2	0	2	2	2	2	2	0	2	2	2	0	2	2	2	0	0	0	2	0	2	2	0	2	1	0	2	0	0
0	12973752	2	0	0	0	2	2	2	2	0	2	0	1	2	2	2	0	0	0	0	2	0	2	0	0	2	1	0	2	2	2	0	2	2	2	0	0	0	2	0	2	2	1	2	2	0	2	1	1
0	12973817	0	0	0	0	0	0	0	0	0	0	0	0	0	0	0	2	2	2	0	0	0	0	0	0	0	0	0	0	0	0	0	0	0	0	0	0	0	0	0	0	0	0	0	0	0	0	0	0
0	12983359	0	0	0	0	0	0	2	0	0	0	0	0	2	0	0	0	0	0	0	0	0	2	0	0	0	0	0	2	2	2	0	2	0	0	0	0	0	2	0	2	0	0	0	1	0	0	0	0
0	12983644	0	0	0	0	0	0	2	0	0	0	0	0	2	0	0	0	0	0	0	0	0	2	0	0	0	0	0	2	2	2	0	2	0	0	0	0	0	2	0	2	0	0	2	1	0	0	0	0
0	12988217	0	0	0	0	0	0	0	0	0	0	0	0	0	0	0	0	0	0	0	0	0	0	0	0	0	0	0	0	0	0	0	0	0	0	0	0	0	0	0	0	2	0	0	0	0	0	0	0
0	13003904	0	0	0	0	0	0	2	0	0	0	0	0	2	0	0	0	0	0	0	0	0	2	0	0	0	0	0	2	2	2	0	2	0	0	0	0	0	2	0	2	0	0	2	0	0	0	0	0
0	13004038	0	0	0	0	0	0	2	0	0	0	0	0	2	0	0	0	0	0	0	0	0	2	0	0	0	0	0	2	2	2	0	2	0	0	0	0	0	2	0	2	0	0	2	0	0	0	0	0
0	13006238	0	1	0	1	2	0	2	0	0	0	1	0	2	0	0	0	0	0	0	0	0	2	1	0	0	2	0	0	0	0	0	0	0	1	0	1	1	2	0	2	0	0	0	0	1	1	0	0
0	13014632	0	0	0	0	0	0	2	0	0	0	0	0	2	0	0	0	0	0	0	0	0	2	0	0	0	0	0	2	2	2	0	2	0	0	0	0	0	2	0	2	0	0	2	1	0	0	0	0
0	13014975	0	0	0	0	0	0	2	0	0	0	0	0	2	0	0	0	0	0	0	0	0	2	0	0	0	0	0	2	2	2	0	2	0	0	0	0	0	2	0	2	0	0	2	1	0	0	0	0
0	13018213	0	0	0	0	0	0	2	0	0	0	0	0	2	0	0	0	0	0	0	0	0	2	0	0	0	0	0	2	2	2	0	2	0	0	0	0	0	2	0	2	0	0	0	0	0	0	0	0
0	13018221	0	0	0	0	0	0	2	0	0	0	0	0	2	0	0	0	0	0	0	0	0	2	0	0	0	0	0	2	2	2	0	2	0	0	0	0	0	2	0	2	0	0	0	0	0	0	0	0
0	13018899	0	0	0	0	0	0	2	0	0	0	0	0	2	0	0	0	0	0	0	0	0	2	0	0	0	0	0	2	2	2	0	2	0	0	0	0	0	2	0	2	0	0	2	0	0	0	0	0
0	13019519	0	0	0	0	0	0	0	0	0	0	0	0	0	0	0	0	0	0	0	0	0	0	0	0	0	0	0	0	0	0	2	0	0	0	0	0	0	0	2	0	0	1	0	0	2	0	2	2
0	13022620	2	0	0	0	1	2	0	0	0	2	0	2	0	2	2	0	0	0	0	2	0	0	0	0	2	0	0	0	0	0	0	0	2	2	0	0	0	0	0	0	0	0	0	1	0	0	0	0
0	13048052	0	0	0	0	0	0	0	0	2	0	0	0	0	0	0	0	0	0	0	2	0	0	0	0	0	0	0	0	0	0	0	2	2	0	0	0	2	0	0	0	0	0	0	1	0	0	0	0
0	13048527	0	0	0	0	1	0	2	0	0	2	2	0	0	0	0	2	2	2	0	0	0	2	0	0	0	0	0	2	2	2	0	0	0	2	2	2	0	2	0	2	2	0	0	0	0	0	0	0
0	13049490	0	0	0	0	0	0	0	0	2	0	0	0	0	0	0	0	0	0	0	2	0	1	0	0	0	0	0	0	0	0	0	2	1	0	0	0	2	0	0	0	0	0	0	1	0	0	0	0
0	13049778	0	0	2	2	0	0	0	0	0	0	0	0	0	2	0	0	0	0	0	0	0	0	0	0	0	0	0	0	0	0	0	0	0	0	0	0	0	0	0	0	0	0	2	0	0	2	2	2
0	13049966	0	0	0	0	2	0	0	0	0	0	0	2	0	0	0	0	0	0	0	0	2	0	2	2	0	2	2	0	0	0	0	0	0	0	0	0	0	0	0	0	0	0	0	0	0	0	0	0
0	13051391	0	0	0	0	0	2	2	0	2	2	2	2	0	0	2	2	2	2	0	2	0	2	0	0	2	0	0	2	2	2	0	2	0	2	2	2	2	2	0	2	2	0	0	0	0	0	0	0
0	13052275	0	0	0	0	0	0	0	0	0	0	0	0	0	0	0	2	2	2	0	0	0	0	0	0	0	0	0	0	0	0	0	0	0	0	0	0	0	0	0	0	0	0	0	0	0	0	0	0
0	13052848	0	0	0	0	2	0	0	0	0	0	0	0	0	0	0	0	0	0	0	0	2	0	2	2	0	2	2	0	0	0	0	0	0	0	0	0	0	0	0	0	0	0	0	0	0	0	0	0
0	13053796	0	0	0	0	2	0	0	0	0	0	0	0	0	0	0	0	0	0	0	0	2	0	2	2	0	2	2	0	0	0	0	0	0	0	0	0	0	0	0	0	0	0	0	0	0	0	0	0
0	13054127	0	0	0	0	1	0	0	0	0	0	0	0	0	0	0	0	0	0	0	0	2	0	2	2	0	2	2	0	0	0	0	0	0	0	0	0	0	0	0	0	0	0	0	0	0	0	0	0
0	13054341	0	0	0	0	0	0	0	0	0	0	0	0	0	0	0	0	0	0	0	0	0	0	0	0	0	0	0	0	0	0	0	0	0	0	0	0	0	0	0	0	0	0	0	0	0	0	2	2
0	13054376	0	0	0	0	2	0	0	0	0	0	0	0	0	0	0	0	0	0	0	0	2	0	2	2	0	2	2	0	0	0	0	0	0	0	0	0	0	0	0	0	0	0	0	0	0	0	0	0
0	13054482	0	0	0	0	2	0	0	0	0	0	0	0	0	0	0	0	0	0	0	0	2	0	2	2	0	2	2	0	0	0	0	0	0	0	0	0	0	0	0	0	0	0	0	0	0	0	0	0
0	13055218	0	0	0	0	0	2	2	0	2	2	2	1	0	0	2	2	2	2	0	2	0	2	0	0	2	0	0	2	2	2	0	2	0	2	2	2	2	2	0	2	2	0	0	0	0	0	0	0
0	13055718	0	0	0	0	1	0	0	0	0	0	0	1	0	0	0	0	0	0	0	0	2	0	2	2	0	2	2	0	0	0	0	0	0	0	0	0	0	0	0	0	0	0	0	0	0	0	0	0
0	13058277	0	0	0	0	0	0	0	0	0	0	0	0	0	0	0	0	2	2	0	0	0	0	0	0	0	0	0	0	0	0	0	0	0	0	0	0	0	0	0	0	0	0	0	0	0	0	0	0
0	13058629	0	0	0	0	2	0	0	0	0	0	0	1	0	0	0	0	0	0	0	0	2	0	2	2	0	2	2	0	0	0	0	0	0	0	0	0	0	0	0	0	0	0	0	0	0	0	0	0
0	13060337	0	0	0	0	0	0	0	0	0	0	0	0	0	0	0	0	2	2	0	0	0	0	0	0	0	0	0	0	0	0	0	0	0	0	0	0	0	0	0	0	0	0	0	0	0	0	0	0
0	13063053	0	0	0	0	2	0	0	0	0	0	0	0	0	0	0	0	0	0	0	0	2	0	2	2	0	2	2	0	0	0	0	0	0	0	0	0	0	0	0	0	0	0	0	0	0	0	0	0
0	13070204	0	0	2	2	0	0	0	0	0	0	0	0	0	2	0	0	0	0	0	0	0	0	0	0	0	0	0	0	0	0	0	0	0	0	0	0	0	0	0	0	0	0	2	0	0	2	2	2
0	13071436	0	0	0	0	0	0	0	0	2	0	0	0	0	0	0	0	0	0	0	2	0	0	0	0	0	0	0	0	0	0	0	2	2	0	0	0	2	0	0	0	0	0	0	0	0	0	0	0
0	13071725	0	0	0	0	2	0	0	0	0	0	0	0	0	0	0	0	0	0	0	0	2	0	2	2	0	2	2	0	0	0	0	0	0	0	0	0	0	0	0	0	0	0	0	0	0	0	0	0
0	13072025	0	0	2	2	0	0	0	0	0	0	0	0	0	2	0	0	0	0	0	0	0	0	0	0	0	0	0	0	0	0	0	0	0	0	0	0	0	0	0	0	0	0	2	0	2	2	2	2
0	13081032	0	0	0	0	0	0	0	0	1	0	0	0	0	0	0	0	0	0	0	2	0	0	0	0	0	0	0	0	0	0	0	2	2	0	0	0	2	0	0	0	0	0	0	0	0	0	0	0
0	13089587	0	0	0	0	1	2	2	0	0	2	2	2	0	0	2	2	2	2	0	0	0	2	0	0	2	0	0	2	2	2	0	0	0	2	2	2	0	2	0	2	2	0	0	1	0	0	0	0
0	13098929	0	0	0	0	0	0	2	0	0	2	2	0	0	0	0	2	2	2	0	0	0	2	0	0	0	0	0	2	2	2	2	0	0	2	2	2	0	2	2	2	2	0	0	0	0	0	0	0
0	13099211	0	0	0	0	0	0	0	0	2	0	0	0	0	0	0	0	0	0	0	0	0	0	0	0	0	0	0	0	0	0	0	2	2	0	0	0	2	0	0	0	0	0	0	0	0	0	0	0
0	13100781	0	0	0	0	2	0	0	0	0	0	0	0	0	0	0	0	0	0	0	0	2	0	2	2	0	0	2	0	0	0	0	0	0	0	0	0	0	0	0	0	0	0	0	0	0	0	0	0
0	13101192	0	2	0	0	0	0	0	0	0	0	0	0	0	0	0	0	0	0	0	0	0	0	0	0	0	0	0	0	0	0	2	0	0	0	0	0	0	0	2	0	0	2	0	0	0	0	0	0
0	13150337	0	0	0	0	0	0	0	0	0	0	0	0	0	0	0	0	0	0	0	0	0	0	0	0	0	0	0	0	0	0	0	0	0	0	0	0	0	0	0	0	0	0	0	0	0	0	2	2
0	13157392	0	0	0	0	0	0	0	0	0	0	0	0	0	0	0	0	0	0	0	0	2	0	2	2	0	0	2	0	0	0	0	0	0	0	0	0	0	0	0	0	0	0	0	0	0	0	0	0
0	13184190	2	0	2	2	0	0	0	0	0	0	0	0	0	0	0	0	2	1	0	0	0	0	0	0	0	0	0	0	0	0	0	0	0	0	0	0	0	0	0	0	0	0	0	1	0	0	0	0
0	13252291	0	0	0	0	0	0	0	0	2	0	2	0	0	0	0	0	0	0	0	2	0	0	0	0	0	0	0	0	0	0	0	0	2	2	0	0	2	0	0	0	0	0	0	0	0	0	0	0
0	13252304	0	0	0	0	0	0	0	0	2	0	2	0	0	0	0	0	0	0	0	2	0	0	0	0	0	0	0	0	0	0	0	0	2	2	0	0	2	0	0	0	0	0	0	0	0	0	0	0
0	13252460	0	0	0	0	0	0	0	0	2	0	2	0	0	0	0	0	0	0	0	2	0	0	0	0	0	0	0	0	0	0	0	0	0	2	0	0	2	0	0	0	0	0	0	0	0	0	0	0
0	13262786	0	0	0	0	0	0	0	0	2	0	2	0	0	0	0	0	0	0	0	2	0	0	0	0	0	0	0	0	0	0	0	0	0	2	0	0	2	0	0	0	0	0	0	0	0	0	0	0
0	13264805	0	0	0	0	0	0	0	0	2	0	2	0	0	0	0	0	0	0	0	2	0	0	0	0	0	0	0	0	0	0	0	0	2	2	0	0	2	0	0	0	0	0	0	0	0	0	0	0
0	13264889	0	0	0	0	0	0	0	0	0	0	0	0	0	0	0	0	0	0	0	0	0	0	0	0	0	0	0	0	0	0	0	0	0	0	0	0	0	0	0	0	0	0	0	0	0	0	0	0
0	13264933	0	0	0	0	0	0	0	0	2	0	2	0	0	0	0	0	0	0	0	2	0	0	0	0	0	0	0	0	0	0	0	0	2	2	0	0	2	0	0	0	0	0	0	0	0	0	0	0
0	13265565	0	0	0	0	0	0	0	0	2	0	2	0	0	0	0	0	0	0	0	2	0	0	0	0	0	0	0	0	0	0	0	0	2	2	0	0	2	0	0	0	0	0	0	0	0	0	0	0
0	13265912	0	0	0	0	0	0	0	0	2	0	2	0	0	0	0	0	0	0	0	2	0	0	0	0	0	0	0	0	0	0	0	0	2	2	0	0	2	0	0	0	0	0	0	0	0	0	0	0
0	13266356	0	0	0	0	0	0	0	0	2	0	2	0	0	0	0	0	0	0	0	2	0	0	0	0	0	0	0	0	0	0	0	0	2	2	0	0	2	0	0	0	0	0	0	0	0	0	0	0
0	13266456	0	0	0	0	0	0	0	0	2	0	2	0	0	0	0	0	0	0	0	2	0	0	0	0	0	0	0	0	0	0	0	0	2	2	0	0	2	0	0	0	0	0	0	0	0	0	0	0
0	13266467	0	2	0	0	0	0	0	2	0	0	0	0	0	0	2	0	0	0	0	0	0	0	0	0	0	0	0	0	0	0	0	0	0	0	0	0	0	0	0	0	0	2	2	1	0	0	0	2
0	13266520	2	0	0	0	0	0	0	0	0	0	0	1	0	0	0	2	2	1	0	0	0	1	0	0	0	0	0	0	0	0	0	0	0	0	0	0	0	0	0	0	0	0	0	1	0	0	0	0
0	13266750	0	0	0	0	0	0	0	0	2	0	2	0	0	0	0	0	0	0	0	2	0	0	0	0	0	0	0	0	0	0	0	0	2	2	0	0	2	0	0	0	0	0	0	0	0	0	0	0
0	13267832	0	0	0	0	0	0	0	0	2	0	2	0	0	0	0	0	0	0	0	2	0	0	0	0	0	0	0	0	0	0	0	0	1	2	0	0	2	0	0	0	0	0	0	2	0	0	0	0
0	13268114	0	0	0	0	0	0	0	0	0	0	0	0	0	0	0	0	0	0	0	0	0	0	0	0	0	0	0	0	0	0	0	0	0	0	0	0	0	0	0	0	0	0	0	0	0	0	0	2
0	13268217	0	0	0	0	0	0	0	0	2	0	2	0	0	0	0	0	0	0	0	2	0	0	0	0	0	0	0	0	0	0	0	0	2	2	0	0	2	0	0	0	0	0	0	1	0	0	0	0
0	13268338	0	0	0	0	0	0	2	0	0	2	0	1	0	0	0	0	0	0	0	0	0	2	0	0	0	0	0	0	0	0	2	0	0	0	2	2	0	2	2	0	2	0	0	0	0	0	0	0
0	13268483	0	0	0	0	0	0	0	0	2	0	2	0	0	0	0	0	0	0	0	2	0	0	0	0	0	0	0	0	0	0	0	0	1	2	0	0	2	0	0	0	0	0	0	1	0	0	0	0
0	13268617	0	0	0	0	0	0	0	0	2	0	2	0	0	0	0	0	0	0	0	2	0	0	0	0	0	0	0	0	0	0	0	0	2	2	0	0	2	0	0	0	0	0	0	0	0	0	0	0
0	13268733	0	0	0	0	0	0	0	0	2	0	2	0	0	0	0	0	0	0	0	2	0	0	0	0	0	0	0	0	0	0	0	0	0	2	0	0	2	0	0	0	0	0	0	0	0	0	0	0
0	13298543	0	0	0	0	0	0	0	0	2	0	2	0	0	0	0	0	0	0	0	2	0	0	0	0	0	0	0	0	0	0	0	0	2	2	0	0	2	0	0	0	0	0	0	0	0	0	0	0
0	13305918	0	0	0	0	2	0	0	0	0	0	0	2	0	0	0	0	0	0	0	0	0	0	2	2	0	0	2	0	0	0	0	0	0	0	0	0	0	0	0	0	0	0	0	0	0	0	0	0
0	13307204	0	0	0	0	0	0	0	0	2	0	2	0	0	0	0	0	0	0	0	2	0	0	0	0	0	0	0	0	0	0	0	0	2	2	0	0	2	0	0	0	0	0	0	0	0	0	0	0
0	13307348	0	0	0	0	0	0	0	0	2	0	2	0	0	0	0	0	0	0	0	2	0	0	0	0	0	0	0	0	0	0	0	0	2	2	0	0	2	0	0	0	0	0	0	0	0	0	0	0
0	13307792	0	0	0	0	0	0	0	0	2	0	2	0	0	0	0	0	0	0	0	2	0	0	0	0	0	0	0	0	0	0	0	0	2	2	0	0	2	0	0	0	0	0	0	1	0	0	0	0
[truncated: 199,695 more rows]
[truncated: 89 more columns]
