# Supplementary material for: Extreme genetic signatures of local adaptation during Lotus japonicus colonization of Japan
Source: Nat Commun. 2020 Jan 14;11:253. doi: 10.1038/s41467-019-14213-y (PMC6959357; doi:10.1038/s41467-019-14213-y)
Supplement: Supplementary file 9 — Source Data [file 41467_2019_14213_MOESM9_ESM.zip › Figure 6 and Suppl Fig. 8 and 9.xlsx]

## Sheet: Mean_temp
chr	positions	scores	p	mafs	macs	genotype_var_perc	fst_pop3vs.non3	fst_pop1vs2
chr0	100070301	0.000623327	3.20528	0.129167	15.5	0.0948119	0.0340374	0.440889
chr0	100071310	0.000510804	3.29175	0.129167	15.5	0.0976638	0.0278517	0.579158
chr0	100326494	0.000137064	3.86308	0.1625	19.5	0.116404	0.227043	NA
chr0	105388180	0.000118467	3.9264	0.466667	56	0.118469	0.474338	-0.0700426
chr0	107509906	6.27219e-05	4.20258	0.4375	52.5	0.127438	0.760862	NA
chr0	109107402	6.42466e-06	5.19215	0.175	21	0.159066	0.153427	NA
chr0	109371892	0.000432506	3.36401	0.183333	22	0.100045	0.160963	NA
chr0	109372092	0.000226855	3.64425	0.175	21	0.10925	0.0849341	NA
chr0	111959519	0.000480522	3.31829	0.395833	47.5	0.0985386	0.790273	NA
chr0	12195040	0.00119432	2.92288	0.179167	21.5	0.085475	0.349524	NA
chr0	12223607	0.00070889	3.14942	0.179167	21.5	0.0929675	0.316032	NA
chr0	128067906	0.00108044	2.9664	0.229167	27.5	0.0869158	0.611941	NA
chr0	130841769	0.000948598	3.02292	0.104167	12.5	0.0887859	0.117048	NA
chr0	130843362	0.000458674	3.3385	0.0916667	11	0.0992044	0.136576	NA
chr0	130843384	0.000458674	3.3385	0.0916667	11	0.0992044	0.136576	NA
chr0	134063144	0.00058765	3.23088	0.408333	49	0.0956566	0.976807	NA
chr0	136259481	0.000131504	3.88106	0.4125	49.5	0.116991	0.559822	0.159207
chr0	138682007	0.000817232	3.08765	0.0875	10.5	0.0909265	0.219685	0.846743
chr0	140622601	0.00114678	2.94052	0.2125	25.5	0.0860592	0.432884	NA
chr0	148802173	0.00111955	2.95096	0.133333	16	0.0864046	0.406373	1
chr0	151083289	0.000111914	3.95111	0.220833	26.5	0.119273	0.188743	0.0538438
chr0	158139809	0.000233038	3.63257	0.395833	47.5	0.108867	0.587033	0.226578
chr0	161269692	0.000406779	3.39064	0.491667	59	0.100921	0.757338	0.0628803
chr0	163234650	6.73528e-05	4.17164	0.375	45	0.126436	0.619996	-0.0347144
chr0	164310736	0.000251949	3.59869	0.483333	58	0.107757	0.729906	0.080292
chr0	165230072	0.000867349	3.06181	0.425	51	0.090072	0.976521	NA
chr0	165627269	0.000352039	3.45341	0.316667	38	0.102986	0.572137	-0.0492388
chr0	165628428	0.00114063	2.94286	0.3375	40.5	0.0861364	0.50967	-0.0424438
chr0	167332256	0.000231514	3.63542	0.45	54	0.108961	0.8531	-0.0202545
chr0	171588041	0.000395262	3.40311	0.141667	17	0.101332	0.245815	NA
chr0	175522051	4.89528e-05	4.31022	0.379167	45.5	0.130917	0.868919	NA
chr0	179878184	0.000871436	3.05976	0.2	24	0.0900044	0.432884	NA
chr0	181478061	0.000170426	3.76846	0.179167	21.5	0.113315	0.135177	NA
chr0	182308567	0.000308326	3.51099	0.3625	43.5	0.104878	0.799923	NA
chr0	183760553	0.000345495	3.46156	0.370833	44.5	0.103254	0.80876	NA
chr0	190416265	0.00122452	2.91203	0.375	45	0.0851159	0.953215	0.00588901
chr0	30949322	0.000801963	3.09585	0.395833	47.5	0.0911973	0.0731412	0.965783
chr0	30950558	0.00113482	2.94507	0.383333	46	0.0862098	0.025017	0.963794
chr0	30955498	0.00104477	2.98098	0.404167	48.5	0.0873983	0.0335957	0.929844
chr0	31225540	0.000620251	3.20743	0.195833	23.5	0.0948828	0.43527	NA
chr0	31225920	0.000630518	3.2003	0.454167	54.5	0.0946475	0.219113	0.495383
chr0	34898519	0.00078078	3.10747	0.108333	13	0.0915815	0.342719	1
chr0	34899897	0.00054078	3.26698	0.108333	13	0.0968472	0.345578	1
chr0	37120112	2.66028e-05	4.57507	0.416667	50	0.13944	0.909209	-0.00859895
chr0	37120172	4.05308e-05	4.39221	0.420833	50.5	0.133562	0.880856	-0.00514904
chr0	38957556	0.000221616	3.6544	0.479167	57.5	0.109583	0.868448	NA
chr0	39466546	0.000721213	3.14194	0.116667	14	0.0927202	0.166087	0.620941
chr0	42729094	0.000455571	3.34144	0.0875	10.5	0.0993015	0.203505	NA
chr0	50194419	0.000162599	3.78888	0.183333	22	0.113982	0.142171	NA
chr0	52305224	0.000514339	3.28875	0.3875	46.5	0.0975651	0.913462	0.189474
chr0	55200802	0.001173	2.9307	0.383333	46	0.085734	0.90555	0.189474
chr0	55807312	0.000570797	3.24352	0.35	42	0.0960735	0.331767	0.729099
chr0	56341577	0.000527361	3.27789	0.175	21	0.0972071	0.178412	NA
chr0	60839542	0.000555262	3.2555	0.454167	54.5	0.0964687	0.265818	0.427505
chr0	61522368	0.000326515	3.4861	0.408333	49	0.104061	0.555991	0.335488
chr0	62977510	0.000676254	3.16989	0.125	15	0.0936434	-0.00999628	0.460664
chr0	63261390	0.00116983	2.93188	0.108333	13	0.085773	0.0723055	NA
chr0	63488512	0.000135147	3.86919	0.458333	55	0.116604	0.846054	NA
chr0	65902411	2.07872e-05	4.6822	0.366667	44	0.142871	0.571427	0.100228
chr0	70087879	0.00120406	2.91935	0.383333	46	0.0853582	0.690613	-0.0238496
chr0	71521748	0.00121294	2.91616	0.329167	39.5	0.0852526	0.560281	-0.0199155
chr0	73959382	0.000246224	3.60867	0.266667	32	0.108084	0.673044	NA
chr0	74725056	0.000360313	3.44332	0.441667	53	0.102654	1	NA
chr0	76863798	0.000808337	3.09241	0.445833	53.5	0.0910836	0.951205	NA
chr0	79720133	0.000163259	3.78712	0.179167	21.5	0.113925	0.139492	NA
chr0	80397097	0.000514374	3.28872	0.125	15	0.0975641	0.25495	NA
chr0	86685531	0.000116912	3.93214	0.158333	19	0.118656	0.0997844	0.781043
chr0	89254045	0.00113398	2.94539	0.166667	20	0.0862204	0.314093	NA
chr1	15488647	0.000132784	3.87685	0.345833	41.5	0.116854	0.542472	NA
chr1	15537009	0.000598417	3.223	0.2875	34.5	0.0953964	0.139888	-0.0259093
chr1	15537147	0.000798483	3.09773	0.183333	22	0.0912597	0.319477	NA
chr1	15556452	9.58178e-05	4.01855	0.354167	42.5	0.121468	0.574067	NA
chr1	16062266	0.000423928	3.37271	0.35	42	0.100331	0.122254	0.934282
chr1	16071188	0.000303757	3.51747	0.341667	41	0.105091	0.148281	0.896323
chr1	16072185	8.61085e-05	4.06495	0.35	42	0.122975	0.128434	0.90327
chr1	16073264	0.000107313	3.96935	0.3375	40.5	0.119867	0.0993189	0.966936
chr1	16074330	0.000347407	3.45916	0.3375	40.5	0.103175	0.109705	0.932138
chr1	19026336	0.000299984	3.5229	0.320833	38.5	0.10527	0.938913	0.0334572
chr1	19836457	0.000457058	3.34003	0.3875	46.5	0.0992549	0.96	0.0204082
chr1	20239329	0.000910636	3.04065	0.175	21	0.0893725	0.33256	0.893618
chr1	29810567	0.000374989	3.42598	0.116667	14	0.102084	0.292907	0.857259
chr1	29810585	0.000374989	3.42598	0.116667	14	0.102084	0.315538	0.848322
chr1	34707409	0.00114019	2.94302	0.233333	28	0.0861419	0.195492	-0.0682081
chr1	34722837	0.000359647	3.44412	0.1	12	0.102681	0.0751754	NA
chr1	34728857	0.000401154	3.39669	0.104167	12.5	0.10112	0.0765743	NA
chr1	34728858	0.000401154	3.39669	0.104167	12.5	0.10112	0.0765743	NA
chr1	34729916	0.000401154	3.39669	0.104167	12.5	0.10112	0.0687679	NA
chr1	37414070	0.00113553	2.9448	0.454167	54.5	0.0862008	0.664285	0.00277008
chr1	37760753	0.00106532	2.97252	0.0958333	11.5	0.0871183	0.220192	0.572019
chr1	46436386	9.62e-05	4.01682	0.2375	28.5	0.121411	0.496357	NA
chr1	46436534	0.000203779	3.69084	0.241667	29	0.110776	0.492143	NA
chr1	46738575	0.000251475	3.5995	0.279167	33.5	0.107783	0.617155	NA
chr1	48144730	7.28324e-05	4.13768	0.316667	38	0.125335	0.677568	NA
chr1	52548495	0.000602936	3.21973	0.4875	58.5	0.0952886	0.856342	0.0146977
chr1	53567613	0.000429741	3.36679	0.2375	28.5	0.100136	0.455222	NA
chr1	55996943	0.00117929	2.92838	0.454167	54.5	0.0856572	0.510068	-0.0345621
chr1	60705930	0.00116	2.93554	0.320833	38.5	0.0858943	0.209295	0.0997442
chr1	61497980	0.000286248	3.54326	0.2	24	0.105938	0.217328	NA
chr2	15872983	0.000742332	3.1294	0.129167	15.5	0.0923061	0.232566	NA
chr2	15878605	0.000215433	3.66669	0.129167	15.5	0.109985	0.274714	NA
chr2	16503169	0.0011576	2.93644	0.220833	26.5	0.0859241	-0.00158456	-0.0634802
chr2	29676417	1.38267e-05	4.85928	0.475	57	0.14852	0.904207	-0.0333745
chr2	30925174	0.00116706	2.93291	0.108333	13	0.085807	0.343691	0.931352
chr2	31901476	9.44282e-05	4.0249	0.470833	56.5	0.121674	0.930877	NA
chr2	34894452	0.000787148	3.10394	0.145833	17.5	0.0914649	0.314718	NA
chr2	34904864	0.000861	3.065	0.1375	16.5	0.0901775	0.283709	NA
chr2	34907418	8.63227e-05	4.06387	0.383333	46	0.12294	0.602635	0.00588901
chr2	36685431	0.000977734	3.00978	0.104167	12.5	0.0883512	0.153653	NA
chr2	38345745	0.000630862	3.20007	0.158333	19	0.0946397	0.250694	-0.0382514
chr2	40797023	0.000288107	3.54045	0.191667	23	0.105846	0.449529	NA
chr2	41841320	0.000588378	3.23034	0.279167	33.5	0.0956388	0.630713	NA
chr2	41855800	0.000261715	3.58217	0.3	36	0.107215	0.515132	NA
chr2	6077203	0.000460364	3.3369	0.383333	46	0.0991517	0.840724	0.160643
chr2	6078022	0.00116342	2.93426	0.495833	59.5	0.085852	0.788086	0.0044102
chr2	6088811	0.000934994	3.02919	0.491667	59	0.0889934	0.79539	-0.0408922
chr2	6127397	0.000314234	3.50275	0.495833	59.5	0.104608	0.809843	-0.0408922
chr2	6127398	0.000147689	3.83065	0.495833	59.5	0.115346	0.809843	-0.0408922
chr3	10314570	0.000251407	3.59962	0.204167	24.5	0.107787	0.402734	0.858499
chr3	10315845	0.000251407	3.59962	0.204167	24.5	0.107787	0.397153	0.92845
chr3	10317031	0.000251407	3.59962	0.204167	24.5	0.107787	0.393799	0.858499
chr3	10317851	0.0002732	3.56352	0.2	24	0.106603	0.377086	0.858499
chr3	10344868	0.000225554	3.64675	0.266667	32	0.109332	0.297177	0.804098
chr3	1171795	0.000580004	3.23657	0.220833	26.5	0.0958443	0.447659	NA
chr3	13168869	0.000777874	3.10909	0.125	15	0.091635	0.372809	1
chr3	13170758	0.000777874	3.10909	0.125	15	0.091635	0.389622	1
chr3	13206270	0.00059832	3.22307	0.129167	15.5	0.0953988	0.359115	1
chr3	13214907	0.000777874	3.10909	0.125	15	0.091635	0.425015	1
chr3	13219251	0.00113893	2.9435	0.125	15	0.0861578	0.36484	0.966139
chr3	13220660	0.000777874	3.10909	0.125	15	0.091635	0.362457	1
chr3	13265122	3.09115e-05	4.50988	0.441667	53	0.137348	0.797562	NA
chr3	13266289	0.000193184	3.71403	0.425	51	0.111535	0.72918	NA
chr3	13297460	0.00116669	2.93305	0.345833	41.5	0.0858116	0.794458	NA
chr3	13513835	0.000246258	3.60861	0.366667	44	0.108082	0.818223	NA
chr3	13778088	0.000236728	3.62575	0.129167	15.5	0.108644	-0.0218746	0.409121
chr3	13953098	0.000197067	3.70539	0.3125	37.5	0.111252	0.822951	NA
chr3	17403657	0.00015357	3.81369	0.408333	49	0.114793	0.975236	-0.0157958
chr3	17988527	0.000253988	3.59519	0.166667	20	0.107642	0.348225	NA
chr3	27724431	0.000357214	3.44707	0.404167	48.5	0.102778	0.700795	NA
chr3	2782194	0.00012993	3.88629	0.0875	10.5	0.117162	-0.0229429	0.181987
chr3	29219400	0.000292143	3.5344	0.329167	39.5	0.105647	0.746371	NA
chr3	30356389	0.000579082	3.23726	0.325	39	0.0958671	0.65826	NA
chr3	31611907	0.000547888	3.26131	0.191667	23	0.0966602	0.438795	NA
chr3	31644237	0.000494485	3.30585	0.416667	50	0.0981286	0.785702	NA
chr3	31647145	0.000296024	3.52867	0.2375	28.5	0.105459	0.419625	0.00588901
chr3	31652803	0.000202982	3.69254	0.183333	22	0.110832	0.40371	NA
chr3	31676227	0.00117398	2.93034	0.1875	22.5	0.085722	0.368716	NA
chr3	31782925	0.000819737	3.08633	0.2375	28.5	0.0908826	0.576998	NA
chr3	3655438	0.000399137	3.39888	0.404167	48.5	0.101192	0.878582	0.046276
chr3	40504611	0.000267238	3.5731	0.2625	31.5	0.106917	0.111657	0.849748
chr3	40504856	2.04302e-05	4.68973	0.275	33	0.143112	0.0670689	0.858499
chr3	6978194	0.00114451	2.94138	0.416667	50	0.0860875	0.53435	-0.0730576
chr3	6978242	0.000349657	3.45636	0.375	45	0.103083	0.439147	-0.0318157
chr4	12415921	0.000316722	3.49932	0.475	57	0.104495	0.910576	NA
chr4	19998971	5.24696e-05	4.28009	0.341667	41	0.129944	0.448326	-0.0347144
chr4	21257658	0.000715161	3.1456	0.208333	25	0.0928411	0.385137	NA
chr4	21258160	0.000624543	3.20444	0.191667	23	0.094784	0.358975	NA
chr4	2494825	0.000783182	3.10614	0.225	27	0.0915375	0.3727	NA
chr4	293124	5.77917e-05	4.23813	0.458333	55	0.128588	0.519877	-0.0591175
chr4	29797013	0.000191128	3.71868	0.170833	20.5	0.111687	0.160474	NA
chr4	29799436	1.5749e-05	4.80275	0.454167	54.5	0.14672	0.977068	NA
chr4	29952595	0.00121132	2.91674	0.1375	16.5	0.0852717	0.138486	NA
chr4	33625520	0.000368706	3.43332	0.254167	30.5	0.102326	0.458469	NA
chr4	35811981	0.000340224	3.46823	0.4375	52.5	0.103473	0.675037	0.41519
chr4	35819683	0.000780609	3.10757	0.445833	53.5	0.0915847	0.671376	0.41519
chr4	35821717	0.000883593	3.05375	0.4	48	0.0898055	0.500484	0.60181
chr4	35822450	0.000826449	3.08278	0.4	48	0.0907655	0.547356	0.642147
chr4	35822741	0.000893285	3.04901	0.391667	47	0.0896489	0.542772	0.569892
chr4	41649494	0.00111522	2.95264	0.1875	22.5	0.0864604	-0.0240812	-0.0471525
chr4	4792248	0.000475536	3.32282	0.208333	25	0.0986878	0.39174	0.0238923
chr4	4792249	0.000421808	3.37489	0.204167	24.5	0.100403	0.416972	NA
chr4	4793442	1.42223e-05	4.84703	0.208333	25	0.148131	0.449206	NA
chr4	5762598	0.000605945	3.21757	0.170833	20.5	0.0952173	0.315428	NA
chr4	5831223	0.000395878	3.40244	0.15	18	0.10131	0.287049	NA
chr4	5833543	0.00029905	3.52426	0.1625	19.5	0.105314	0.300177	NA
chr4	6101341	0.000140647	3.85187	0.2875	34.5	0.116039	0.589713	NA
chr4	6723437	0.000812518	3.09017	0.1625	19.5	0.0910096	0.311937	NA
chr4	8772957	0.000728702	3.13745	0.408333	49	0.092572	0.974624	NA
chr5	12523590	0.000450068	3.34672	0.345833	41.5	0.0994753	0.952087	0.0543616
chr5	17058886	0.000962784	3.01647	0.108333	13	0.0885726	0.0675794	NA
chr5	18071389	0.00115286	2.93822	0.4375	52.5	0.085983	0.505947	NA
chr5	18118411	0.000820221	3.08607	0.191667	23	0.0908741	0.403458	NA
chr5	18126343	0.00115584	2.9371	0.441667	53	0.0859459	0.224375	0.414325
chr5	18134520	0.00118507	2.92626	0.454167	54.5	0.0855868	0.164495	0.484815
chr5	20059255	0.000359933	3.44378	0.345833	41.5	0.102669	0.642195	NA
chr5	20223211	0.000423362	3.37329	0.366667	44	0.10035	0.602435	NA
chr5	2453050	0.00102585	2.98892	0.1875	22.5	0.087661	0.338696	NA
chr5	28384396	0.00119382	2.92306	0.116667	14	0.085481	0.200375	-0.0408922
chr5	294380	0.000545923	3.26287	0.441667	53	0.0967117	0.988388	NA
chr5	301309	0.000611804	3.21339	0.45	54	0.0950793	0.976828	NA
chr5	31124344	0.000213389	3.67083	0.475	57	0.110121	0.907977	NA
chr5	6882016	0.000953079	3.02087	0.133333	16	0.0887182	0.337029	0.858499
chr6	13533589	0.000225324	3.64719	0.266667	32	0.109347	0.625292	NA
chr6	18581005	0.000422426	3.37425	0.345833	41.5	0.100382	0.399988	0.0578158
chr6	2669352	0.000742556	3.12927	0.341667	41	0.0923018	0.195668	0.545436
chr6	2706917	0.000601829	3.22053	0.433333	52	0.0953149	0.500665	-0.0789207
chr6	2711484	0.00025209	3.59845	0.445833	53.5	0.107749	0.547328	-0.0589963
chr6	4868075	0.00048436	3.31483	0.333333	40	0.0984247	0.751978	NA
chr6	4868076	0.00048436	3.31483	0.333333	40	0.0984247	0.751978	NA
chr6	4889267	0.000436367	3.36015	0.329167	39.5	0.0999175	0.747976	NA
chr6	5575004	0.000416593	3.38029	0.175	21	0.100581	0.136576	NA

## Sheet: Min_temp
chr	positions	scores	p	mafs	macs	genotype_var_perc	fst_pop3vs.non3	fst_pop1vs2
chr0	100070301	8.84422e-05	3.50124	0.129167	15.5	0.122598	0.0340374	0.440889
chr0	100071310	0.00024842	4.3878	0.129167	15.5	0.107957	0.0278517	0.579158
chr0	109107402	0.000337489	3.66624	0.175	21	0.103589	0.153427	NA
chr0	110008177	2.36895e-05	3.36276	0.0916667	11	0.141055	0.257782	0.747191
chr0	111713747	0.000482732	4.16545	0.0875	10.5	0.0984729	0.364782	1
chr0	116891118	0.000391318	4.20986	0.104167	12.5	0.101475	0.275875	0.781043
chr0	122050632	0.000163779	4.08616	0.1	12	0.11388	0.240008	0.714895
chr0	123061390	0.000447257	4.16545	0.108333	13	0.0995649	0.315613	0.811431
chr0	137398171	0.000501741	3.34944	0.108333	13	0.0979201	0.240936	0.761431
chr0	138338742	0.000249242	3.52253	0.1	12	0.10791	0.244065	0.754522
chr0	138682007	1.86421e-06	3.35498	0.0875	10.5	0.175875	0.219685	0.846743
chr0	143871246	0.000308936	3.4943	0.104167	12.5	0.10485	0.369606	0.857143
chr0	143871247	0.000308936	3.29685	0.104167	12.5	0.10485	0.369606	0.857143
chr0	148802173	0.000355918	3.53583	0.133333	16	0.10283	0.406373	1
chr0	15007922	0.000315324	3.53583	0.104167	12.5	0.104558	0.414057	0.667761
chr0	150899412	4.09448e-05	4.68536	0.1	12	0.13342	0.314488	0.926769
chr0	154565220	0.000215657	3.58847	0.120833	14.5	0.10997	0.0748544	0.926063
chr0	163234650	0.000433746	4.01632	0.375	45	0.100004	0.619996	-0.0347144
chr0	172520366	6.83206e-05	3.5341	0.1125	13.5	0.126235	0.321756	1
chr0	172521126	6.16789e-05	3.37436	0.116667	14	0.127673	0.344571	1
chr0	172521835	8.20054e-05	4.65268	0.1125	13.5	0.123664	0.293081	1
chr0	172522250	6.83206e-05	5.09319	0.1125	13.5	0.126235	0.360303	1
chr0	173589063	0.000447257	4.97284	0.108333	13	0.0995649	0.336136	0.821904
chr0	173594001	0.000300239	4.38404	0.1125	13.5	0.105258	0.37869	0.793141
chr0	174757584	0.000441591	3.57718	0.116667	14	0.0997473	0.312049	1
chr0	182028960	0.000320409	3.41801	0.0875	10.5	0.10433	0.276086	0.586293
chr0	191805293	0.000504839	3.70039	0.116667	14	0.097832	0.352809	0.849748
chr0	191943960	0.000291188	3.51945	0.1	12	0.105694	0.228931	0.737327
chr0	191950396	0.000291188	4.13919	0.1	12	0.105694	0.247	0.767956
chr0	192057223	2.06369e-05	3.68668	0.0875	10.5	0.142972	0.204336	0.536228
chr0	25731971	0.000257947	3.64171	0.0875	10.5	0.107422	0.173736	0.632058
chr0	25738820	9.63111e-05	3.64171	0.0958333	11.5	0.121395	0.0888156	0.725791
chr0	34556428	0.000292348	3.29382	0.325	39	0.105637	0.0337924	0.832599
chr0	34898316	0.00042232	3.29382	0.104167	12.5	0.100385	0.353272	1
chr0	34898519	2.22495e-05	3.66189	0.108333	13	0.141927	0.342719	1
chr0	34899897	8.06888e-06	3.45696	0.108333	13	0.155941	0.345578	1
chr0	34900390	1.06454e-05	3.29519	0.104167	12.5	0.152129	0.333875	1
chr0	34900697	4.13005e-05	4.30531	0.1125	13.5	0.133299	0.349828	1
chr0	35173024	0.000264741	3.42309	0.116667	14	0.107051	0.0157944	0.5003
chr0	36383335	0.000381934	3.35251	0.15	18	0.101822	0.140668	0.92845
chr0	37120112	0.000199345	3.53932	0.416667	50	0.111089	0.909209	-0.00859895
chr0	37120172	0.000302378	5.20978	0.420833	50.5	0.105156	0.880856	-0.00514904
chr0	39466546	7.25791e-05	3.70953	0.116667	14	0.125384	0.166087	0.620941
chr0	39466566	0.000205741	3.4294	0.1125	13.5	0.11064	0.170684	0.527205
chr0	41485561	0.000228188	3.30111	0.0875	10.5	0.109167	0.284245	0.872456
chr0	41485870	0.000228188	3.25163	0.0875	10.5	0.109167	0.291922	0.830351
chr0	41486781	0.000508376	5.27525	0.0958333	11.5	0.0977321	0.306029	0.890235
chr0	41486897	0.000508376	3.47243	0.0958333	11.5	0.0977321	0.277106	0.888668
chr0	41486942	0.000217826	3.25604	0.0916667	11	0.109828	0.282468	0.890235
chr0	42729094	0.000349176	3.47069	0.0875	10.5	0.103103	0.203505	NA
chr0	50194419	0.000506772	3.82209	0.183333	22	0.0977772	0.142171	NA
chr0	62977510	4.95096e-05	3.3222	0.125	15	0.130759	-0.00999628	0.460664
chr0	63488512	0.00037749	4.27399	0.458333	55	0.101989	0.846054	NA
chr0	65753915	0.00044411	3.3239	0.1125	13.5	0.0996659	0.30778	0.931352
chr0	70549412	0.000288853	4.17832	0.104167	12.5	0.105809	0.313973	0.919831
chr0	76157418	6.16901e-06	3.24784	0.0875	10.5	0.159621	0.198624	0.761431
chr0	76551400	0.000195196	3.6269	0.1125	13.5	0.111388	0.268156	0.815779
chr0	79598672	0.000372051	4.45414	0.145833	17.5	0.102197	0.0700842	0.405941
chr0	79720133	0.000499909	5.19812	0.179167	21.5	0.0979725	0.139492	NA
chr0	80397097	0.00056023	5.19812	0.125	15	0.0963412	0.25495	NA
chr0	86685531	5.30582e-06	3.34077	0.158333	19	0.161682	0.0997844	0.781043
chr0	97269536	0.000336954	3.25788	0.220833	26.5	0.103611	0.2273	0.78224
chr0	97270095	0.000554576	3.25788	0.229167	27.5	0.0964865	0.201654	0.780966
chr1	15500409	0.000338309	3.25788	0.158333	19	0.103554	0.325437	NA
chr1	15537009	0.00015063	3.25788	0.2875	34.5	0.115067	0.139888	-0.0259093
chr1	20239329	0.000476209	3.25788	0.175	21	0.0986676	0.33256	0.893618
chr1	24487564	5.32118e-05	3.25788	0.0958333	11.5	0.129747	0.265675	0.858499
chr1	24490773	0.000474356	3.25788	0.108333	13	0.0987234	0.27499	0.846743
chr1	24504797	6.63257e-05	3.25788	0.1	12	0.126652	0.227413	0.788092
chr1	24952193	0.000565141	3.25788	0.104167	12.5	0.0962161	0.294229	0.881118
chr1	25125170	0.000236101	3.25788	0.0916667	11	0.108682	0.273405	0.841864
chr1	29810559	3.51448e-05	3.25788	0.129167	15.5	0.135556	0.289432	0.857259
chr1	29810567	6.33699e-06	3.38641	0.116667	14	0.159254	0.292907	0.857259
chr1	29810585	6.33699e-06	4.45645	0.116667	14	0.159254	0.315538	0.848322
chr1	29851072	0.000456283	3.24297	0.15	18	0.0992791	0.38025	0.921527
chr1	30004035	0.000552234	3.59583	0.108333	13	0.0965471	0.293469	0.775013
chr1	30007414	0.000552234	3.4461	0.108333	13	0.0965471	0.307797	0.775013
chr1	30008150	0.000552234	4.20891	0.108333	13	0.0965471	0.310631	0.775013
chr1	30012977	0.000552234	4.08618	0.108333	13	0.0965471	0.287916	0.775013
chr1	30015294	0.000552234	3.2462	0.108333	13	0.0965471	0.301783	0.841864
chr1	30018254	0.000552234	4.05551	0.108333	13	0.0965471	0.278634	0.775013
chr1	30018404	0.000552234	4.64487	0.108333	13	0.0965471	0.251418	0.747191
chr1	30032297	0.000552234	3.34387	0.108333	13	0.0965471	0.284028	0.775013
chr1	30032702	0.000552234	3.39337	0.108333	13	0.0965471	0.285519	0.768635
chr1	30080162	0.000552234	3.66286	0.108333	13	0.0965471	0.30452	0.775013
chr1	30081356	0.000552234	3.48606	0.108333	13	0.0965471	0.316217	0.775013
chr1	34722837	0.000410759	3.27505	0.1	12	0.100782	0.0751754	NA
chr1	37760753	3.49585e-05	3.57982	0.0958333	11.5	0.13563	0.220192	0.572019
chr1	4839614	0.00057152	3.57982	0.108333	13	0.0960554	0.262169	0.846743
chr2	15105335	0.00025361	3.57982	0.0916667	11	0.107663	0.294488	0.691011
chr2	23353994	0.000358012	3.65176	0.108333	13	0.102746	0.314488	0.846743
chr2	23365150	6.18148e-05	3.2774	0.104167	12.5	0.127642	0.323847	0.92845
chr2	23365266	8.20006e-05	3.40943	0.104167	12.5	0.123664	0.329654	0.922597
chr2	29046446	0.000567289	3.28914	0.104167	12.5	0.0961618	0.369771	0.74815
chr2	29782191	8.8001e-05	3.28914	0.1	12	0.122669	0.234951	0.922597
chr2	30925174	2.26533e-05	3.28914	0.108333	13	0.141677	0.343691	0.931352
chr2	31124216	0.000453034	3.28914	0.104167	12.5	0.0993813	0.230381	0.810127
chr2	34911319	0.000404235	3.984	0.183333	22	0.101011	0.368287	NA
chr2	35757857	0.000217338	3.984	0.1125	13.5	0.10986	0.308876	0.854256
chr2	35768451	0.000326545	3.55882	0.0916667	11	0.104059	0.209497	0.563413
chr3	10089698	0.000530826	3.45011	0.1375	16.5	0.0971133	0.240978	0.775013
chr3	10314570	0.000263135	3.45011	0.204167	24.5	0.107138	0.402734	0.858499
chr3	10315845	0.000263135	3.45011	0.204167	24.5	0.107138	0.397153	0.92845
chr3	10317031	0.000263135	3.48299	0.204167	24.5	0.107138	0.393799	0.858499
chr3	10317851	0.000222965	4.20368	0.2	24	0.109496	0.377086	0.858499
chr3	10344868	0.000527959	3.45011	0.266667	32	0.0971909	0.297177	0.804098
chr3	11113790	0.000389556	3.45011	0.0958333	11.5	0.10154	0.260651	0.0709982
chr3	13155924	0.000513875	3.45011	0.108333	13	0.097578	0.326848	0.931352
chr3	13156956	0.000513875	3.45011	0.108333	13	0.097578	0.352559	0.926769
chr3	13164426	0.000513875	3.984	0.108333	13	0.097578	0.332937	1
chr3	13164462	0.000513875	4.13215	0.108333	13	0.097578	0.316217	0.926063
chr3	13168869	0.000103753	3.5067	0.125	15	0.120344	0.372809	1
chr3	13170758	0.000103753	3.984	0.125	15	0.120344	0.389622	1
chr3	13170979	0.000276174	3.66924	0.120833	14.5	0.106449	0.324576	0.929135
chr3	13179331	0.000354724	3.32268	0.129167	15.5	0.102878	0.357672	1
chr3	13180390	0.000354724	4.16595	0.129167	15.5	0.102878	0.357551	1
chr3	13197903	0.000354724	4.16595	0.129167	15.5	0.102878	0.399243	1
chr3	13205819	0.000328862	4.5198	0.120833	14.5	0.103958	0.388578	1
chr3	13206270	6.25638e-05	3.24292	0.129167	15.5	0.127473	0.359115	1
chr3	13207791	0.000354724	3.29119	0.129167	15.5	0.102878	0.400411	1
chr3	13207878	0.000354724	3.29119	0.129167	15.5	0.102878	0.386707	1
chr3	13214842	0.000354724	3.56015	0.129167	15.5	0.102878	0.422414	1
chr3	13214843	0.000354724	3.56015	0.129167	15.5	0.102878	0.422414	1
chr3	13214907	0.000103753	3.37973	0.125	15	0.120344	0.425015	1
chr3	13218011	7.37655e-05	3.38425	0.125	15	0.125156	0.331076	0.965006
chr3	13219251	0.000311389	4.76404	0.125	15	0.104737	0.36484	0.966139
chr3	13220660	0.000103753	3.42781	0.125	15	0.120344	0.362457	1
chr3	13265122	0.000214172	3.42781	0.441667	53	0.110069	0.797562	NA
chr3	13266289	0.000475684	3.31435	0.425	51	0.0986834	0.72918	NA
chr3	13599492	6.8242e-05	3.42698	0.0958333	11.5	0.126251	0.285468	0.742249
chr3	13609173	6.8242e-05	4.34919	0.0958333	11.5	0.126251	0.345161	0.879019
chr3	13778088	3.02135e-05	4.66325	0.129167	15.5	0.137666	-0.0218746	0.409121
chr3	13832744	0.000571586	5.08795	0.141667	17	0.0960537	0.330012	0.931352
chr3	13858441	0.000511452	3.42698	0.0958333	11.5	0.0976456	0.318339	0.858499
chr3	13881536	0.000511452	3.32435	0.0958333	11.5	0.0976456	0.296762	0.799682
chr3	25551277	0.000275325	3.32435	0.108333	13	0.106493	0.375408	1
chr3	25564488	0.000275325	3.53858	0.108333	13	0.106493	0.384548	1
chr3	25971272	0.00041713	3.43374	0.120833	14.5	0.100562	0.328551	0.929135
chr3	27226374	0.000412811	3.43374	0.0958333	11.5	0.100711	0.091072	0.60181
chr3	2782194	1.7217e-05	3.43374	0.0875	10.5	0.145485	-0.0229429	0.181987
chr3	32759526	0.000373413	3.27726	0.1125	13.5	0.102144	0.348331	0.926063
chr3	32759736	0.000373413	3.32506	0.1125	13.5	0.102144	0.362019	0.926063
chr3	37076269	0.000484898	3.64286	0.1125	13.5	0.0984088	0.183964	NA
chr3	392869	0.000374127	3.27318	0.0875	10.5	0.102117	0.264423	0.821904
chr3	40504856	4.47519e-05	3.36415	0.275	33	0.132175	0.0670689	0.858499
chr3	40574150	2.17144e-05	3.41445	0.1	12	0.142265	0.311468	0.822171
chr3	40579287	8.16679e-06	3.41445	0.0958333	11.5	0.155775	0.265414	0.854256
chr3	414915	0.000374127	3.29608	0.0875	10.5	0.102117	0.253139	0.81221
chr3	44305696	0.000473862	3.29608	0.141667	17	0.0987383	0.397403	0.931994
chr3	44305734	0.000473862	3.60632	0.141667	17	0.0987383	0.366709	0.932138
chr3	44305784	0.000289346	4.30604	0.1375	16.5	0.105784	0.426934	0.929535
chr3	44307051	0.000368346	3.36496	0.125	15	0.102339	0.342683	0.850431
chr3	44307075	0.000368346	3.83994	0.125	15	0.102339	0.336055	0.843568
chr3	44307098	0.000368346	3.32841	0.125	15	0.102339	0.343252	0.837948
chr3	44307136	0.000528124	4.104	0.116667	14	0.0971864	0.372638	0.929135
chr4	14099832	0.000473087	4.104	0.120833	14.5	0.0987617	0.380313	1
chr4	19998971	0.000227582	4.1954	0.341667	41	0.109205	0.448326	-0.0347144
chr4	293124	0.000533115	4.1954	0.458333	55	0.0970517	0.519877	-0.0591175
chr4	29799436	0.00043236	4.1954	0.454167	54.5	0.100049	0.977068	NA
chr4	32773005	0.000385081	4.104	0.104167	12.5	0.101705	0.326348	0.92351
chr4	32774105	0.000385081	4.104	0.104167	12.5	0.101705	0.316498	0.931352
chr4	32918287	0.000505736	4.104	0.104167	12.5	0.0978066	0.278433	0.767956
chr4	32918289	0.000505736	4.1954	0.104167	12.5	0.0978066	0.278433	0.767956
chr4	33625520	0.000247561	4.104	0.254167	30.5	0.108007	0.458469	NA
chr4	40869945	4.94267e-05	4.104	0.116667	14	0.130782	0.325417	0.966985
chr5	6881952	0.000431561	4.30963	0.129167	15.5	0.100076	0.365512	0.844949
chr5	6882016	0.000144563	4.104	0.133333	16	0.11565	0.337029	0.858499
chr6	25985983	0.000469455	4.104	0.108333	13	0.0988719	0.269361	0.836661
chr6	25986438	7.87051e-05	4.104	0.104167	12.5	0.124243	0.313722	0.77123
chr6	25986464	7.87051e-05	4.104	0.104167	12.5	0.124243	0.27701	0.758574
chr6	25986480	6.37674e-05	4.104	0.1	12	0.127205	0.244561	0.758574
chr6	25986501	6.37674e-05	4.104	0.1	12	0.127205	0.280131	0.77123
chr6	25986513	6.37674e-05	4.104	0.1	12	0.127205	0.262065	0.758574
chr6	25986550	7.87051e-05	4.104	0.104167	12.5	0.124243	0.285188	0.750824
chr6	25986619	7.87051e-05	4.104	0.104167	12.5	0.124243	0.300145	0.764032
chr6	25986650	7.87051e-05	4.104	0.104167	12.5	0.124243	0.300145	0.764032
chr6	25986927	6.37674e-05	4.1954	0.1	12	0.127205	0.280131	0.77123
chr6	25987596	7.87051e-05	4.104	0.104167	12.5	0.124243	0.29943	0.748051
chr6	25987631	7.87051e-05	4.1954	0.104167	12.5	0.124243	0.33692	0.729483
chr6	25987810	4.90192e-05	4.1954	0.1125	13.5	0.130898	0.280404	0.764032
chr6	25988050	7.87051e-05	3.71283	0.104167	12.5	0.124243	0.263951	0.854256
chr6	25988077	7.87051e-05	3.71283	0.104167	12.5	0.124243	0.263951	0.854256
chr6	25988265	7.87051e-05	3.71283	0.104167	12.5	0.124243	0.300145	0.756326
chr6	25988275	7.87051e-05	3.71283	0.104167	12.5	0.124243	0.300145	0.764032
chr6	25988290	7.87051e-05	3.32841	0.104167	12.5	0.124243	0.286579	0.77123
chr6	25988301	7.87051e-05	3.71283	0.104167	12.5	0.124243	0.289239	0.77123
chr6	25988331	7.87051e-05		0.104167	12.5	0.124243	0.305105	0.77123
chr6	25988570	7.87051e-05		0.104167	12.5	0.124243	0.290456	0.750824
chr6	25988654	7.87051e-05		0.104167	12.5	0.124243	0.314488	0.756326
chr6	25988902	7.87051e-05		0.104167	12.5	0.124243	0.3087	0.742521
chr6	25990183	6.37674e-05		0.1	12	0.127205	0.256844	0.831098
chr6	25990308	7.87051e-05		0.104167	12.5	0.124243	0.282519	0.844949
chr6	25990341	6.37674e-05		0.1	12	0.127205	0.264603	0.844949
chr6	25990355	6.37674e-05		0.1	12	0.127205	0.239621	0.750824
chr6	25990487	0.000193716		0.104167	12.5	0.111496	0.337245	0.702194
chr6	25990501	0.000193716		0.104167	12.5	0.111496	0.319887	0.702194
chr6	25990505	0.000193716		0.104167	12.5	0.111496	0.337245	0.689777
chr6	25990537	0.000193716		0.104167	12.5	0.111496	0.233462	0.667073
chr6	25990557	0.000469455		0.108333	13	0.0988719	0.279392	0.694856
chr6	25990589	0.000193716		0.104167	12.5	0.111496	0.282338	0.683402

## Sheet: Altitude
chr	positions	scores	p	mafs	macs	genotype_var_perc	fst_pop3vs.non3	fst_pop1vs2
chr0	100753377	0.00117277	2.93079	0.2375	28.5	0.0857368	0.437535	NA
chr0	106078368	1.43736e-05	4.84243	0.120833	14.5	0.147984	-0.00140548	-0.0728471
chr0	107509906	0.00115709	2.93663	0.4375	52.5	0.0859303	0.760862	NA
chr0	110946245	0.00107237	2.96965	0.429167	51.5	0.0870235	0.768203	-0.0189944
chr0	113986802	0.000259829	3.58531	0.0875	10.5	0.107318	0.0794704	NA
chr0	114394832	0.00140483	2.85238	0.1625	19.5	0.0831399	0.09476	-0.0365854
chr0	114394839	0.00140483	2.85238	0.1625	19.5	0.0831399	0.0931488	-0.0346139
chr0	121935332	0.000231573	3.63531	0.1	12	0.108957	0.140902	NA
chr0	127347090	0.00078108	3.1073	0.15	18	0.091576	0.135361	NA
chr0	127347125	0.000967488	3.01435	0.333333	40	0.0885026	0.057391	0.850431
chr0	127347571	0.00078108	3.1073	0.15	18	0.091576	0.045204	NA
chr0	130824935	0.000589853	3.22926	0.0916667	11	0.095603	0.0841239	-0.00191297
chr0	130824968	0.00056594	3.24723	0.0875	10.5	0.0961959	0.0821184	-0.00481296
chr0	130841769	0.000405848	3.39164	0.104167	12.5	0.100954	0.117048	NA
chr0	130843362	3.65799e-06	5.43676	0.0916667	11	0.166751	0.136576	NA
chr0	130843384	3.65799e-06	5.43676	0.0916667	11	0.166751	0.136576	NA
chr0	130843418	2.94655e-05	4.53069	0.0875	10.5	0.138016	0.120802	NA
chr0	130843423	2.94655e-05	4.53069	0.0875	10.5	0.138016	0.117463	NA
chr0	135439571	0.000892843	3.04923	0.141667	17	0.089656	0.183028	NA
chr0	146528986	0.0010227	2.99025	0.108333	13	0.0877051	0.116371	NA
chr0	151081517	2.51224e-05	4.59994	0.133333	16	0.140237	-0.0205206	0.00277008
chr0	151083289	0.000871167	3.0599	0.220833	26.5	0.0900089	0.188743	0.0538438
chr0	152025716	0.000971632	3.0125	0.158333	19	0.0884412	0.0646508	0.00588901
chr0	152025719	0.000971632	3.0125	0.158333	19	0.0884412	0.0646508	0.00588901
chr0	152649963	0.000674819	3.17081	0.141667	17	0.0936739	0.0768711	0.0462833
chr0	154808818	0.000507515	3.29455	0.3875	46.5	0.0977563	0.735624	NA
chr0	155756206	0.000680832	3.16696	0.3875	46.5	0.0935467	0.374498	0.686884
chr0	155758405	0.000234574	3.62972	0.104167	12.5	0.108774	0.0041713	0.181987
chr0	162657499	0.000829057	3.08142	0.125	15	0.0907203	0.0894086	NA
chr0	163234650	0.000536458	3.27046	0.375	45	0.0969622	0.619996	-0.0347144
chr0	163621296	0.000941132	3.02635	0.108333	13	0.0888994	-0.0139676	0.0199875
chr0	164884241	0.000847495	3.07186	0.183333	22	0.0904045	-0.0200079	-0.0795501
chr0	168116155	0.000631615	3.19955	0.304167	36.5	0.0946226	-0.0179763	0.201035
chr0	168724279	0.000705414	3.15156	0.0958333	11.5	0.093038	NA	NA
chr0	173281716	0.00139567	2.85522	0.479167	57.5	0.083234	0.495434	0.0812065
chr0	177479144	0.000188605	3.72445	0.170833	20.5	0.111876	0.297161	NA
chr0	177483721	1.04904e-05	4.97921	0.15	18	0.152331	0.255353	NA
chr0	24091433	6.80626e-05	4.16709	0.0916667	11	0.126288	0.142312	NA
chr0	24748932	9.94707e-05	4.0023	0.154167	18.5	0.120939	0.115238	-0.0347144
chr0	24749319	0.000499844	3.30117	0.125	15	0.0979743	0.0894705	-0.0503282
chr0	24755738	0.000945427	3.02437	0.154167	18.5	0.088834	0.0945489	-0.0443686
chr0	30003129	6.45689e-05	4.18998	0.216667	26	0.127029	0.152966	0.681679
chr0	30003176	2.73641e-05	4.56282	0.233333	28	0.139047	0.145913	0.72873
chr0	30003958	0.000114965	3.93943	0.229167	27.5	0.118893	0.150193	0.884058
chr0	30005616	0.00112502	2.94884	0.225	27	0.0863345	0.269939	0.843568
chr0	30486879	5.12256e-05	4.29051	0.1125	13.5	0.130281	0.260982	NA
chr0	34374237	0.000941054	3.02639	0.141667	17	0.0889006	0.277852	NA
chr0	37120112	0.000174751	3.75758	0.416667	50	0.112959	0.909209	-0.00859895
chr0	37120172	0.000181697	3.74065	0.420833	50.5	0.112406	0.880856	-0.00514904
chr0	45311192	0.00070987	3.14882	0.104167	12.5	0.0929477	0.159291	NA
chr0	49078791	0.000962485	3.01661	0.108333	13	0.0885771	-0.00532041	NA
chr0	52305224	0.000779855	3.10799	0.3875	46.5	0.0915985	0.913462	0.189474
chr0	55200802	0.00109356	2.96116	0.383333	46	0.0867422	0.90555	0.189474
chr0	57470459	0.000548819	3.26057	0.1125	13.5	0.0966359	0.0373636	NA
chr0	59348952	0.000441409	3.35516	0.429167	51.5	0.0997532	0.541194	0.105001
chr0	59350714	0.00129479	2.8878	0.4375	52.5	0.0843134	0.478038	0.0750908
chr0	61534433	0.000479099	3.31957	0.104167	12.5	0.098581	0.143283	NA
chr0	61535176	0.000479099	3.31957	0.104167	12.5	0.098581	0.178686	NA
chr0	61764051	0.000994917	3.00221	0.433333	52	0.0881009	0.57886	-0.0347144
chr0	63539021	0.0009466	3.02383	0.191667	23	0.0888162	0.352183	NA
chr0	69426233	7.41152e-05	4.13009	0.108333	13	0.125089	0.315789	NA
chr0	70693162	9.36002e-06	5.02872	0.125	15	0.153901	0.0556131	NA
chr0	73353974	0.00094369	3.02517	0.133333	16	0.0888604	0.213164	NA
chr0	73369424	0.000578413	3.23776	0.141667	17	0.0958836	0.132836	NA
chr0	75248266	9.88996e-05	4.00481	0.0916667	11	0.12102	0.0776662	NA
chr0	76017669	7.28154e-05	4.13778	0.104167	12.5	0.125338	-0.0248102	-0.00137788
chr0	76017857	2.76773e-06	5.55788	0.129167	15.5	0.170535	-0.0148577	0.0398335
chr0	77722588	5.92506e-06	5.22731	0.1625	19.5	0.160174	0.152889	NA
chr0	78136362	0.000497999	3.30277	0.0875	10.5	0.0980273	0.114498	NA
chr0	79076863	0.0002752	3.56035	0.116667	14	0.106499	0.210501	NA
chr0	81110976	0.00139868	2.85428	0.0875	10.5	0.083203	0.0513077	NA
chr0	94578013	0.000705965	3.15122	0.129167	15.5	0.0930268	0.207095	NA
chr0	95356346	0.000548819	3.26057	0.1125	13.5	0.0966359	0.0644831	NA
chr0	97527453	0.000381749	3.41822	0.0958333	11.5	0.101829	0.0363357	NA
chr1	13188057	0.00115819	2.93622	0.25	30	0.0859168	0.433877	NA
chr1	1375942	0.00112966	2.94705	0.375	45	0.0862753	-0.0191061	0.0625644
chr1	17883651	0.000566487	3.24681	0.2	24	0.096182	0.268422	NA
chr1	28561379	0.00134237	2.87213	0.116667	14	0.0837942	0.15349	0.230103
chr1	30432413	5.35076e-06	5.27158	0.154167	18.5	0.161567	0.171587	NA
chr1	30435568	0.000635428	3.19693	0.141667	17	0.0945363	0.167115	NA
chr1	31935568	0.00117866	2.92861	0.108333	13	0.0856647	0.179971	NA
chr1	31952055	0.00136055	2.86628	0.1125	13.5	0.0836006	0.183133	NA
chr1	32044963	3.45206e-06	5.46192	0.1125	13.5	0.167538	0.0807382	NA
chr1	32905963	6.78595e-05	4.16839	0.183333	22	0.12633	0.167218	NA
chr1	34880893	0.000275295	3.5602	0.125	15	0.106494	0.209041	NA
chr1	34913531	0.000728178	3.13776	0.125	15	0.0925823	0.215654	NA
chr1	34963913	0.000559409	3.25227	0.108333	13	0.0963622	0.058954	NA
chr1	34982171	0.000815534	3.08856	0.125	15	0.0909564	0.176442	NA
chr1	35765522	0.000134476	3.87136	0.108333	13	0.116674	0.176704	NA
chr1	35779782	0.000208874	3.68012	0.3125	37.5	0.110425	0.0824903	0.357981
chr1	35971197	0.0010294	2.98741	0.375	45	0.0876113	0.621228	NA
chr1	36138539	0.000219721	3.65813	0.1	12	0.109705	0.135809	NA
chr1	36179978	0.00025273	3.59734	0.358333	43	0.107713	0.555664	0.0628803
chr1	36180031	0.000169645	3.77046	0.358333	43	0.11338	0.551127	0.0628803
chr1	36180076	0.000220732	3.65614	0.358333	43	0.10964	0.585522	0.0628803
chr1	36181634	0.000401092	3.39676	0.35	42	0.101123	0.57433	0.0625
chr1	36186055	0.000642977	3.1918	0.345833	41.5	0.094367	0.55282	0.0628803
chr1	36189042	0.000221225	3.65517	0.354167	42.5	0.109608	0.610502	0.0525839
chr1	36192245	0.000229002	3.64016	0.391667	47	0.109116	0.381988	0.557876
chr1	36192749	0.00055904	3.25256	0.375	45	0.0963717	0.336853	0.566802
chr1	36209334	0.000873878	3.05855	0.1375	16.5	0.0899643	0.235804	NA
chr1	36254585	0.000288521	3.53982	0.108333	13	0.105825	0.178412	NA
chr1	36440904	2.18497e-05	4.66056	0.0916667	11	0.142179	0.0400493	-0.0165632
chr1	38696383	0.000836737	3.07741	0.358333	43	0.0905879	-0.00975013	0.478398
chr1	45658370	5.05104e-06	5.29662	0.0875	10.5	0.162355	0.0303042	NA
chr1	47843628	0.00104558	2.98064	0.104167	12.5	0.0873872	0.167115	NA
chr1	50554418	0.00134855	2.87013	0.145833	17.5	0.0837281	0.0542974	NA
chr1	51454416	6.7788e-05	4.16885	0.1	12	0.126345	0.0656099	NA
chr1	60269103	0.000997006	3.0013	0.145833	17.5	0.0880708	0.206732	NA
chr1	60603722	0.000756281	3.12132	0.2875	34.5	0.092039	-0.0170916	-0.0736412
chr2	13056505	0.000544727	3.26382	0.125	15	0.0967431	0.221261	NA
chr2	15494811	1.32354e-07	6.87826	0.0916667	11	0.210884	-0.0237432	-0.0318157
chr2	15523328	1.13e-08	7.94692	0.1875	22.5	0.242285	0.183927	-0.0299878
chr2	15540764	7.56141e-10	9.1214	0.183333	22	0.27549	0.195688	-0.0347144
chr2	15541845	6.33611e-09	8.19818	0.183333	22	0.249504	0.174373	-0.0347144
chr2	16121731	0.000978435	3.00947	0.25	30	0.0883409	0.141834	0.0724864
chr2	16503169	0.00045954	3.33768	0.220833	26.5	0.0991774	-0.00158456	-0.0634802
chr2	22695394	0.000462277	3.3351	0.3125	37.5	0.0990924	0.498463	NA
chr2	22701567	0.000157758	3.80201	0.229167	27.5	0.114411	0.454061	NA
chr2	25608127	0.000321641	3.49263	0.1	12	0.104275	0.0934756	-0.0646466
chr2	33913030	0.000296885	3.52741	0.175	21	0.105418	0.149208	NA
chr2	35762857	0.000157392	3.80302	0.175	21	0.114444	0.0723055	NA
chr2	39680090	0.000263967	3.57845	0.108333	13	0.107093	0.167717	NA
chr2	41319924	2.64348e-06	5.57782	0.170833	20.5	0.171157	0.0349001	0.0334572
chr2	41322127	8.43843e-05	4.07374	0.170833	20.5	0.12326	0.0458342	0.0264853
chr2	41322438	0.000130733	3.88362	0.166667	20	0.117074	0.0674358	0.0543616
chr2	41322439	0.000130733	3.88362	0.166667	20	0.117074	0.0721201	0.0543616
chr2	6807764	0.00129221	2.88867	0.1	12	0.0843421	0.037182	0.00588901
chr3	11701414	4.95648e-06	5.30483	0.0916667	11	0.162613	0.075644	NA
chr3	16539479	3.64817e-05	4.43792	0.229167	27.5	0.135034	0.0233124	-0.0742993
chr3	16542616	7.53747e-05	4.12277	0.108333	13	0.124852	-0.0179388	0.00277008
chr3	29700583	0.000922015	3.03526	0.358333	43	0.0891942	0.745225	NA
chr3	30625587	1.19525e-05	4.92254	0.125	15	0.150532	0.0673659	-0.0299878
chr3	30625710	0.000467221	3.33048	0.116667	14	0.0989402	0.107515	0.00277008
chr3	30625711	0.000467221	3.33048	0.116667	14	0.0989402	0.107515	0.00277008
chr3	31644237	0.00101811	2.99221	0.416667	50	0.0877698	0.785702	NA
chr3	31648835	0.000859132	3.06594	0.233333	28	0.0902087	0.383249	NA
chr3	37776544	0.000721632	3.14168	0.0958333	11.5	0.0927119	0.0132515	NA
chr3	37777121	0.000721632	3.14168	0.0958333	11.5	0.0927119	0.0132515	NA
chr3	8563427	0.000240766	3.61841	0.104167	12.5	0.108403	0.0772485	0.300971
chr3	8572832	0.000490908	3.309	0.145833	17.5	0.0982325	0.104649	NA
chr3	8590565	0.000187481	3.72704	0.1125	13.5	0.111961	0.14431	NA
chr3	8608972	0.0010924	2.96162	0.170833	20.5	0.0867575	0.1079	0.0941527
chr3	8659244	0.00114989	2.93934	0.133333	16	0.0860201	0.194218	NA
chr3	8751448	0.000615994	3.21042	0.0916667	11	0.0949816	0.0993377	NA
chr4	10006473	0.000112003	3.95077	0.179167	21.5	0.119262	0.177185	-0.0333745
chr4	1116595	0.000273273	3.5634	0.0875	10.5	0.106599	0.0675794	NA
chr4	1126743	0.000558539	3.25295	0.120833	14.5	0.0963845	0.249087	NA
chr4	15429361	0.00110794	2.95548	0.270833	32.5	0.0865545	0.0180585	-0.0148485
chr4	17204251	0.00130012	2.88602	0.120833	14.5	0.0842543	0.0593094	0.00207436
chr4	20562892	0.000644549	3.19074	0.104167	12.5	0.094332	0.13449	NA
chr4	22233487	0.000907227	3.04228	0.0916667	11	0.0894265	0.0640964	NA
chr4	22328012	1.50208e-05	4.82331	0.454167	54.5	0.147375	0.825551	-0.0196581
chr4	24155930	1.32198e-06	5.87878	0.158333	19	0.180496	0.0687661	-0.0172219
chr4	24156112	8.96368e-05	4.04751	0.170833	20.5	0.122409	0.0551253	NA
chr4	24157730	5.04607e-05	4.29705	0.179167	21.5	0.130492	0.0548242	NA
chr4	24158801	2.88945e-08	7.53918	0.179167	21.5	0.230438	0.0840724	NA
chr4	24158837	8.85647e-07	6.05274	0.179167	21.5	0.185855	0.0962328	NA
chr4	24159954	1.4015e-06	5.85341	0.170833	20.5	0.179712	0.0778445	NA
chr4	24161754	2.23233e-07	6.65124	0.191667	23	0.204067	0.106273	NA
chr4	24162164	1.01095e-08	7.99527	0.170833	20.5	0.243679	0.0735445	NA
chr4	24162461	1.05781e-06	5.97559	0.170833	20.5	0.183482	0.0909933	NA
chr4	26898947	0.000872731	3.05912	0.25	30	0.0899832	0.0853246	-0.0713798
chr4	30752484	2.7381e-05	4.56255	0.0958333	11.5	0.139039	0.131071	NA
chr4	30776940	0.000136612	3.86451	0.104167	12.5	0.116451	0.147961	NA
chr4	30785947	5.53221e-05	4.2571	0.1	12	0.129201	0.134843	NA
chr4	30787379	2.7381e-05	4.56255	0.0958333	11.5	0.139039	0.142145	NA
chr4	30796909	0.000132525	3.8777	0.0958333	11.5	0.116881	0.146049	NA
chr4	30817300	0.00137312	2.86229	0.1	12	0.0834684	0.131071	NA
chr4	31571543	0.00123223	2.90931	0.283333	34	0.0850256	0.209613	0.0280016
chr4	38573969	0.00133443	2.87471	0.0875	10.5	0.0838795	0.00648933	0.0628803
chr4	41649494	1.6968e-05	4.77037	0.1875	22.5	0.145687	-0.0240812	-0.0471525
chr4	7771126	0.000866282	3.06234	0.1125	13.5	0.0900897	0.19278	NA
chr4	896858	0.000965955	3.01504	0.129167	15.5	0.0885254	0.0710864	NA
chr4	950816	0.00132857	2.87662	0.1	12	0.0839429	0.0586735	NA
chr4	9968701	0.000626679	3.20295	0.170833	20.5	0.094735	0.231831	-0.0404624
chr4	9992525	0.000659549	3.18075	0.170833	20.5	0.0940021	0.147996	-0.059413
chr4	9998712	0.00118217	2.92732	0.175	21	0.0856221	0.240504	-0.0382514
chr5	10487099	2.03532e-06	5.69137	0.170833	20.5	0.174691	0.0633039	NA
chr5	10507496	5.85004e-07	6.23284	0.179167	21.5	0.191372	0.104521	NA
chr5	10507566	7.2507e-09	8.13962	0.183333	22	0.247827	0.106339	NA
chr5	10508896	5.49034e-05	4.2604	0.179167	21.5	0.129308	0.098937	NA
chr5	10509522	8.63636e-06	5.06367	0.166667	20	0.155007	0.0738325	NA
chr5	10515268	4.64052e-07	6.33343	0.1625	19.5	0.19444	0.0596197	-0.0408922
chr5	11931533	0.00106232	2.97375	0.0875	10.5	0.0871589	0.116752	NA
chr5	15353108	0.000131475	3.88116	0.0875	10.5	0.116994	-0.0150445	NA
chr5	16521509	0.000369609	3.43226	0.0875	10.5	0.102291	0.0710864	NA
chr5	17058886	9.61587e-05	4.01701	0.108333	13	0.121417	0.0675794	NA
chr5	17573992	0.000139174	3.85644	0.0958333	11.5	0.116188	0.115074	NA
chr5	25354307	0.000241314	3.61742	0.129167	15.5	0.108371	0.0994919	-0.0333745
chr5	8546712	0.000534434	3.27211	0.116667	14	0.0970163	0.103019	NA
chr6	15405826	0.000691576	3.16016	0.125	15	0.0933222	0.0900261	0.0327334
chr6	15537306	0.00104241	2.98196	0.291667	35	0.0874308	0.178777	-0.0681956
chr6	15537771	0.00121551	2.91524	0.3	36	0.0852221	0.180586	-0.0484759
chr6	16432296	0.00111428	2.953	0.1375	16.5	0.0864724	0.142915	NA
chr6	18490718	0.00133508	2.87449	0.5	60	0.0838726	0.139292	-3.66168e-05
chr6	19214948	0.00133199	2.8755	0.0875	10.5	0.0839059	0.126326	NA
chr6	19765274	0.000737627	3.13216	0.0875	10.5	0.0923974	0.0660882	-0.0766369
chr6	2546092	0.000604074	3.21891	0.154167	18.5	0.0952616	0.0812065	-0.0396717
chr6	2554400	0.00103218	2.98624	0.1625	19.5	0.0875726	0.0693759	0.00103517

## Sheet: OW_2014
chr	positions	scores	p	mafs	macs	genotype_var_perc	fst_pop3vs.non3	fst_pop1vs2
chr0	107197162	8.84516e-05	4.05329	0.16129	15	0.156168	0.377198	0.621746
chr0	107207269	8.84516e-05	4.05329	0.16129	15	0.156168	0.338114	0.605299
chr0	107214309	0.000266092	3.57497	0.150538	14	0.136616	0.335011	0.605299
chr0	107220824	0.000266092	3.57497	0.150538	14	0.136616	0.328264	0.590975
chr0	108762450	0.000317365	3.49844	0.123656	11.5	0.133461	0.362019	0.600958
chr0	112263448	0.000839243	3.07611	0.134409	12.5	0.115932	0.277338	0.310888
chr0	116700872	1.42383e-06	5.84654	0.177419	16.5	0.226517	0.397403	0.0465613
chr0	116774227	0.000432764	3.36375	0.123656	11.5	0.127892	0.342793	0.468048
chr0	125156502	2.42749e-05	4.61484	0.387097	36	0.17872	0.658092	0.657381
chr0	126748977	1.76203e-05	4.75399	0.376344	35	0.184237	0.893066	-0.0640525
chr0	126749578	1.21122e-06	5.91678	0.38172	35.5	0.229171	0.883621	-0.0851648
chr0	1466803	0.000347316	3.45928	0.112903	10.5	0.131844	0.288129	0.636557
chr0	1485241	0.000569551	3.24447	0.112903	10.5	0.122943	0.291014	0.564081
chr0	148787486	1.89443e-06	5.72252	0.392473	36.5	0.221812	0.922089	0.00277008
chr0	149572183	0.000121277	3.91622	0.322581	30	0.150596	0.87284	0.183673
chr0	149575421	0.000121277	3.91622	0.322581	30	0.150596	0.868893	0.281633
chr0	149575651	3.63424e-05	4.43959	0.327957	30.5	0.17173	0.85077	0.242384
chr0	150169292	0.000348469	3.45784	0.150538	14	0.131784	0.45595	0.426752
chr0	152070916	0.000370662	3.43102	0.139785	13	0.130676	0.472353	0.605299
chr0	166201307	1.2124e-05	4.91636	0.354839	33	0.190637	0.342853	0.131412
chr0	166201417	0.000132975	3.87623	0.376344	35	0.148965	0.369823	0.0625
chr0	166201503	9.8092e-05	4.00837	0.370968	34.5	0.154344	0.423829	0.129032
chr0	166201527	9.8092e-05	4.00837	0.370968	34.5	0.154344	0.450269	0.149256
chr0	166201547	7.04156e-05	4.15233	0.365591	34	0.160178	0.451019	0.149256
chr0	166201582	7.04156e-05	4.15233	0.365591	34	0.160178	0.459919	0.0333863
chr0	166201594	7.04156e-05	4.15233	0.365591	34	0.160178	0.43816	0.0960904
chr0	166201628	7.04156e-05	4.15233	0.365591	34	0.160178	0.368074	0.0836728
chr0	166366322	8.78358e-05	4.05633	0.16129	15	0.156291	0.364787	0.413333
chr0	16651525	0.000769325	3.11389	0.252688	23.5	0.117508	0.517488	0.834744
chr0	16651528	0.000769325	3.11389	0.252688	23.5	0.117508	0.517488	0.834744
chr0	16651570	0.000769325	3.11389	0.252688	23.5	0.117508	0.524152	0.834744
chr0	16651616	0.000339718	3.46888	0.258065	24	0.132241	0.568404	0.865854
chr0	185470032	2.92144e-06	5.5344	0.188172	17.5	0.214629	0.405418	0.0279133
chr0	187481795	3.37778e-05	4.47137	0.16129	15	0.173001	0.352116	0.322584
chr0	190461643	3.39177e-12	11.4696	0.451613	42	0.414446	1	NA
chr0	28446747	0.000663549	3.17813	0.263441	24.5	0.120184	0.621991	0.746423
chr0	28446785	0.000663549	3.17813	0.263441	24.5	0.120184	0.62924	0.766375
chr0	28446917	0.000663549	3.17813	0.263441	24.5	0.120184	0.604966	0.774437
chr0	28448115	8.9833e-05	4.04656	0.209677	19.5	0.155895	0.618481	0.64267
chr0	44171013	2.02868e-06	5.69279	0.397849	37	0.220681	0.975254	NA
chr0	44171115	2.02868e-06	5.69279	0.397849	37	0.220681	1	NA
chr0	44645092	0.000263135	3.57982	0.150538	14	0.136816	0.365348	0.322584
chr0	55914311	0.000192743	3.71502	0.112903	10.5	0.142371	0.318842	0.513889
chr0	57455512	0.000405621	3.39188	0.397849	37	0.129057	0.559906	0.0101056
chr0	57983094	0.000713813	3.14642	0.198925	18.5	0.118863	0.417798	0.4425
chr0	58059793	0.000668875	3.17466	0.112903	10.5	0.120039	0.226175	0.350356
chr0	60969003	1.05064e-11	10.9785	0.435484	40.5	0.399936	1	-0.0157958
chr0	60969004	1.05064e-11	10.9785	0.435484	40.5	0.399936	1	-0.0157958
chr0	67507665	0.000701338	3.15407	0.446237	41.5	0.119182	0.951824	0.0474227
chr0	67508181	9.45628e-05	4.02428	0.435484	40.5	0.15499	0.812598	-0.0637382
chr0	67630934	0.00055979	3.25197	0.403226	37.5	0.123255	0.534734	0.00627031
chr0	81870646	0.00071662	3.14471	0.435484	40.5	0.118792	0.965059	-0.0347144
chr0	90109301	0.000820454	3.08595	0.172043	16	0.116343	0.478553	0.560628
chr0	90109302	0.000820454	3.08595	0.172043	16	0.116343	0.478553	0.560628
chr0	90131741	6.95913e-05	4.15744	0.349462	32.5	0.160384	0.917715	0.0273248
chr0	91649520	0.000794973	3.09965	0.112903	10.5	0.116914	0.332937	0.445619
chr0	95056118	0.000150393	3.82277	0.150538	14	0.146782	0.29881	0.343284
chr1	13458027	6.10939e-12	11.214	0.446237	41.5	0.406937	0.986865	NA
chr1	13471926	5.95399e-14	13.2252	0.435484	40.5	0.463596	1	NA
chr1	13473351	5.95399e-14	13.2252	0.435484	40.5	0.463596	1	NA
chr1	13500135	8.68093e-11	10.0614	0.451613	42	0.371906	0.988112	NA
chr1	13546861	5.95399e-14	13.2252	0.435484	40.5	0.463596	1	NA
chr1	13692011	1.06822e-10	9.97134	0.456989	42.5	0.369086	0.986853	NA
chr1	13698337	7.92151e-13	12.1012	0.451613	42	0.432612	1	NA
chr1	29029933	0.000108398	3.96498	0.38172	35.5	0.15258	0.830222	-0.0694463
chr1	29029942	4.59935e-05	4.3373	0.354839	33	0.16763	0.71108	-0.00135149
chr1	29029950	4.59935e-05	4.3373	0.354839	33	0.16763	0.713706	-0.00135149
chr1	29030053	0.000109113	3.96213	0.403226	37.5	0.152464	0.727633	0.0387516
chr1	29030056	6.4964e-05	4.18733	0.397849	37	0.161591	0.742498	0.0387516
chr1	29030061	2.99816e-05	4.52315	0.38172	35.5	0.175069	0.798693	0.0387516
chr1	29030092	2.99816e-05	4.52315	0.38172	35.5	0.175069	0.849014	-0.0230348
chr1	29030111	4.24853e-05	4.37176	0.376344	35	0.169013	0.825591	0.00824629
chr1	29030130	4.24853e-05	4.37176	0.376344	35	0.169013	0.799821	0.0221282
chr1	29030152	4.24853e-05	4.37176	0.376344	35	0.169013	0.800776	0.0387516
chr1	29030186	5.25382e-05	4.27952	0.38172	35.5	0.165308	0.795604	0.0508943
chr1	29030484	0.00010516	3.97815	0.392473	36.5	0.153116	0.783267	-0.00731113
chr1	29030512	5.2937e-05	4.27624	0.387097	36	0.165176	0.779786	-0.00731113
chr1	29030902	0.000191609	3.71758	0.231183	21.5	0.142476	0.483336	0.689098
chr1	29030923	2.40144e-05	4.61953	0.376344	35	0.178906	0.80186	-0.015326
chr1	29033958	1.51189e-05	4.82048	0.38172	35.5	0.186863	0.806758	-0.000397314
chr1	29724807	0.000164068	3.78498	0.284946	26.5	0.145237	0.556951	0.932138
chr1	40950688	0.000357406	3.44684	0.150538	14	0.13133	-0.00504705	0.208096
chr1	48276209	0.000391699	3.40705	0.16129	15	0.129684	0.287553	0.504225
chr1	48331013	0.0008117	3.0906	0.134409	12.5	0.116537	0.298959	0.435272
chr1	52542849	0.000166694	3.77808	0.204301	19	0.144955	0.319039	0.455189
chr1	52569338	0.000538889	3.2685	0.241935	22.5	0.123941	0.580625	-0.0745443
chr1	55844798	0.000171874	3.76479	0.112903	10.5	0.14441	0.403387	0.263354
chr1	6409737	0.000307396	3.5123	0.129032	12	0.134033	0.335244	0.588814
chr2	10882365	0.000808243	3.09246	0.268817	25	0.116614	0.198666	0.182252
chr2	16160038	0.000787889	3.10353	0.209677	19.5	0.117076	0.400535	0.370196
chr2	20378236	0.000404396	3.39319	0.16129	15	0.129111	0.260429	0.605299
chr2	33243915	1.01189e-05	4.99487	0.349462	32.5	0.193718	0.844393	0.10413
chr2	39315962	8.3866e-05	4.07641	0.209677	19.5	0.157105	0.418634	0.424892
chr3	10968529	7.57324e-05	4.12072	0.392473	36.5	0.158899	0.643629	0.625566
chr3	10970753	6.24117e-05	4.20473	0.387097	36	0.162294	0.687902	0.614249
chr3	12943721	8.83426e-05	4.05383	0.112903	10.5	0.156189	0.284028	0.371618
chr3	14402457	0.000567497	3.24604	0.462366	43	0.123008	0.81184	0.566802
chr3	14404021	0.000146302	3.83475	0.451613	42	0.147272	0.809096	0.566802
chr3	32132420	0.00020432	3.68969	0.134409	12.5	0.141332	0.400204	0.648639
chr3	32146223	0.000225159	3.64751	0.145161	13.5	0.1396	0.376271	0.742521
chr3	32147360	0.00020432	3.68969	0.134409	12.5	0.141332	0.447182	0.63619
chr3	35718500	0.000332876	3.47772	0.150538	14	0.132606	0.0865254	0.228482
chr3	35718727	0.000375064	3.4259	0.155914	14.5	0.130464	0.166396	0.264141
chr3	35722065	0.000278084	3.55582	0.145161	13.5	0.135827	0.0956288	0.20846
chr3	35727792	0.000373293	3.42795	0.112903	10.5	0.130549	0.196088	0.175192
chr3	35727819	0.000809647	3.0917	0.11828	11	0.116583	0.222007	0.175192
chr3	35727884	0.00045223	3.34464	0.11828	11	0.1271	0.20653	0.153752
chr3	35728266	0.00034573	3.46126	0.123656	11.5	0.131926	0.242566	0.161163
chr3	35728269	0.00034573	3.46126	0.123656	11.5	0.131926	0.242566	0.161163
chr3	35728278	0.00034573	3.46126	0.123656	11.5	0.131926	0.230795	0.183598
chr3	35773966	0.000191545	3.71773	0.241935	22.5	0.142482	0.512584	-0.030807
chr3	36858443	0.000836078	3.07775	0.193548	18	0.116001	0.551029	0.389986
chr3	44530103	2.88248e-06	5.54023	0.392473	36.5	0.214853	0.9271	0.0814357
chr3	44648211	3.39586e-05	4.46905	0.139785	13	0.172909	0.477293	0.417402
chr3	45495154	0.000313856	3.50327	0.247312	23	0.13366	0.566488	-0.0256374
chr3	5464070	3.99575e-05	4.3984	0.16129	15	0.170081	0.312682	0.547289
chr3	583572	2.1356e-05	4.67048	0.322581	30	0.180929	0.752512	0.227459
chr4	1737694	0.000709539	3.14902	0.188172	17.5	0.118972	0.483336	0.719613
chr4	25675615	0.00024808	3.60541	0.397849	37	0.137869	0.7156	0.346612
chr4	29365454	2.05661e-06	5.68685	0.397849	37	0.220454	0.951945	-0.0685234
chr4	30231722	0.000663549	3.17813	0.263441	24.5	0.120184	0.621269	0.774437
chr4	32145925	5.40155e-05	4.26748	0.166667	15.5	0.164823	0.386707	0.49692
chr4	32238926	0.000755918	3.12153	0.16129	15	0.117826	0.339935	0.318081
chr4	32326108	0.000206807	3.68443	0.150538	14	0.141116	0.366936	0.367123
chr4	33727465	9.1343e-07	6.03932	0.370968	34.5	0.233782	0.950749	0.0264853
chr4	350646	3.10897e-05	4.50738	0.193548	18	0.17444	0.496781	0.689098
chr4	37329010	0.000841811	3.07479	0.478495	44.5	0.115877	0.953702	NA
chr4	40827375	3.61273e-11	10.4422	0.44086	41	0.383692	1	NA
chr4	40859982	7.70385e-08	7.11329	0.473118	44	0.273164	0.963775	NA
chr4	41699045	0.000120115	3.9204	0.215054	20	0.150766	0.457432	0.640669
chr4	679364	0.000247771	3.60595	0.188172	17.5	0.137891	0.502493	0.594017
chr4	6796983	0.000107974	3.96668	0.145161	13.5	0.15265	0.133885	0.332322
chr4	8343830	0.000151926	3.81837	0.123656	11.5	0.146602	0.355322	0.40678
chr5	22461534	0.000254918	3.5936	0.188172	17.5	0.137383	0.440953	0.689098
chr5	22461732	0.000122846	3.91064	0.182796	17	0.150368	0.462067	0.681093
chr5	22463584	0.000122846	3.91064	0.182796	17	0.150368	0.443879	0.669421
chr5	23633339	0.00013406	3.8727	0.215054	20	0.148821	0.202755	0.631873
chr5	24204836	3.62976e-05	4.44012	0.392473	36.5	0.171752	0.872101	0.0759076
chr5	24204846	3.62976e-05	4.44012	0.392473	36.5	0.171752	0.866542	-0.00598802
chr5	24204847	3.62976e-05	4.44012	0.392473	36.5	0.171752	0.866542	-0.00598802
chr5	24204850	3.62976e-05	4.44012	0.392473	36.5	0.171752	0.866542	-0.00598802
chr5	24205065	0.00077376	3.11139	0.392473	36.5	0.117404	0.820378	0.22052
chr5	24574056	0.000711848	3.14761	0.188172	17.5	0.118913	0.287754	0.528571
chr5	24574057	0.000711848	3.14761	0.188172	17.5	0.118913	0.291715	0.528571
chr5	25956171	0.000826451	3.08278	0.376344	35	0.116211	0.95025	0.0182868
chr5	25987216	0.000820471	3.08594	0.317204	29.5	0.116342	0.812726	-0.0859575
chr5	26280381	0.000113223	3.94607	0.27957	26	0.151811	0.662299	0.238121
chr5	30151861	6.16225e-05	4.21026	0.419355	39	0.162517	0.72546	0.0825305
chr6	10310763	0.000417636	3.3792	0.166667	15.5	0.128532	0.128271	-0.041233
chr6	11931057	0.000670465	3.17362	0.494624	46	0.119996	0.963703	NA
chr6	154389	0.000602302	3.22019	0.129032	12	0.121933	0.408706	0.522859
chr6	158447	0.000602302	3.22019	0.129032	12	0.121933	0.426015	0.466899
chr6	160139	0.000300427	3.52226	0.11828	11	0.134444	0.399788	0.5767
chr6	20052479	1.2181e-05	4.91432	0.403226	37.5	0.190557	1	NA
chr6	20052481	1.2181e-05	4.91432	0.403226	37.5	0.190557	1	NA
chr6	20052522	1.2181e-05	4.91432	0.403226	37.5	0.190557	1	NA
chr6	20052540	1.2181e-05	4.91432	0.403226	37.5	0.190557	1	NA
chr6	20052715	3.38263e-06	5.47075	0.392473	36.5	0.212186	0.975531	NA
chr6	20052911	3.38263e-06	5.47075	0.392473	36.5	0.212186	0.975819	NA
chr6	20053313	2.02868e-06	5.69279	0.397849	37	0.220681	0.976117	NA
chr6	20054646	2.02868e-06	5.69279	0.397849	37	0.220681	1	NA
chr6	20054654	2.02868e-06	5.69279	0.397849	37	0.220681	1	NA
chr6	20054677	2.02868e-06	5.69279	0.397849	37	0.220681	1	NA
chr6	20057578	3.59183e-13	12.4447	0.44086	41	0.44226	1	NA
chr6	20058049	0.00083723	3.07715	0.430108	40	0.115976	1	NA
chr6	20058184	0.000704599	3.15206	0.424731	39.5	0.119098	1	NA
chr6	20058198	0.000704599	3.15206	0.424731	39.5	0.119098	1	NA
chr6	20380972	0.000353484	3.45163	0.112903	10.5	0.131528	0.248976	0.360415
chr6	20384255	0.000795766	3.09921	0.22043	20.5	0.116896	0.310862	0.0533497
chr6	20384306	0.000795766	3.09921	0.22043	20.5	0.116896	0.314251	0.173078
chr6	20385139	0.000133563	3.87431	0.241935	22.5	0.148887	0.431367	0.0335326
chr6	20385171	0.000420736	3.37599	0.215054	20	0.128399	0.262293	0.0965625
chr6	20385306	0.000262393	3.58105	0.231183	21.5	0.136866	0.337248	0.107389
chr6	20385320	0.000262393	3.58105	0.231183	21.5	0.136866	0.357552	0.170556
chr6	20385358	0.000350533	3.45527	0.241935	22.5	0.131678	0.368181	0.106159
chr6	20385444	0.000337718	3.47145	0.236559	22	0.132347	0.349599	0.0240009
chr6	207939	0.000336989	3.47238	0.112903	10.5	0.132385	0.400204	0.662679
chr6	20961109	1.56526e-05	4.80541	0.387097	36	0.186268	0.896315	0.0743516
chr6	20961114	1.56526e-05	4.80541	0.387097	36	0.186268	0.896315	0.0743516
chr6	20967181	9.86827e-06	5.00576	0.392473	36.5	0.194145	0.878705	-0.0739783
chr6	20969086	8.03236e-09	8.09516	0.424731	39.5	0.307555	0.975254	-0.0299878
chr6	20969096	8.03236e-09	8.09516	0.424731	39.5	0.307555	0.975836	-0.0299878
chr6	20970081	4.97445e-08	7.30326	0.430108	40	0.279938	0.963779	-0.0318157
chr6	20970404	8.03236e-09	8.09516	0.424731	39.5	0.307555	0.974307	-0.0396717
chr6	21706570	0.00071853	3.14356	0.198925	18.5	0.118744	0.355561	0.721305
chr6	22093784	0.000243473	3.61355	0.204301	19	0.138204	0.517721	0.743752
chr6	22094126	0.00037204	3.42941	0.215054	20	0.130609	0.513215	0.926883
chr6	22102901	0.000274818	3.56096	0.204301	19	0.136039	0.523164	0.764768
chr6	24760760	3.15663e-06	5.50078	0.44086	41	0.213339	0.748639	NA
chr6	24765792	0.000705335	3.1516	0.451613	42	0.119079	0.751198	0.00588901
chr6	24771963	0.000805161	3.09412	0.44086	41	0.116683	0.677949	-0.0299878
chr6	24773999	1.52782e-05	4.81593	0.446237	41.5	0.186683	0.850892	NA
chr6	24775432	1.10379e-05	4.95711	0.451613	42	0.192238	0.74551	NA
chr6	24775676	4.49716e-06	5.34706	0.446237	41.5	0.20742	0.717678	-0.0333745
chr6	24775710	5.23133e-06	5.28139	0.446237	41.5	0.204879	0.714541	-0.0408922
chr6	24778673	1.17398e-05	4.93034	0.446237	41.5	0.191187	0.740548	NA
chr6	24778776	2.25146e-05	4.64754	0.435484	40.5	0.180019	0.713757	NA
chr6	24781214	3.81273e-06	5.41876	0.451613	42	0.210186	0.730005	0.0182868
chr6	24781399	6.72089e-08	7.17257	0.473118	44	0.275284	0.686606	0.0538438
chr6	4818431	0.000720654	3.14227	0.430108	40	0.118691	1	NA

## Sheet: OW_2015
chr	positions	scores	p	mafs	macs	genotype_var_perc	fst_pop3vs.non3	fst_pop1vs2
chr0	102001653	0.00111974	2.95088	0.112903	10.5	0.1107	0.269842	-0.033655
chr0	102001654	0.00111974	2.95088	0.112903	10.5	0.1107	0.251828	-0.033655
chr0	102001757	0.00111974	2.95088	0.112903	10.5	0.1107	0.238738	-0.0249043
chr0	102001793	9.3406e-05	4.02963	0.123656	11.5	0.155207	0.267399	-0.00731113
chr0	102001912	0.000535605	3.27115	0.123656	11.5	0.124051	0.224527	-0.033655
chr0	105525868	0.000141503	3.84924	0.354839	33	0.147863	0.692871	0.438378
chr0	110394531	7.57491e-05	4.12062	0.370968	34.5	0.158895	0.611637	0.764032
chr0	110400752	0.000547108	3.26193	0.365591	34	0.123668	0.616885	0.688068
chr0	119470444	0.000874649	3.05817	0.252688	23.5	0.115184	0.649549	-0.0424438
chr0	134326410	0.00111141	2.95413	0.123656	11.5	0.110836	0.407354	0.401907
chr0	134368804	0.000641036	3.19312	0.247312	23	0.120807	0.746039	-0.0706156
chr0	134372718	0.00111271	2.95362	0.241935	22.5	0.110815	0.75916	-0.0862231
chr0	134372907	1.68064e-05	4.77453	0.231183	21.5	0.185049	0.693652	-0.113468
chr0	134374162	0.00111271	2.95362	0.241935	22.5	0.110815	0.778163	-0.0552466
chr0	137490159	0.000285616	3.54422	0.11828	11	0.135349	0.329674	0.344594
chr0	140397552	0.000921883	3.03532	0.134409	12.5	0.11423	0.362525	0.417402
chr0	141580369	0.000373505	3.4277	0.16129	15	0.130539	0.0689336	-0.105373
chr0	146875043	0.000925609	3.03357	0.155914	14.5	0.114157	0.220962	0.344594
chr0	146878160	0.000123355	3.90884	0.150538	14	0.150295	0.20205	0.320019
chr0	147824231	0.000524722	3.28007	0.150538	14	0.124421	0.453743	0.183795
chr0	1485241	0.00113092	2.94657	0.112903	10.5	0.11052	0.291014	0.564081
chr0	150822893	0.000938684	3.02748	0.177419	16.5	0.113902	0.430743	0.445151
chr0	152730989	0.00116746	2.93276	0.123656	11.5	0.109942	0.362019	0.360043
chr0	154598510	0.000757086	3.12085	0.478495	44.5	0.117798	0.964982	NA
chr0	158374392	0.000233879	3.63101	0.172043	16	0.138922	0.472099	0.477325
chr0	167328562	0.00077593	3.11018	0.33871	31.5	0.117353	0.630367	0.0773439
chr0	170787146	0.000612447	3.21293	0.11828	11	0.121632	0.232944	0.610455
chr0	171195363	0.000754502	3.12234	0.11828	11	0.11786	0.317492	0.320019
chr0	171881459	0.000921883	3.03532	0.134409	12.5	0.11423	0.354606	0.384615
chr0	171882909	0.00100857	2.99629	0.129032	12	0.112599	0.343691	0.394063
chr0	172158097	0.00068355	3.16523	0.166667	15.5	0.119647	0.248533	0.468966
chr0	172737448	0.000110891	3.9551	0.327957	30.5	0.152179	0.687852	0.42425
chr0	172738908	0.000305303	3.51527	0.16129	15	0.134155	0.206635	0.346612
chr0	176629539	0.000714566	3.14596	0.182796	17	0.118844	0.283151	0.371469
chr0	176630087	0.000146753	3.83341	0.172043	16	0.147217	0.201699	0.349021
chr0	177476966	0.000505941	3.2959	0.392473	36.5	0.125078	0.87521	0.10738
chr0	179602655	0.000714566	3.14596	0.182796	17	0.118844	0.301436	0.334116
chr0	179609153	9.32272e-05	4.03046	0.370968	34.5	0.155241	0.687991	0.449983
chr0	179634386	0.000877789	3.05661	0.392473	36.5	0.115119	0.619294	-0.10162
chr0	182493268	0.000912561	3.03974	0.225806	21	0.114414	0.482729	0.576147
chr0	187723476	0.000686014	3.16367	0.483871	45	0.119582	0.706938	NA
chr0	189157466	0.000305303	3.51527	0.16129	15	0.134155	0.16854	0.37667
chr0	25966488	0.000609929	3.21472	0.22043	20.5	0.121706	0.492685	0.576147
chr0	27245252	0.00101088	2.9953	0.327957	30.5	0.112558	0.813722	0.207245
chr0	28446747	2.40366e-05	4.61913	0.263441	24.5	0.17889	0.621991	0.746423
chr0	28446785	2.40366e-05	4.61913	0.263441	24.5	0.17889	0.62924	0.766375
chr0	28446917	2.40366e-05	4.61913	0.263441	24.5	0.17889	0.604966	0.774437
chr0	30305286	0.000229066	3.64004	0.16129	15	0.139293	0.199464	0.334116
chr0	30557132	0.000716455	3.14481	0.193548	18	0.118796	0.13229	0.170644
chr0	35640045	0.000237556	3.62423	0.139785	13	0.138643	0.412804	0.449235
chr0	39620383	0.00117023	2.93173	0.451613	42	0.109899	0.837219	NA
chr0	43189832	6.9413e-05	4.15856	0.231183	21.5	0.16043	0.638896	0.559975
chr0	46010928	3.61495e-05	4.4419	0.150538	14	0.171823	0.375557	0.775013
chr0	47669825	0.000555486	3.25533	0.155914	14.5	0.123394	0.191	0.303279
chr0	47670936	0.000227988	3.64209	0.188172	17.5	0.139377	0.228332	0.309309
chr0	47672071	0.000893762	3.04878	0.16129	15	0.114792	0.207206	0.318081
chr0	47674162	0.000263422	3.57935	0.182796	17	0.136796	0.290312	0.371469
chr0	47674386	0.000714566	3.14596	0.182796	17	0.118844	0.29226	0.320019
chr0	55703546	0.00115031	2.93919	0.139785	13	0.110211	0.351852	0.361702
chr0	55703548	0.00115031	2.93919	0.139785	13	0.110211	0.341176	0.361702
chr0	58810028	0.00106867	2.97116	0.129032	12	0.111548	0.3273	0.698532
chr0	59153859	0.000115616	3.93698	0.11828	11	0.151441	0.335244	0.371214
chr0	59370407	3.70503e-05	4.43121	0.139785	13	0.171395	0.1963	0.318081
chr0	63307779	0.00013333	3.87507	0.177419	16.5	0.148918	0.385709	0.390485
chr0	64025613	1.64164e-05	4.78472	0.204301	19	0.185452	0.492229	0.53981
chr0	64782943	0.000925609	3.03357	0.155914	14.5	0.114157	0.217143	0.346612
chr0	64783129	0.000123355	3.90884	0.150538	14	0.150295	0.17027	0.336929
chr0	68269958	2.91509e-06	5.53535	0.473118	44	0.214665	1	NA
chr0	69624313	0.00101344	2.9942	0.150538	14	0.112512	0.549413	0.370196
chr0	69625974	0.00101344	2.9942	0.150538	14	0.112512	0.560612	0.252486
chr0	75431253	0.000829634	3.08111	0.419355	39	0.116141	1	-0.0408922
chr0	76149450	0.000127176	3.8956	0.188172	17.5	0.149755	0.268854	0.401656
chr0	76149745	0.000994882	3.00223	0.198925	18.5	0.112847	0.242308	0.360269
chr0	76157098	0.000936661	3.02842	0.177419	16.5	0.113941	0.283151	0.343284
chr0	77128552	5.0896e-05	4.29332	0.333333	31	0.165863	0.652946	0.413458
chr0	80838036	0.000123355	3.90884	0.150538	14	0.150295	0.195985	0.371469
chr0	83180939	0.000808878	3.09212	0.182796	17	0.1166	0.213839	0.435272
chr0	89654967	0.000936661	3.02842	0.177419	16.5	0.113941	0.264616	0.343284
chr1	28034518	0.000102458	3.98945	0.129032	12	0.153576	0.301818	0.683093
chr1	28732648	0.0008746	3.05819	0.376344	35	0.115185	0.649023	0.732198
chr1	33208671	0.00120074	2.92055	0.403226	37.5	0.109431	0.0720093	-0.0524427
chr1	41970442	0.000772523	3.11209	0.112903	10.5	0.117433	0.320228	0.81221
chr1	45420070	5.26735e-05	4.27841	0.290323	27	0.165263	0.516701	-0.0713814
chr1	45420086	5.26735e-05	4.27841	0.290323	27	0.165263	0.516701	-0.0713814
chr1	46907400	8.19457e-05	4.08647	0.446237	41.5	0.157513	0.535951	0.139256
chr1	47067620	0.000324362	3.48897	0.22043	20.5	0.13307	0.556923	-0.0692023
chr1	47067779	0.000324362	3.48897	0.22043	20.5	0.13307	0.54784	-0.0840548
chr1	47072512	0.000270496	3.56784	0.166667	15.5	0.136322	0.588518	-0.0332103
chr1	50432528	0.00101046	2.99548	0.344086	32	0.112565	0.856862	0.0737588
chr1	50432700	0.000179726	3.74539	0.344086	32	0.143616	0.837437	0.216449
chr1	53649605	0.000904189	3.04374	0.150538	14	0.114581	0.4281	0.473866
chr1	54477343	4.92714e-05	4.3074	0.177419	16.5	0.166429	0.525346	0.299827
chr1	54485426	0.00108647	2.96398	0.172043	16	0.111248	0.582707	0.220349
chr1	54513299	0.000182537	3.73865	0.112903	10.5	0.14334	0.419724	0.0657496
chr1	54582008	8.62817e-05	4.06408	0.139785	13	0.156605	0.479717	0.106996
chr1	55844798	8.38226e-08	7.07664	0.112903	10.5	0.271851	0.403387	0.263354
chr1	59813728	0.000171837	3.76488	0.155914	14.5	0.144414	0.362457	0.427572
chr1	61338488	0.000559568	3.25215	0.44086	41	0.123262	0.732223	-0.0757534
chr2	10247664	0.000309444	3.50942	0.112903	10.5	0.133914	0.0223203	-0.0232871
chr2	15389096	0.00096844	3.01393	0.38172	35.5	0.113336	0.374653	0.350157
chr2	18251387	0.000160632	3.79417	0.134409	12.5	0.145613	0.386707	0.226578
chr2	18252300	0.000160632	3.79417	0.134409	12.5	0.145613	0.405534	0.233517
chr2	19547363	0.00106867	2.97116	0.129032	12	0.111548	0.369888	0.781043
chr2	19549811	0.00106867	2.97116	0.129032	12	0.111548	0.377408	0.761431
chr2	19585640	0.00106867	2.97116	0.129032	12	0.111548	0.382493	0.842893
chr2	19639993	0.00106867	2.97116	0.129032	12	0.111548	0.335837	0.691011
chr2	21730360	0.000659133	3.18103	0.166667	15.5	0.120304	0.377412	0.331146
chr2	22797072	0.00110761	2.95561	0.155914	14.5	0.110898	0.420049	0.603917
chr2	2651064	0.000276097	3.55894	0.16129	15	0.135956	-0.0216594	-0.0717516
chr2	2651303	4.5972e-05	4.33751	0.172043	16	0.167639	-0.0210206	-0.0666203
chr2	30313752	0.00111982	2.95085	0.446237	41.5	0.110699	0.653608	-0.0347144
chr2	30317616	0.000445792	3.35087	0.462366	43	0.127358	0.682164	0.00103517
chr2	30317842	0.00110905	2.95505	0.456989	42.5	0.110875	0.647486	0.00103517
chr2	31153088	0.000115056	3.93909	0.166667	15.5	0.151527	0.457566	0.22777
chr2	31281616	0.000856588	3.06723	0.16129	15	0.115562	0.442054	0.15629
chr2	31410717	0.000692587	3.15953	0.446237	41.5	0.119409	0.770526	NA
chr2	37871516	0.000221172	3.65527	0.129032	12	0.139919	0.381396	0.223572
chr2	39017346	0.000389749	3.40921	0.123656	11.5	0.129774	0.0468516	-0.0299878
chr2	39019597	0.000960977	3.01729	0.112903	10.5	0.113477	0.0422562	-0.0471525
chr2	40152942	0.000979115	3.00917	0.134409	12.5	0.113137	0.279505	0.42425
chr2	40678879	0.000732913	3.13495	0.247312	23	0.118385	0.537918	-0.0752978
chr2	40678936	0.000832454	3.07964	0.252688	23.5	0.11608	0.495526	-0.112569
chr2	40726716	0.000107119	3.97013	0.451613	42	0.15279	1	NA
chr2	41319196	0.000797483	3.09828	0.408602	38	0.116857	-0.0215845	-0.0717834
chr2	750126	0.00119441	2.92285	0.252688	23.5	0.109527	0.559971	-0.0359696
chr2	765933	0.000850213	3.07047	0.258065	24	0.115697	0.592763	-0.12
chr2	772814	0.000697312	3.15657	0.268817	25	0.119286	0.573503	-0.0359696
chr2	773842	8.75186e-05	4.0579	0.263441	24.5	0.156355	0.584493	-0.0202233
chr2	773865	3.48812e-05	4.45741	0.258065	24	0.172443	0.599893	-0.0468022
chr2	832656	0.000598303	3.22308	0.27957	26	0.122054	0.692877	-0.0312671
chr2	832658	0.000598303	3.22308	0.27957	26	0.122054	0.687252	-0.0572129
chr2	832662	0.000598303	3.22308	0.27957	26	0.122054	0.671782	-0.0415488
chr2	834604	3.42101e-05	4.46585	0.290323	27	0.172781	0.599385	-0.0692023
chr2	851055	1.01987e-05	4.99146	0.435484	40.5	0.193584	0.975197	-0.0382514
chr2	855447	5.40344e-06	5.26733	0.44086	41	0.204335	0.915398	0.0474227
chr2	884792	4.40531e-06	5.35602	0.5	46.5	0.207766	0.751259	0.0543616
chr3	10936270	0.000575174	3.2402	0.397849	37	0.122765	0.859131	0.0640221
chr3	31747310	4.45887e-05	4.35077	0.145161	13.5	0.168171	0.352143	0.367123
chr3	31877465	0.000980963	3.00835	0.11828	11	0.113103	0.377086	0.292225
chr3	32339120	9.04325e-06	5.04368	0.392473	36.5	0.195628	0.923153	0.130504
chr3	34779980	0.000566987	3.24643	0.215054	20	0.123024	0.471181	0.568161
chr3	35402339	0.000636931	3.19591	0.155914	14.5	0.120924	0.476041	0.649504
chr3	40438443	0.000863158	3.06391	0.204301	19	0.115423	0.637917	0.533413
chr3	41257883	0.00042109	3.37562	0.188172	17.5	0.128384	0.486757	0.684009
chr3	6047592	8.46299e-05	4.07248	0.123656	11.5	0.156946	0.305105	0.0354821
chr3	940552	0.000606353	3.21727	0.129032	12	0.121812	0.373107	0.427572
chr3	940573	0.000606353	3.21727	0.129032	12	0.121812	0.382493	0.403614
chr4	13651398	0.000691455	3.16024	0.150538	14	0.119439	0.334214	-0.0117385
chr4	18931088	0.00109748	2.9596	0.33871	31.5	0.111065	0.460045	0.134483
chr4	21283861	9.0221e-05	4.04469	0.311828	29	0.155819	0.261816	0.877389
chr4	21283879	9.0221e-05	4.04469	0.311828	29	0.155819	0.307344	0.884774
chr4	22791153	0.00107546	2.96841	0.274194	25.5	0.111433	0.618635	0.0215433
chr4	22791157	0.000764045	3.11688	0.268817	25	0.117633	0.658768	-0.0553978
chr4	22791158	0.00107546	2.96841	0.274194	25.5	0.111433	0.651709	-0.0104983
chr4	22791164	0.00107546	2.96841	0.274194	25.5	0.111433	0.651709	-0.0104983
chr4	22791192	0.00107546	2.96841	0.274194	25.5	0.111433	0.700367	-0.00701043
chr4	22791198	0.00107546	2.96841	0.274194	25.5	0.111433	0.6598	0.00563217
chr4	22791200	0.00107546	2.96841	0.274194	25.5	0.111433	0.6598	0.00563217
chr4	24177209	0.00114893	2.93971	0.129032	12	0.110233	0.357558	0.392405
chr4	24196604	0.00114893	2.93971	0.129032	12	0.110233	0.420883	0.284857
chr4	28057427	0.00117051	2.93162	0.11828	11	0.109895	0.351087	0.640621
chr4	29789468	4.69202e-05	4.32864	0.489247	45.5	0.167282	0.616617	0.0524106
chr4	30151582	0.000247882	3.60575	0.16129	15	0.137883	0.562975	0.431754
chr4	30163956	0.00093788	3.02785	0.188172	17.5	0.113918	0.594201	0.576628
chr4	30231722	2.40366e-05	4.61913	0.263441	24.5	0.17889	0.621269	0.774437
chr4	31776344	0.000209333	3.67916	0.112903	10.5	0.1409	0.329674	0.371469
chr4	39305304	0.000934451	3.02944	0.112903	10.5	0.113984	0.41058	0.371469
chr4	39313350	4.19945e-05	4.37681	0.139785	13	0.169216	0.495133	0.473866
chr4	39338362	0.000162976	3.78788	0.11828	11	0.145355	0.408767	0.305763
chr4	39340410	0.000972234	3.01223	0.123656	11.5	0.113265	0.461748	0.344991
chr4	39356784	0.000190396	3.72034	0.139785	13	0.142589	0.527987	0.333333
chr4	40315285	0.000246003	3.60906	0.198925	18.5	0.138019	0.419174	0.605299
chr4	40319143	0.000883048	3.05402	0.177419	16.5	0.11501	0.589405	0.609121
chr4	41468801	0.00062004	3.20758	0.322581	30	0.121409	0.85594	-0.015326
chr5	20418417	0.000938984	3.02734	0.11828	11	0.113896	0.282468	-0.00660514
chr5	28748391	8.26454e-06	5.08278	0.462366	43	0.197156	0.947821	0.0709819
chr5	31540633	0.000341983	3.466	0.134409	12.5	0.132121	0.343691	0.269872
chr5	31542244	1.53931e-05	4.81267	0.134409	12.5	0.186555	0.344668	0.242384
chr5	31659259	1.76447e-06	5.75339	0.263441	24.5	0.222986	0.627824	0.16035
chr5	33401053	8.54721e-05	4.06818	0.209677	19.5	0.156771	0.568404	0.131936
chr5	33974401	0.000179904	3.74496	0.225806	21	0.143598	0.419821	0.449235
chr6	11345575	1.7455e-05	4.75808	0.494624	46	0.184399	0.912499	-0.0333745
chr6	16002070	0.000505534	3.29625	0.150538	14	0.125093	0.347511	0.342231
chr6	16947572	0.000563593	3.24903	0.473118	44	0.123132	1	NA
chr6	18525458	0.000763634	3.11711	0.139785	13	0.117642	0.408514	0.478398
chr6	20058184	0.000968175	3.01405	0.424731	39.5	0.113341	1	NA
chr6	20058198	0.000968175	3.01405	0.424731	39.5	0.113341	1	NA
chr6	20061450	0.000670051	3.17389	0.446237	41.5	0.120007	1	NA
chr6	20061494	0.00116247	2.93462	0.451613	42	0.11002	1	NA
chr6	20066508	0.00112931	2.94719	0.451613	42	0.110546	1	NA
chr6	20066511	0.00112931	2.94719	0.451613	42	0.110546	1	NA
chr6	20066535	0.00112931	2.94719	0.451613	42	0.110546	1	NA
chr6	20066670	0.00121167	2.91661	0.451613	42	0.109266	0.98752	NA
chr6	20067081	0.000184677	3.73359	0.44086	41	0.143132	0.988487	NA
chr6	20900211	1.9078e-05	4.71947	0.446237	41.5	0.182871	0.95292	-0.0408922
chr6	25239590	0.00119402	2.92299	0.11828	11	0.109533	0.0590729	0.0307692
chr6	25325563	0.000196678	3.70624	0.247312	23	0.142011	-0.0142153	0.611936
chr6	26166902	0.00118888	2.92486	0.172043	16	0.109612	0.51893	0.76012
chr6	2714089	0.00117226	2.93098	0.204301	19	0.109868	0.486086	0.3662
chr6	4710066	0.000934812	3.02928	0.188172	17.5	0.113977	0.57889	0.373686

## Sheet: OW_2016
chr	positions	scores	p	mafs	macs	genotype_var_perc	fst_pop3vs.non3	fst_pop1vs2
chr0	101784046	0.000302041	3.51993	0.123656	11.5	0.134348	0.232556	NA
chr0	11380370	0.000184176	3.73477	0.360215	33.5	0.143181	0.306311	0.0997442
chr0	120107818	0.000131427	3.88132	0.478495	44.5	0.149172	0.975367	NA
chr0	120107986	0.000131427	3.88132	0.478495	44.5	0.149172	0.976248	NA
chr0	120128662	0.000459359	3.33785	0.483871	45	0.126818	0.828548	-0.0606061
chr0	120253497	0.000754626	3.12227	0.263441	24.5	0.117857	0.0542441	-0.0862649
chr0	134159672	0.000137335	3.86222	0.403226	37.5	0.148393	0.559123	-0.0408922
chr0	134159871	0.000261326	3.58282	0.387097	36	0.136939	0.574004	-0.0458716
chr0	134159917	0.000272691	3.56433	0.397849	37	0.136178	0.593235	-0.0408922
chr0	134160215	7.35083e-05	4.13366	0.408602	38	0.159423	0.649466	-0.0347144
chr0	138537668	0.000335004	3.47495	0.408602	38	0.132491	0.099437	0.678404
chr0	144733719	0.000813065	3.08987	0.247312	23	0.116507	0.356441	NA
chr0	145338424	4.39759e-06	5.35678	0.424731	39.5	0.207795	0.654489	NA
chr0	145338465	1.05215e-06	5.97792	0.403226	37.5	0.231475	0.627772	-0.0157958
chr0	145350983	1.7829e-05	4.74887	0.5	46.5	0.184035	0.600856	0.0111742
chr0	145351030	1.10091e-05	4.95825	0.392473	36.5	0.192282	0.650754	-0.0396717
chr0	145352934	2.24985e-05	4.64785	0.419355	39	0.180031	0.625364	-0.0347144
chr0	145352935	2.24985e-05	4.64785	0.419355	39	0.180031	0.625364	-0.0347144
chr0	145355235	9.03346e-05	4.04415	0.403226	37.5	0.155797	0.591003	NA
chr0	147765844	9.61718e-06	5.01695	0.473118	44	0.194583	0.903414	NA
chr0	154598510	5.31551e-05	4.27446	0.478495	44.5	0.165104	0.964982	NA
chr0	156114550	0.00077861	3.10868	0.408602	38	0.117291	0.953182	NA
chr0	159702835	0.000181713	3.74061	0.236559	22	0.14342	0.535567	0.608843
chr0	161596046	0.000141994	3.84773	0.403226	37.5	0.147802	0.563066	-0.0299878
chr0	161596223	0.000231531	3.63539	0.387097	36	0.139102	0.5903	NA
chr0	161596424	0.000112361	3.94939	0.392473	36.5	0.151946	0.582885	-0.0347144
chr0	161596533	1.32892e-05	4.8765	0.424731	39.5	0.18907	0.613322	-0.0347144
chr0	161599129	6.84639e-05	4.16454	0.408602	38	0.160671	0.612604	-0.0396717
chr0	161601182	0.000224217	3.64933	0.397849	37	0.139675	0.615579	-0.0408922
chr0	163221615	0.000488733	3.31093	0.467742	43.5	0.125702	0.0302136	-0.0538576
chr0	163621440	0.000866653	3.06215	0.392473	36.5	0.11535	0.100532	0.413208
chr0	163621958	0.00024017	3.61948	0.33871	31.5	0.138448	0.0946081	0.43609
chr0	167332471	0.000792447	3.10103	0.419355	39	0.116972	0.861732	-0.0165632
chr0	167333377	5.1099e-05	4.29159	0.397849	37	0.165793	0.796949	-0.0572645
chr0	174070497	7.1964e-05	4.14288	0.392473	36.5	0.159796	-0.0246757	0.125335
chr0	174070509	5.48054e-05	4.26118	0.397849	37	0.164569	-0.0238285	0.157504
chr0	174070511	0.000172142	3.76411	0.408602	38	0.144383	-0.0238285	0.157504
chr0	174070531	7.1964e-05	4.14288	0.392473	36.5	0.159796	-0.0239395	0.1883
chr0	174070577	0.000513652	3.28933	0.424731	39.5	0.124806	-0.0254265	0.1883
chr0	174970776	0.00076693	3.11524	0.166667	15.5	0.117564	0.421246	0.529993
chr0	184086201	0.000732039	3.13547	0.322581	30	0.118407	0.771032	0.296383
chr0	184087558	0.000191454	3.71793	0.301075	28	0.142491	0.789079	0.292225
chr0	190416265	1.07473e-10	9.9687	0.365591	34	0.369003	0.953215	0.00588901
chr0	23783878	0.000806837	3.09321	0.252688	23.5	0.116646	0.321074	0.762868
chr0	26450097	0.000185221	3.73231	0.483871	45	0.14308	0.975671	NA
chr0	30608121	9.14669e-05	4.03874	0.403226	37.5	0.155577	0.621693	-0.0408922
chr0	30608476	0.000110082	3.95828	0.408602	38	0.152308	0.599892	-0.0382514
chr0	30608523	1.03603e-05	4.98463	0.430108	40	0.193317	0.686139	-0.0408922
chr0	30610792	0.000289853	3.53782	0.392473	36.5	0.135085	0.612841	-0.0396717
chr0	30611735	0.000306121	3.51411	0.392473	36.5	0.134108	0.595073	-0.0408922
chr0	30612558	4.17019e-05	4.37984	0.413978	38.5	0.169338	0.620797	-0.0365854
chr0	30614481	1.33046e-05	4.876	0.424731	39.5	0.18905	0.622606	-0.0382514
chr0	30615425	0.000100166	3.99928	0.397849	37	0.153975	0.587198	-0.0333745
chr0	30615430	0.00015434	3.81152	0.392473	36.5	0.146322	0.587198	-0.0333745
chr0	30615606	4.3604e-05	4.36047	0.408602	38	0.168561	0.61055	-0.0408922
chr0	30616116	3.36317e-05	4.47325	0.408602	38	0.173077	0.582885	-0.0347144
chr0	30616222	4.99636e-05	4.30135	0.408602	38	0.166185	0.583586	-0.0278255
chr0	30616491	0.000183293	3.73685	0.397849	37	0.143266	0.61055	-0.0333745
chr0	30617721	4.3604e-05	4.36047	0.408602	38	0.168561	0.654599	-0.0347144
chr0	30618561	0.000183293	3.73685	0.397849	37	0.143266	0.577983	-0.0396717
chr0	30619300	1.32892e-05	4.8765	0.424731	39.5	0.18907	0.668984	-0.0396717
chr0	34999864	0.000757136	3.12083	0.241935	22.5	0.117797	0.328478	0.779142
chr0	38447469	0.000138671	3.85801	0.397849	37	0.148222	0.597118	-0.0333745
chr0	38448097	0.000148492	3.8283	0.403226	37.5	0.147008	0.5903	-0.0333745
chr0	38449296	0.000185027	3.73276	0.397849	37	0.143099	0.662799	-0.0503282
chr0	38449948	1.83057e-05	4.73741	0.387097	36	0.183581	0.655377	NA
chr0	38450120	4.92431e-05	4.30765	0.392473	36.5	0.166439	0.544793	NA
chr0	38451702	0.00021977	3.65803	0.397849	37	0.140032	0.618754	-0.0396717
chr0	38451774	3.60248e-05	4.4434	0.403226	37.5	0.171883	0.586107	NA
chr0	38451834	7.933e-05	4.10056	0.397849	37	0.158083	0.624982	-0.0382514
chr0	38452716	9.29603e-05	4.0317	0.403226	37.5	0.155292	0.600905	-0.0382514
chr0	38452884	7.68824e-05	4.11417	0.397849	37	0.158634	0.639887	-0.0396717
chr0	38453113	9.14669e-05	4.03874	0.403226	37.5	0.155577	0.637218	-0.0551485
chr0	38453402	0.000186654	3.72896	0.397849	37	0.142943	0.582885	-0.0318157
chr0	38453715	1.93214e-05	4.71396	0.413978	38.5	0.182653	0.622809	-0.0365854
chr0	38454164	6.84639e-05	4.16454	0.408602	38	0.160671	0.599045	-0.0408922
chr0	38454234	0.000815541	3.08855	0.392473	36.5	0.116451	0.570321	NA
chr0	38454442	4.98206e-05	4.30259	0.408602	38	0.166236	0.616967	-0.0396717
chr0	38454639	1.40029e-05	4.85378	0.419355	39	0.188176	0.62208	-0.0333745
chr0	38454706	0.000149422	3.82558	0.403226	37.5	0.146897	0.558266	-0.0396717
chr0	38457238	2.17894e-05	4.66176	0.419355	39	0.180583	0.560208	-0.0333745
chr0	38457239	2.17894e-05	4.66176	0.419355	39	0.180583	0.560208	-0.0333745
chr0	42051005	0.000653276	3.1849	0.188172	17.5	0.120466	0.275295	0.51177
chr0	60411959	0.000569855	3.24424	0.166667	15.5	0.122933	0.405162	0.468966
chr0	66748750	0.000884624	3.05324	0.38172	35.5	0.114978	0.640213	-0.0382514
chr0	66748793	0.000146595	3.83388	0.392473	36.5	0.147236	0.583845	-0.0396717
chr0	66749137	0.000155279	3.80889	0.370968	34.5	0.146215	0.602785	-0.0365854
chr0	69889432	0.000644314	3.1909	0.301075	28	0.120715	0.266893	0.689098
chr0	84494310	2.89336e-06	5.5386	0.419355	39	0.21479	0.677411	-0.0318157
chr0	86369197	1.60833e-05	4.79362	0.424731	39.5	0.185803	0.964671	0.01
chr0	867609	8.82332e-05	4.05437	0.483871	45	0.156211	0.975389	NA
chr0	875904	2.93656e-05	4.53216	0.483871	45	0.175428	0.954554	NA
chr0	87618809	4.47339e-05	4.34936	0.134409	12.5	0.168115	0.161908	0.42785
chr0	876977	2.60576e-05	4.58407	0.473118	44	0.177496	0.975692	NA
chr1	12551076	0.000397306	3.40088	0.301075	28	0.129429	0.398209	-0.00112909
chr1	47466786	0.000742464	3.12932	0.188172	17.5	0.118151	0.36113	0.550395
chr1	49254766	0.000114455	3.94136	0.446237	41.5	0.151619	0.73192	-0.0333745
chr1	49254790	0.00019829	3.7027	0.456989	42.5	0.141866	0.724227	-0.0347144
chr1	49254795	0.000118598	3.92592	0.462366	43	0.150991	0.736775	-0.0347144
chr1	49254811	0.000118598	3.92592	0.462366	43	0.150991	0.736775	-0.0347144
chr1	49254849	0.000181999	3.73993	0.456989	42.5	0.143392	0.718395	-0.0396717
chr1	49254859	0.000181999	3.73993	0.456989	42.5	0.143392	0.721225	-0.0333745
chr1	49254883	0.000181999	3.73993	0.456989	42.5	0.143392	0.708062	-0.0347144
chr1	49254992	1.34631e-05	4.87085	0.451613	42	0.188848	0.705159	-0.0396717
chr1	49255036	7.46551e-05	4.12694	0.435484	40.5	0.159151	0.73447	-0.0165632
chr1	49255041	7.46551e-05	4.12694	0.435484	40.5	0.159151	0.73447	-0.0165632
chr1	49255061	0.000108417	3.9649	0.430108	40	0.152577	0.73447	-0.0165632
chr1	49255102	0.000253999	3.59517	0.446237	41.5	0.137448	0.727224	-0.0172219
chr1	49255110	0.000107713	3.96773	0.462366	43	0.152692	0.720747	-0.00759704
chr1	49255177	0.000149034	3.82671	0.462366	43	0.146943	0.736466	-0.0408922
chr1	49255212	0.000241214	3.6176	0.435484	40.5	0.13837	0.753705	-0.0165632
chr1	49258150	0.000169988	3.76958	0.451613	42	0.144607	0.795943	NA
chr1	49258151	0.000128446	3.89128	0.462366	43	0.149579	0.795943	NA
chr1	49258239	0.00017452	3.75816	0.462366	43	0.144139	0.720747	-0.0238496
chr1	49258319	0.00036757	3.43466	0.44086	41	0.130826	0.739097	-0.0347144
chr1	49258437	8.81814e-05	4.05462	0.467742	43.5	0.156222	0.714193	-0.0347144
chr1	49260142	2.32801e-05	4.63302	0.467742	43.5	0.179442	0.747188	-0.0408922
chr1	49260236	0.00010928	3.96146	0.435484	40.5	0.152437	0.664711	-0.0333745
chr1	49260688	0.000130003	3.88605	0.451613	42	0.149365	0.723495	-0.0333745
chr1	49260765	0.000306255	3.51392	0.451613	42	0.1341	0.775139	-0.0396717
chr1	49261696	0.000196457	3.70673	0.451613	42	0.142031	0.73447	-0.0172219
chr1	49261774	0.00019829	3.7027	0.456989	42.5	0.141866	0.735569	-0.0347144
chr1	49262419	0.000655253	3.18359	0.22043	20.5	0.120411	0.433975	0.865854
chr1	49262594	9.50012e-05	4.02227	0.462366	43	0.154909	0.728616	-0.0347144
chr1	49263532	0.000280894	3.55146	0.462366	43	0.135647	0.706325	0.0044102
chr1	49264170	6.97602e-05	4.15639	0.467742	43.5	0.160342	0.719734	-0.0347144
chr1	49264572	0.000163543	3.78637	0.462366	43	0.145294	0.704975	-0.0165632
chr1	49264636	5.43125e-05	4.2651	0.456989	42.5	0.164727	0.719727	-0.0165632
chr1	49265840	0.000214293	3.66899	0.44086	41	0.140482	0.697582	-0.0196581
chr1	49265952	7.86858e-05	4.1041	0.462366	43	0.158227	0.759832	-0.0333745
chr1	49266050	6.3999e-05	4.19383	0.467742	43.5	0.161854	0.730133	-0.0347144
chr1	49266246	0.000165275	3.78179	0.446237	41.5	0.145106	0.729543	-0.0396717
chr1	49266251	0.000165275	3.78179	0.446237	41.5	0.145106	0.733237	-0.0396717
chr1	49266335	0.000130003	3.88605	0.451613	42	0.149365	0.712086	-0.0347144
chr1	49266649	0.000152973	3.81538	0.44086	41	0.14648	0.686087	-0.0318157
chr1	49267066	0.000449237	3.34752	0.451613	42	0.127219	0.812754	-0.0286963
chr1	49267067	0.000449237	3.34752	0.451613	42	0.127219	0.812754	-0.0286963
chr1	49267117	0.000187836	3.72622	0.451613	42	0.14283	0.738779	-0.0588235
chr1	49447398	1.09946e-05	4.95882	0.478495	44.5	0.192305	0.737568	-0.0646466
chr1	54443167	0.000330927	3.48027	0.290323	27	0.132711	0.604993	NA
chr1	54485426	0.000290047	3.53753	0.172043	16	0.135073	0.582707	0.220349
chr1	54487756	6.24352e-05	4.20457	0.231183	21.5	0.162287	0.708516	-0.0444361
chr1	55362790	5.39305e-05	4.26817	0.435484	40.5	0.164851	0.580467	0.0396341
chr1	55363469	6.54121e-05	4.18434	0.430108	40	0.161471	0.563584	0.0474227
chr1	55363521	6.54121e-05	4.18434	0.430108	40	0.161471	0.575052	0.0474227
chr1	55363592	6.54121e-05	4.18434	0.430108	40	0.161471	0.575865	0.0462833
chr1	55365154	5.39305e-05	4.26817	0.435484	40.5	0.164851	0.579846	0.0201052
chr1	55365480	2.24314e-05	4.64914	0.446237	41.5	0.180083	0.570911	0.0543616
chr1	55365495	2.6667e-05	4.57403	0.451613	42	0.177096	0.554566	0.0712946
chr1	55371306	9.28861e-06	5.03205	0.483871	45	0.195174	0.567253	0.0538438
chr2	13208960	4.35056e-05	4.36146	0.150538	14	0.1686	0.40774	0.449235
chr2	17451338	0.000788063	3.10344	0.188172	17.5	0.117072	0.139443	-0.0714707
chr2	21085069	7.09319e-05	4.14916	0.403226	37.5	0.16005	0.716469	0.403614
chr2	23760445	0.000394129	3.40436	0.435484	40.5	0.129573	0.64649	0.0477339
chr2	27091546	0.000845977	3.07264	0.494624	46	0.115788	0.750666	-0.0572645
chr2	701468	0.000803261	3.09514	0.478495	44.5	0.116726	0.937211	0.0966123
chr3	10446505	0.000456336	3.34072	0.166667	15.5	0.126937	0.409664	0.725974
chr3	10446509	0.000456336	3.34072	0.166667	15.5	0.126937	0.394552	0.725974
chr3	10446522	0.000456336	3.34072	0.166667	15.5	0.126937	0.400752	0.734978
chr3	10446535	0.000766627	3.11542	0.172043	16	0.117571	0.3833	0.743374
chr3	21291546	4.24761e-07	6.37186	0.446237	41.5	0.246174	0.751439	-0.0396717
chr3	21292280	6.27372e-07	6.20247	0.435484	40.5	0.239884	0.762752	-0.0347144
chr3	21293532	2.72311e-07	6.56493	0.451613	42	0.253287	0.716528	-0.0471525
chr3	21298370	2.34979e-06	5.62897	0.435484	40.5	0.218247	0.719734	-0.0347144
chr3	21299332	3.18752e-06	5.49655	0.446237	41.5	0.213177	0.71465	-0.0347144
chr3	21300376	3.91861e-06	5.40687	0.430108	40	0.209727	0.681835	-0.0299878
chr3	21300463	1.20179e-05	4.92017	0.424731	39.5	0.190787	0.670747	-0.0346139
chr3	21301093	2.65497e-06	5.57594	0.430108	40	0.21622	0.767863	-0.0347144
chr3	24838760	0.000354938	3.44985	0.139785	13	0.131454	0.405534	0.240684
chr3	27830672	0.000872086	3.05944	0.209677	19.5	0.115237	0.574961	-0.0269876
chr3	29264890	0.000812568	3.09014	0.387097	36	0.116518	0.704174	NA
chr3	29858340	2.11856e-10	9.67396	0.392473	36.5	0.359691	0.950007	-0.00481296
chr3	31222060	0.000412003	3.3851	0.123656	11.5	0.128776	0.344681	0.31052
chr3	31689626	0.000162141	3.79011	0.145161	13.5	0.145447	0.391229	0.371469
chr3	31747310	2.09541e-05	4.67873	0.145161	13.5	0.181257	0.352143	0.367123
chr3	31784347	0.000412478	3.3846	0.112903	10.5	0.128755	0.413848	0.371469
chr3	31788185	6.35129e-05	4.19714	0.193548	18	0.161987	0.427642	0.65673
chr3	31822872	0.000669398	3.17432	0.198925	18.5	0.120025	0.385872	0.550562
chr3	32125622	0.000580936	3.23587	0.139785	13	0.122585	0.347319	0.332322
chr3	41119964	1.74485e-05	4.75824	0.290323	27	0.184405	0.0619406	0.260467
chr3	41223134	0.000359786	3.44396	0.317204	29.5	0.131211	0.312875	0.764768
chr3	41225572	0.000298116	3.52561	0.322581	30	0.134582	0.313938	0.771326
chr3	41257883	0.000769676	3.11369	0.188172	17.5	0.1175	0.486757	0.684009
chr3	41263805	0.000234612	3.62965	0.188172	17.5	0.138866	0.454841	0.607292
chr3	41274639	0.000591616	3.22796	0.204301	19	0.122257	0.518077	0.779142
chr3	41274653	0.000591616	3.22796	0.204301	19	0.122257	0.514696	0.779142
chr4	14632246	0.000529645	3.27602	0.193548	18	0.124253	0.241441	1
chr4	25400090	0.000560328	3.25156	0.129032	12	0.123237	0.237493	NA
chr4	32620413	0.00040644	3.391	0.209677	19.5	0.12902	0.597725	0.861592
chr4	32632078	0.000822324	3.08496	0.295699	27.5	0.116301	0.694784	0.670891
chr4	32632097	0.000780309	3.10773	0.290323	27	0.117251	0.570667	0.870407
chr4	4188017	4.30489e-06	5.36604	0.430108	40	0.208152	0.900999	0.01
chr4	4188074	3.74245e-08	7.42684	0.408602	38	0.284313	0.896834	0.0263797
chr4	4191338	1.5431e-05	4.81161	0.424731	39.5	0.186513	0.890166	0.00588901
chr5	25624541	0.000313805	3.50334	0.188172	17.5	0.133663	0.637773	0.304463
chr6	10903499	0.000356569	3.44786	0.247312	23	0.131372	0.0418474	0.323007
chr6	14313760	0.000175124	3.75665	0.241935	22.5	0.144077	0.203671	0.610826
chr6	16675965	0.000480672	3.31815	0.134409	12.5	0.126002	0.201664	NA
chr6	20063375	0.000123779	3.90735	0.134409	12.5	0.150234	0.420551	0.486763
chr6	7912435	1.44342e-05	4.84061	0.236559	22	0.187656	0.472825	0.265306

## Sheet: FP_2014
chr	positions	scores	p	mafs	macs	genotype_var_perc	fst_pop3vs.non3	fst_pop1vs2
0	104625964	8.46624e-05	4.07231	0.357895	34	0.153822	0.806628	NA
0	105891628	0.000123709	3.9076	0.347368	33	0.147248	0.758905	NA
0	107509906	5.55577e-10	9.25526	0.421053	40	0.340204	0.760862	NA
0	109601800	0.000368298	3.4338	0.147368	14	0.128153	0.187704	NA
0	109601873	0.000319139	3.49602	0.2	19	0.130675	0.126928	0.00588901
0	110946245	4.9454e-06	5.3058	0.452632	43	0.201858	0.768203	-0.0189944
0	117484965	1.66418e-05	4.7788	0.442105	42	0.181602	0.793352	NA
0	120007252	0.000249518	3.6029	0.115789	11	0.134998	-0.0229113	-0.047744
0	125221219	0.000130534	3.88428	0.310526	29.5	0.146315	0.683991	NA
0	125221294	4.18224e-05	4.37859	0.305263	29	0.16595	0.691613	NA
0	131094480	0.000570652	3.24363	0.273684	26	0.120418	0.614908	NA
0	131402573	0.000159476	3.79731	0.131579	12.5	0.142827	0.0816387	NA
0	131403023	0.000159475	3.79731	0.131579	12.5	0.142827	0.108228	NA
0	136803594	0.000896114	3.04764	0.342105	32.5	0.112408	0.806294	NA
0	139189272	0.000627629	3.2023	0.257895	24.5	0.118732	0.540449	NA
0	142753563	0.000124322	3.90545	0.268421	25.5	0.147162	0.476891	-0.0157958
0	142766065	0.00065139	3.18616	0.231579	22	0.118073	0.483187	NA
0	144077940	0.00033663	3.47285	0.363158	34.5	0.129736	0.761538	NA
0	145455054	3.62275e-05	4.44096	0.121053	11.5	0.168404	0.115612	NA
0	147577866	0.000570819	3.2435	0.257895	24.5	0.120412	0.0933845	-0.0591804
0	147836944	0.000857801	3.06661	0.415789	39.5	0.113185	0.898145	NA
0	154812146	0.00037175	3.42975	0.389474	37	0.127989	0.755144	NA
0	156672634	1.81479e-06	5.74117	0.442105	42	0.21828	0.788737	NA
0	157337077	0.000462421	3.33496	0.2	19	0.124137	0.385716	NA
0	157466412	0.000861754	3.06462	0.321053	30.5	0.113104	0.720059	NA
0	157881884	0.00051601	3.28734	0.294737	28	0.122199	0.669703	NA
0	159318533	0.000551358	3.25857	0.121053	11.5	0.121027	0.190184	NA
0	162320427	0.000817669	3.08742	0.347368	33	0.114037	0.743081	-0.0165632
0	162630658	0.000146025	3.83557	0.352632	33.5	0.144363	0.786366	NA
0	163234650	0.000270334	3.5681	0.4	38	0.133592	0.619996	-0.0347144
0	164784237	0.000218195	3.66116	0.347368	33	0.137349	0.772636	NA
0	165599638	0.000666448	3.17623	0.452632	43	0.117668	0.717642	NA
0	167021256	0.000252473	3.59778	0.336842	32	0.134792	0.672285	NA
0	168143048	0.000149534	3.82526	0.494737	47	0.143949	0.00337409	0.899923
0	168568883	0.000535941	3.27088	0.247368	23.5	0.121529	0.507581	NA
0	169160828	0.000586472	3.23175	0.4	38	0.119933	0.722068	-0.0189624
0	170186348	0.000685352	3.16409	0.3	28.5	0.117171	0.565347	NA
0	171709526	0.000424627	3.37199	0.347368	33	0.125643	0.81097	NA
0	171709933	0.000340341	3.46809	0.352632	33.5	0.129543	0.751827	NA
0	172112321	0.000855966	3.06754	0.194737	18.5	0.113223	0.369916	NA
0	174352077	0.000119594	3.92229	0.278947	26.5	0.147836	0.455887	NA
0	174656207	0.000232107	3.63431	0.405263	38.5	0.136266	0.767206	0.0468258
0	174656434	0.00088374	3.05368	0.405263	38.5	0.112656	0.768649	0.0367853
0	174661187	0.000303402	3.51798	0.405263	38.5	0.131565	0.756302	0.0155751
0	178892318	0.000817549	3.08749	0.126316	12	0.11404	0.145633	NA
0	181596903	0.000865845	3.06256	0.247368	23.5	0.113019	0.514084	NA
0	182534895	6.68427e-05	4.17495	0.257895	24.5	0.1579	0.565549	NA
0	185386265	3.00945e-05	4.52151	0.326316	31	0.171565	0.708339	NA
0	185393882	8.73774e-05	4.0586	0.315789	30	0.153276	0.705868	NA
0	187711644	0.00015604	3.80676	0.447368	42.5	0.143207	0.750195	0.160643
0	187711912	0.00033898	3.46983	0.457895	43.5	0.129614	0.756921	0.160643
0	187712002	0.000289284	3.53867	0.447368	42.5	0.132402	0.678868	0.221011
0	187712053	0.000170164	3.76913	0.457895	43.5	0.141695	0.696073	0.177936
0	187712103	0.000289286	3.53867	0.447368	42.5	0.132402	0.69794	0.203643
0	187723476	0.0003245	3.48879	0.473684	45	0.130382	0.706938	NA
0	188214871	0.000411233	3.38591	0.252632	24	0.126209	0.428956	NA
0	189420487	0.000231594	3.63527	0.463158	44	0.136305	0.704013	-0.0333745
0	191567404	0.000901544	3.04501	0.131579	12.5	0.112301	0.154105	NA
0	20172233	0.000322799	3.49107	0.152632	14.5	0.130475	0.197434	NA
0	24212272	3.84873e-06	5.41468	0.431579	41	0.205992	0.731856	NA
0	24668975	0.000254175	3.59487	0.242105	23	0.134674	0.575999	NA
0	24670269	0.00041953	3.37724	0.252632	24	0.125856	0.605473	NA
0	27436115	4.92468e-05	4.30762	0.315789	30	0.163151	0.660547	NA
0	27437000	7.08215e-05	4.14983	0.310526	29.5	0.156904	0.697686	NA
0	27437029	7.08208e-05	4.14984	0.310526	29.5	0.156904	0.68834	NA
0	32886681	0.000115908	3.93589	0.273684	26	0.14838	0.588988	NA
0	33107691	0.000847408	3.07191	0.236842	22.5	0.113402	0.418099	NA
0	33237964	0.000524151	3.28054	0.242105	23	0.121922	0.42466	-0.0382514
0	42933689	0.000428665	3.36788	0.115789	11	0.125476	0.17079	NA
0	44836438	7.99879e-05	4.09698	0.110526	10.5	0.154803	0.122498	NA
0	45560267	0.000333807	3.4765	0.247368	23.5	0.129885	0.490895	NA
0	52678970	0.000250559	3.60109	0.126316	12	0.134925	0.158382	NA
0	56693683	0.000378729	3.42167	0.157895	15	0.127661	0.139234	NA
0	63367073	0.000904458	3.04361	0.215789	20.5	0.112244	0.367293	NA
0	65836110	0.000895339	3.04801	0.368421	35	0.112424	0.0170369	0.0245513
0	66823277	0.0003888	3.41027	0.3	28.5	0.127198	0.519002	NA
0	70646284	0.00058971	3.22936	0.257895	24.5	0.119836	0.535394	NA
0	71160218	0.000814738	3.08898	0.121053	11.5	0.114101	0.137488	NA
0	74716431	0.000212462	3.67272	0.257895	24.5	0.137815	0.530116	NA
0	82876491	0.000220601	3.65639	0.289474	27.5	0.137157	0.662892	NA
0	89708776	8.19344e-05	4.08653	0.126316	12	0.154388	0.157555	NA
0	95637475	0.000344017	3.46342	0.484211	46	0.129354	0.0455562	0.33484
0	95637683	0.000189901	3.72147	0.394737	37.5	0.139779	0.420251	0.103153
0	95638035	0.000172391	3.76349	0.431579	41	0.141468	0.443007	0.0918255
0	95638728	0.000882598	3.05424	0.468421	44.5	0.112679	0.494803	0.0740538
0	95639017	0.000449164	3.3476	0.473684	45	0.124651	0.547337	0.0825305
0	97961299	0.000411051	3.3861	0.394737	37.5	0.126216	0.988222	-0.00191297
1	11915979	0.000399051	3.39897	0.178947	17	0.126739	0.432003	NA
1	11956093	0.000900883	3.04533	0.215789	20.5	0.112314	0.455361	NA
1	20534585	0.0002405	3.61888	0.115789	11	0.135644	0.0121639	-0.0322581
1	2813184	0.000190527	3.72004	0.468421	44.5	0.139721	0.838933	-0.0752829
1	2818463	0.000318997	3.49621	0.494737	47	0.130683	0.825262	-0.0742993
1	2818810	0.000549134	3.26032	0.463158	44	0.121098	0.826257	-0.0742993
1	2881415	0.000263569	3.57911	0.457895	43.5	0.134037	0.77452	0.150651
1	40465436	0.000441124	3.35544	0.126316	12	0.12497	0.197903	NA
1	43566677	0.000256584	3.59077	0.210526	20	0.134508	0.0591293	0.528286
1	58311367	0.000114051	3.9429	0.284211	27	0.14866	0.672918	NA
2	10787550	0.000627832	3.20216	0.184211	17.5	0.118726	0.361481	NA
2	22344825	0.000659966	3.18048	0.121053	11.5	0.117841	0.225383	NA
2	25504215	0.000236169	3.62678	0.389474	37	0.135962	0.300435	0.158908
2	25613754	0.000571134	3.24326	0.236842	22.5	0.120403	0.500373	NA
2	26059980	0.000607956	3.21613	0.484211	46	0.119296	0.432339	0.249404
2	29676417	8.74182e-07	6.0584	0.473684	45	0.230063	0.904207	-0.0333745
2	29769356	0.000368679	3.43335	0.431579	41	0.128135	0.951537	-0.0165632
2	29775832	0.000811152	3.0909	0.442105	42	0.114179	0.949491	NA
2	31901476	1.06122e-06	5.97419	0.457895	43.5	0.226951	0.930877	NA
2	32312621	0.000283052	3.54813	0.278947	26.5	0.132785	0.492765	NA
2	714983	0.000201347	3.69606	0.494737	47	0.138755	0.888482	-0.0382514
2	746077	0.000386021	3.41339	0.457895	43.5	0.127325	0.824466	0.0299482
2	765921	0.000848118	3.07154	0.5	47.5	0.113387	0.908261	NA
2	774675	0.000170853	3.76738	0.5	47.5	0.141625	0.905349	0.0525839
2	807765	0.000480966	3.31789	0.5	47.5	0.123443	0.925081	0.0293921
2	832148	0.000132274	3.87853	0.494737	47	0.146084	0.972991	NA
3	12558428	0.000287149	3.54189	0.310526	29.5	0.132532	0.70134	NA
3	12835409	4.90279e-05	4.30956	0.494737	47	0.163227	0.844871	0.147671
3	12949705	0.000144804	3.83922	0.4	38	0.144509	0.846811	NA
3	13525581	0.000179667	3.74553	0.4	38	0.140747	0.703326	0.210966
3	15515432	0.000207724	3.68251	0.384211	36.5	0.13821	0.818464	NA
3	26159609	0.000349715	3.45629	0.294737	28	0.129065	0.548626	NA
3	26165272	0.000338922	3.4699	0.294737	28	0.129617	0.628716	NA
3	26167279	0.000862505	3.06424	0.373684	35.5	0.113088	0.703185	0.080292
3	26167284	0.000862505	3.06424	0.373684	35.5	0.113088	0.703185	0.080292
3	26167727	0.000508599	3.29362	0.347368	33	0.122455	0.734218	NA
3	26198556	6.91287e-05	4.16034	0.494737	47	0.15732	0.848515	-0.0382514
3	26198865	0.000885514	3.0528	0.436842	41.5	0.11262	0.830091	0.284811
3	26202892	0.000681529	3.16652	0.273684	26	0.117271	0.448075	NA
3	26810800	0.000453849	3.34309	0.452632	43	0.124468	0.610623	-0.0472469
3	26810843	0.000193679	3.71292	0.431579	41	0.139434	0.632405	-0.0436783
3	26810854	0.000154856	3.81007	0.405263	38.5	0.14334	0.542353	-0.0522937
3	2743401	0.000859091	3.06596	0.457895	43.5	0.113159	0.853868	-0.00481296
3	30652703	3.56927e-05	4.44742	0.268421	25.5	0.168658	0.715484	NA
3	30700622	0.000358068	3.44603	0.257895	24.5	0.128649	0.569335	NA
3	30725261	0.000296058	3.52862	0.263158	25	0.131995	0.617155	NA
3	31644237	9.64127e-06	5.01587	0.421053	40	0.190765	0.785702	NA
3	35351787	0.000115276	3.93826	0.357895	34	0.148474	0.772172	NA
3	35357821	0.000222279	3.6531	0.352632	33.5	0.137024	0.769993	NA
3	35394743	3.16524e-07	6.49959	0.336842	32	0.246195	0.76433	NA
3	35979603	0.000302584	3.51915	0.473684	45	0.131612	0.95261	NA
3	39308092	0.000843153	3.07409	0.115789	11	0.113492	0.257606	NA
3	39791258	0.000183948	3.7353	0.331579	31.5	0.140335	0.622422	NA
3	424329	0.00010494	3.97906	0.305263	29	0.150104	0.575549	NA
3	42793417	0.000433067	3.36344	0.278947	26.5	0.125296	0.650336	NA
3	544252	0.000656046	3.18307	0.126316	12	0.117947	0.0712964	0.054092
3	597096	6.53625e-05	4.18467	0.289474	27.5	0.158286	0.60595	NA
4	1135567	0.000247693	3.60609	0.189474	18	0.135127	0.460569	NA
4	16164204	9.73015e-05	4.01188	0.215789	20.5	0.151414	0.425741	NA
4	16180669	0.000190922	3.71914	0.226316	21.5	0.139685	0.424219	NA
4	16187431	0.000885954	3.05259	0.215789	20.5	0.112611	0.391082	NA
4	16208705	0.000859018	3.066	0.231579	22	0.11316	0.516607	NA
4	16213086	0.000395336	3.40303	0.215789	20.5	0.126904	0.393939	NA
4	16274578	0.000391189	3.40761	0.221053	21	0.12709	0.436302	NA
4	16416884	6.51103e-06	5.18635	0.231579	22	0.197303	0.446684	NA
4	16429294	0.00016182	3.79097	0.221053	21	0.142573	0.43577	NA
4	18370858	0.000273825	3.56253	0.447368	42.5	0.133367	0.75926	0.0862944
4	18370887	0.000273823	3.56253	0.447368	42.5	0.133367	0.758828	0.13253
4	18370894	0.000249642	3.60268	0.473684	45	0.134989	0.739662	0.13253
4	18370898	0.000273825	3.56253	0.447368	42.5	0.133367	0.75444	0.13253
4	18370899	0.000273823	3.56253	0.447368	42.5	0.133367	0.758366	0.13253
4	21249849	0.000393726	3.40481	0.457895	43.5	0.126976	0.650742	-0.0333745
4	25132732	0.000882463	3.0543	0.247368	23.5	0.112681	0.54274	NA
4	25145767	0.000800541	3.09662	0.242105	23	0.114413	0.52811	NA
4	26117694	0.000184752	3.73341	0.142105	13.5	0.140259	0.112448	NA
4	28035724	3.52737e-05	4.45255	0.357895	34	0.168859	0.699819	NA
4	29952595	0.000645443	3.19014	0.115789	11	0.118235	0.138486	NA
4	36366377	0.00052091	3.28324	0.110526	10.5	0.122032	0.179558	NA
4	41306357	0.000481847	3.31709	0.121053	11.5	0.12341	-0.013224	-0.0347144
5	1605609	0.00082274	3.08474	0.352632	33.5	0.113927	0.711651	NA
5	2026607	0.000172722	3.76265	0.357895	34	0.141435	0.769993	NA
5	27073238	0.000875718	3.05764	0.163158	15.5	0.112818	0.0613993	-0.0172219
5	27073251	5.6199e-05	4.25027	0.157895	15	0.160884	0.0926801	-0.0196581
5	27073260	0.000112784	3.94775	0.184211	17.5	0.148854	0.0776153	-0.0376242
5	27073531	3.7851e-05	4.42192	0.115789	11	0.167655	0.00284607	0.0305628
5	27075388	2.17622e-06	5.6623	0.142105	13.5	0.215326	0.0124746	-0.0382919
5	29918708	0.000508481	3.29373	0.294737	28	0.122459	0.565306	NA
5	30775588	5.97147e-05	4.22392	0.163158	15.5	0.159841	0.21956	NA
5	30804022	0.000293194	3.53285	0.121053	11.5	0.132166	0.17079	NA
5	30804452	0.000250558	3.60109	0.126316	12	0.134925	0.162955	NA
5	33340250	0.000202313	3.69398	0.447368	42.5	0.138672	0.66643	NA
5	33374268	0.00083992	3.07576	0.415789	39.5	0.11356	0.898751	NA
5	6321002	0.000467125	3.33057	0.126316	12	0.123959	0.0472554	0.00588901
5	745135	0.000106946	3.97084	0.310526	29.5	0.149776	0.644864	NA
5	7921920	3.21337e-06	5.49304	0.405263	38.5	0.208956	0.7507	NA
5	8033513	0.000109742	3.95963	0.405263	38.5	0.149328	0.759606	NA
5	8096164	4.29356e-07	6.36718	0.4	38	0.241385	0.720687	-0.0347144
5	8204587	2.34024e-05	4.63074	0.347368	33	0.175838	0.712754	NA
5	8204644	1.74556e-05	4.75807	0.336842	32	0.180797	0.688908	NA
6	14068139	0.00085625	3.0674	0.368421	35	0.113218	0.5672	0.103203
6	15603943	0.000424572	3.37205	0.363158	34.5	0.125645	0.741695	NA
6	15609083	0.000884332	3.05338	0.352632	33.5	0.112644	0.58858	-0.0347144
6	15609567	1.63431e-05	4.78667	0.305263	29	0.181907	0.684989	NA
6	15610045	0.000334663	3.47539	0.210526	20	0.12984	0.498498	NA
6	20558689	4.6922e-05	4.32862	0.294737	28	0.16398	0.561822	NA
6	20559593	0.000124009	3.90655	0.268421	25.5	0.147206	0.510462	NA
6	20653950	0.000506997	3.29499	0.305263	29	0.122511	0.608252	NA
6	20661514	0.000111569	3.95246	0.368421	35	0.149042	0.763367	NA
6	20703250	0.000520391	3.28367	0.389474	37	0.122049	0.78479	NA
6	21249136	7.70036e-05	4.11349	0.4	38	0.15546	0.721225	NA
6	25991864	0.000379427	3.42087	0.331579	31.5	0.127628	0.684305	NA
6	3039153	0.0002009	3.69702	0.415789	39.5	0.138794	0.665293	0.00493487
6	6777853	2.17319e-05	4.6629	0.384211	36.5	0.177092	0.905673	NA

## Sheet: FT_2015
chr	positions	scores	p	mafs	macs	genotype_var_perc	fst_pop3vs.non3	fst_pop1vs2
chr0	100368302	0.000845337	3.07297	0.460227	40.5	0.122141	0.191785	0.449537
chr0	108649614	0.00119557	2.92243	0.3125	27.5	0.115528	0.037076	-0.0523664
chr0	110415408	0.000226715	3.64452	0.289773	25.5	0.147002	0.24396	0.21069
chr0	121302362	0.00053747	3.26965	0.340909	30	0.130743	0.711285	NA
chr0	128019617	0.000353423	3.4517	0.176136	15.5	0.138663	0.0819021	0.267263
chr0	131296418	0.000312437	3.50524	0.147727	13	0.140983	0.468103	-0.0745957
chr0	135980561	0.000599298	3.22236	0.136364	12	0.128679	0.369771	0.536115
chr0	144077940	0.00111508	2.95269	0.392045	34.5	0.11686	0.761538	NA
chr0	152707270	0.000525004	3.27984	0.159091	14	0.131187	0.250303	NA
chr0	155561141	0.000619521	3.20794	0.181818	16	0.128049	0.605296	-0.0745957
chr0	156523014	0.000282552	3.5489	0.153409	13.5	0.142873	0.301746	NA
chr0	166148285	0.00120366	2.9195	0.1875	16.5	0.115399	0.140079	0.254862
chr0	169674274	0.00112792	2.94772	0.375	33	0.116641	0.0561726	-0.0508838
chr0	174219052	0.00112464	2.94899	0.153409	13.5	0.116697	0.250077	0.322245
chr0	181612401	0.000843785	3.07377	0.392045	34.5	0.122176	0.922657	0.00277008
chr0	18179705	0.000613773	3.21199	0.3125	27.5	0.128226	0.419695	0.858499
chr0	186919885	0.00113494	2.94503	0.176136	15.5	0.116522	0.264236	0.00410598
chr0	186921549	0.000686643	3.16327	0.176136	15.5	0.126096	0.248708	-0.0237454
chr0	187113421	0.00109613	2.96014	0.306818	27	0.117187	0.191365	0.279705
chr0	187113659	0.000381328	3.4187	0.380682	33.5	0.13723	0.0493374	0.0774507
chr0	187113662	0.000587369	3.23109	0.375	33	0.12906	0.0515361	0.0774507
chr0	187711178	0.000593528	3.22656	0.431818	38	0.128862	0.680805	0.173446
chr0	187711213	8.02362e-05	4.09563	0.426136	37.5	0.166302	0.689217	0.189658
chr0	187711228	0.00120212	2.92005	0.4375	38.5	0.115424	0.660091	0.171655
chr0	187711644	6.70689e-05	4.17348	0.414773	36.5	0.169601	0.750195	0.160643
chr0	187711662	0.000111119	3.95421	0.420455	37	0.160285	0.762085	0.160643
chr0	187711912	3.44336e-05	4.46302	0.426136	37.5	0.181786	0.756921	0.160643
chr0	187712002	4.64262e-05	4.33324	0.414773	36.5	0.176341	0.678868	0.221011
chr0	187712053	3.46716e-05	4.46003	0.426136	37.5	0.18166	0.696073	0.177936
chr0	187712103	4.64262e-05	4.33324	0.414773	36.5	0.176341	0.69794	0.203643
chr0	35897074	0.000584678	3.23308	0.4375	38.5	0.129147	0.358262	0.221011
chr0	55710740	0.00027826	3.55555	0.164773	14.5	0.14316	0.0653884	0.210966
chr0	55710741	0.00027826	3.55555	0.164773	14.5	0.14316	0.0540228	0.210966
chr0	55711390	0.000134859	3.87012	0.170455	15	0.156692	0.111134	0.316993
chr0	55712628	0.000281459	3.55058	0.198864	17.5	0.142946	0.115194	0.259862
chr0	57918811	0.000972902	3.01193	0.170455	15	0.119463	-0.023462	0.263652
chr0	57918813	0.000972902	3.01193	0.170455	15	0.119463	-0.023462	0.263652
chr0	61591372	0.000577124	3.23873	0.289773	25.5	0.129394	0.492603	NA
chr0	61592976	5.73884e-05	4.24118	0.301136	26.5	0.172462	0.540449	NA
chr0	62053370	0.000516752	3.28672	0.159091	14	0.131487	0.270419	NA
chr0	62054096	0.000590723	3.22862	0.164773	14.5	0.128952	0.309474	NA
chr0	65179975	0.000263387	3.57941	0.153409	13.5	0.144192	0.245629	NA
chr0	69910126	0.000398739	3.39931	0.125	11	0.136388	0.453895	0.521863
chr0	76441092	0.000611856	3.21335	0.176136	15.5	0.128285	-0.0199016	0.259425
chr0	98861049	0.000724891	3.13973	0.164773	14.5	0.125066	0.342601	0.36064
chr1	20513765	0.000926601	3.03311	0.448864	39.5	0.120393	0.0768359	0.139151
chr1	20518885	0.000351755	3.45376	0.454545	40	0.138752	-0.0240268	1
chr1	20656331	0.000965523	3.01524	0.142045	12.5	0.119608	0.24047	NA
chr1	20657336	0.000557956	3.2534	0.159091	14	0.130034	0.230047	NA
chr1	20700134	0.000674737	3.17087	0.147727	13	0.126428	0.230598	NA
chr1	28889233	0.000139506	3.85541	0.198864	17.5	0.156062	0.00727986	0.320755
chr1	28940086	0.000923848	3.0344	0.170455	15	0.120449	0.403394	0.129533
chr1	35120873	0.000138564	3.85835	0.1875	16.5	0.156188	0.0135824	0.27669
chr1	35125578	0.000624591	3.2044	0.255682	22.5	0.127895	0.166757	0.35175
chr1	40075967	7.07928e-06	5.15001	0.181818	16	0.210136	0.247914	0.529412
chr1	41519011	0.000790769	3.10195	0.210227	18.5	0.123412	0.648387	0.498727
chr1	43330479	0.000644629	3.19069	0.215909	19	0.127295	0.555598	0.596113
chr1	43330572	0.000866051	3.06246	0.215909	19	0.12168	0.524592	0.599409
chr1	43333215	1.67082e-05	4.77707	0.221591	19.5	0.194845	0.519841	0.638195
chr1	43333534	1.67082e-05	4.77707	0.221591	19.5	0.194845	0.521337	0.824334
chr1	43333910	0.000612713	3.21274	0.232955	20.5	0.128259	0.529813	0.679898
chr1	58212172	0.000799155	3.09737	0.153409	13.5	0.123211	0.0228933	0.259425
chr1	5898284	0.000200398	3.69811	0.232955	20.5	0.14931	0.249159	-0.0623443
chr1	5901620	0.000971902	3.01238	0.227273	20	0.119482	0.207408	-0.0319307
chr1	5901673	6.51396e-05	4.18615	0.221591	19.5	0.170137	0.242401	-0.0591327
chr1	5901698	7.445e-05	4.12814	0.221591	19.5	0.167681	0.260189	-0.0692023
chr1	5901829	0.000793481	3.10046	0.210227	18.5	0.123346	0.268701	-0.0439051
chr1	5901848	6.82876e-05	4.16566	0.227273	20	0.16927	0.249159	-0.0444361
chr1	5902017	0.000774925	3.11074	0.215909	19	0.123797	0.258123	-0.0745957
chr1	5902269	0.000774925	3.11074	0.215909	19	0.123797	0.269468	-0.0660392
chr1	5902288	0.000774925	3.11074	0.215909	19	0.123797	0.272695	-0.0660392
chr1	5902295	0.000626761	3.2029	0.221591	19.5	0.127829	0.261266	-0.0713814
chr1	5902301	0.000626761	3.2029	0.221591	19.5	0.127829	0.261266	-0.0713814
chr1	5903291	0.00116335	2.93429	0.215909	19	0.11605	0.261266	-0.0484759
chr1	5903480	0.00112874	2.94741	0.221591	19.5	0.116627	0.223127	-0.0665489
chr1	5903515	0.000836027	3.07778	0.215909	19	0.122352	0.261266	-0.0665489
chr1	5904913	0.00118502	2.92628	0.227273	20	0.115698	0.268766	-0.0661334
chr1	5904955	6.52375e-05	4.1855	0.227273	20	0.17011	0.260626	-0.0776037
chr1	5908140	0.000626761	3.2029	0.221591	19.5	0.127829	0.253522	-0.0591327
chr1	5908226	0.000722227	3.14133	0.221591	19.5	0.125136	0.265399	-0.0525804
chr1	5908395	0.00091914	3.03662	0.232955	20.5	0.120547	0.270909	-0.0748484
chr1	5908427	0.000626761	3.2029	0.221591	19.5	0.127829	0.273556	-0.0691824
chr1	5910153	0.000864251	3.06336	0.215909	19	0.12172	0.264218	-0.0729363
chr1	5910671	0.000616417	3.21013	0.221591	19.5	0.128145	0.275881	-0.0660392
chr1	5910853	0.000626761	3.2029	0.221591	19.5	0.127829	0.235812	-0.0623443
chr1	5910879	0.000626761	3.2029	0.221591	19.5	0.127829	0.265444	-0.0591222
chr1	5910984	0.00103547	2.98486	0.210227	18.5	0.118274	0.236802	-0.057537
chr1	5911040	0.000545783	3.26298	0.215909	19	0.130452	0.233815	-0.057537
chr1	5911076	0.000160244	3.79522	0.227273	20	0.153483	0.246115	-0.0692023
chr1	5911108	0.000160244	3.79522	0.227273	20	0.153483	0.278599	-0.0757495
chr1	5911200	0.000626761	3.2029	0.221591	19.5	0.127829	0.268701	-0.0748484
chr1	5911332	0.000699235	3.15538	0.215909	19	0.125751	0.277742	-0.0689669
chr1	5911400	0.000626761	3.2029	0.221591	19.5	0.127829	0.247425	-0.0202795
chr1	5911502	0.000828259	3.08183	0.221591	19.5	0.12253	0.22589	-0.0101547
chr1	5911564	0.000626761	3.2029	0.221591	19.5	0.127829	0.229637	-0.0669792
chr1	5911842	0.000896101	3.04764	0.142045	12.5	0.12103	0.231838	0.0525505
chr1	5911974	0.000317008	3.49893	0.136364	12	0.14071	0.249871	0.0525505
chr1	5912731	0.000134159	3.87238	0.181818	16	0.156789	0.330809	0.0226794
chr1	5912733	4.35295e-05	4.36122	0.176136	15.5	0.177517	0.330809	0.0226794
chr1	5914183	0.000536013	3.27082	0.147727	13	0.130794	0.421757	0.00307646
chr1	5914312	0.000106026	3.97459	0.159091	14	0.161154	0.361079	0.0290306
chr1	5914414	5.19819e-05	4.28415	0.159091	14	0.174274	0.397153	-0.0333996
chr1	5914498	4.65627e-05	4.33196	0.164773	14.5	0.176287	0.389374	0.170525
chr1	5914542	5.19819e-05	4.28415	0.159091	14	0.174274	0.373999	-0.0208879
chr1	5915056	0.000704925	3.15186	0.170455	15	0.125597	0.348624	-0.0117385
chr1	5915068	0.000732047	3.13546	0.159091	14	0.124879	0.358901	-0.0253551
chr1	5915784	8.38811e-05	4.07634	0.153409	13.5	0.165483	0.376271	-0.0258141
chr1	5915824	2.56424e-05	4.59104	0.164773	14.5	0.187129	0.34638	0.0773439
chr1	5915848	0.000165254	3.78185	0.159091	14	0.15291	0.386316	0.0359018
chr1	5916154	0.000170503	3.76827	0.153409	13.5	0.152326	0.355322	0.0610329
chr1	5916407	0.000550339	3.25937	0.164773	14.5	0.130295	0.362019	-0.0279658
chr1	5916689	0.000165254	3.78185	0.159091	14	0.15291	0.392452	-0.0393965
chr1	5916696	0.000165254	3.78185	0.159091	14	0.15291	0.414711	-0.0617866
chr1	5916768	0.000165254	3.78185	0.159091	14	0.15291	0.40801	0.0903739
chr1	5917129	6.84161e-05	4.16484	0.159091	14	0.169235	0.378264	0.0666403
chr1	5917418	0.000165254	3.78185	0.159091	14	0.15291	0.3893	-0.0117385
chr1	5917437	0.000545529	3.26318	0.147727	13	0.130461	0.392253	0.0359018
chr1	5917561	0.000170503	3.76827	0.153409	13.5	0.152326	0.375557	0.0151128
chr1	5917591	0.000170503	3.76827	0.153409	13.5	0.152326	0.375779	0.0917266
chr1	5919259	5.83562e-05	4.23391	0.147727	13	0.172155	0.299315	-0.0253551
chr1	5919265	5.83562e-05	4.23391	0.147727	13	0.172155	0.299315	-0.0253551
chr1	5919426	5.83562e-05	4.23391	0.147727	13	0.172155	0.275353	-0.0496277
chr1	5919450	5.83562e-05	4.23391	0.147727	13	0.172155	0.288194	0.00178206
chr1	5919551	5.83562e-05	4.23391	0.147727	13	0.172155	0.282784	0.00178206
chr1	5919574	5.83562e-05	4.23391	0.147727	13	0.172155	0.288194	-0.00836668
chr1	5919595	5.83562e-05	4.23391	0.147727	13	0.172155	0.290843	-0.00836668
chr1	5919611	0.000115691	3.9367	0.153409	13.5	0.159537	0.299091	-0.0208879
chr1	5919616	0.000115691	3.9367	0.153409	13.5	0.159537	0.296337	-0.0208879
chr1	5919617	0.000115691	3.9367	0.153409	13.5	0.159537	0.307797	-0.0333996
chr1	5919848	1.46219e-05	4.835	0.153409	13.5	0.197236	0.307797	-0.0333996
chr1	5919869	1.46219e-05	4.835	0.153409	13.5	0.197236	0.285519	-0.00836668
chr1	5920014	7.17145e-05	4.14439	0.164773	14.5	0.168369	0.274444	0.0666403
chr1	5920052	4.88994e-05	4.3107	0.159091	14	0.175392	0.305233	-0.0101547
chr1	5920064	1.46219e-05	4.835	0.153409	13.5	0.197236	0.293558	0.0237338
chr1	5920079	1.97894e-05	4.70357	0.147727	13	0.191804	0.269755	0.0151128
chr1	5920117	1.97894e-05	4.70357	0.147727	13	0.191804	0.280074	-0.0117385
chr1	5920182	0.000157536	3.80262	0.170455	15	0.153801	0.227723	-0.0156923
chr1	5920420	5.83562e-05	4.23391	0.147727	13	0.172155	0.318971	-0.0457498
chr1	5920480	2.81735e-05	4.55016	0.142045	12.5	0.185426	0.281343	0.0265487
chr1	5920495	4.56372e-05	4.34068	0.147727	13	0.176654	0.273295	0.0359018
chr1	5920567	5.83562e-05	4.23391	0.147727	13	0.172155	0.285468	0.00178206
chr1	5920767	2.81735e-05	4.55016	0.142045	12.5	0.185426	0.285519	-0.00836668
chr1	60295429	0.0011808	2.92782	0.215909	19	0.115766	0.0239899	0.10738
chr1	8154365	0.000318741	3.49656	0.295455	26	0.140607	0.363296	0.0808339
chr1	8209818	0.000157518	3.80267	0.352273	31	0.153803	0.4427	0.0328802
chr1	8222479	0.000726989	3.13847	0.352273	31	0.125011	0.430674	0.0482855
chr2	16151225	0.00108812	2.96332	0.1875	16.5	0.117327	0.419465	0.370196
chr2	20780548	0.000165146	3.78213	0.136364	12	0.152922	0.104765	0.389104
chr2	27845624	0.000853691	3.0687	0.426136	37.5	0.121954	0.503857	0.640321
chr2	27845670	0.0011927	2.92347	0.420455	37	0.115574	0.474024	0.672483
chr2	27845741	0.000906366	3.0427	0.426136	37.5	0.120813	0.465852	0.672483
chr2	41543095	0.000803683	3.09492	0.318182	28	0.123103	0.0358749	0.00219754
chr2	8813079	8.51178e-05	4.06998	0.142045	12.5	0.165213	-0.0248846	-0.00112909
chr2	9833033	2.6758e-05	4.57255	0.392045	34.5	0.186359	0.174159	-0.0176211
chr2	9833103	0.000153543	3.81377	0.386364	34	0.154279	0.221014	-0.0176211
chr2	9834824	0.000254807	3.59379	0.392045	34.5	0.144813	0.230532	0.0686262
chr2	9836882	0.00107477	2.96868	0.392045	34.5	0.117563	0.184188	0.089433
chr3	14670150	0.000724735	3.13982	0.142045	12.5	0.12507	0.00357075	0.0023366
chr3	14670161	0.000823025	3.08459	0.147727	13	0.122651	-0.00434826	-0.060535
chr3	21819300	0.00107231	2.96968	0.215909	19	0.117607	0.0128608	0.29847
chr3	33531501	0.000332347	3.47841	0.159091	14	0.139821	0.33444	0.772315
chr3	33532027	0.00111064	2.95443	0.153409	13.5	0.116936	0.384983	0.774437
chr3	33532613	0.00096645	3.01482	0.147727	13	0.11959	0.270466	0.401259
chr3	33534823	0.00111064	2.95443	0.153409	13.5	0.116936	0.414848	0.774437
chr3	33534829	0.00111064	2.95443	0.153409	13.5	0.116936	0.430062	0.766375
chr3	33535333	0.00107889	2.96702	0.153409	13.5	0.11749	0.356473	0.781912
chr3	35186030	0.00105139	2.97824	0.369318	32.5	0.117983	0.66575	NA
chr3	35190380	0.000926552	3.03313	0.363636	32	0.120394	0.671492	NA
chr3	38703346	3.97365e-06	5.40081	0.1875	16.5	0.220284	0.256833	0.681575
chr3	38717020	0.00112685	2.94814	0.125	11	0.116659	0.24504	0.367123
chr3	38732311	0.000844929	3.07318	0.153409	13.5	0.12215	0.199709	0.488815
chr3	38784490	2.49338e-05	4.60321	0.164773	14.5	0.187636	0.276285	0.661686
chr3	39164397	1.72158e-05	4.76407	0.153409	13.5	0.194308	0.197469	0.513391
chr3	39457437	0.00120819	2.91786	0.142045	12.5	0.115327	0.355208	0.59615
chr4	24835759	0.00111621	2.95225	0.318182	28	0.11684	0.544439	NA
chr4	28369806	0.000256641	3.59067	0.3125	27.5	0.144678	0.435453	0.370196
chr4	28369888	0.000256641	3.59067	0.3125	27.5	0.144678	0.411877	0.456044
chr4	28370072	0.00041999	3.37676	0.318182	28	0.135408	0.438461	0.370196
chr4	28370146	0.000256641	3.59067	0.3125	27.5	0.144678	0.471704	0.370196
chr4	28370302	0.000100229	3.99901	0.306818	27	0.162194	0.402236	0.445151
chr4	6616542	0.000262533	3.58082	0.323864	28.5	0.144252	0.155751	0.561689
chr4	6617146	0.000811639	3.09064	0.318182	28	0.122916	0.132761	0.556033
chr4	6617473	0.00116988	2.93186	0.318182	28	0.115943	0.0876374	0.431754
chr4	6621816	0.00111939	2.95102	0.3125	27.5	0.116786	0.0935897	0.431754
chr4	6623446	0.000683573	3.16521	0.3125	27.5	0.126181	0.127701	0.465424
chr4	6624760	0.000135784	3.86715	0.335227	29.5	0.156565	0.125355	0.444725
chr4	6624830	0.000751965	3.1238	0.323864	28.5	0.124369	0.108596	0.425843
chr5	19696231	0.000853464	3.06881	0.204545	18	0.121959	0.691163	0.590975
chr5	24102816	0.000970006	3.01323	0.170455	15	0.11952	0.403387	0.45853
chr5	28826184	0.000678435	3.16849	0.221591	19.5	0.126325	0.00325588	0.220779
chr5	34154697	0.000721545	3.14174	0.125	11	0.125154	0.284788	0.332322
chr5	34154699	0.000776205	3.11002	0.119318	10.5	0.123765	0.310631	0.332322
chr5	3758008	0.000858156	3.06643	0.1875	16.5	0.121855	0.623243	0.747885
chr6	11618727	1.0265e-06	5.98864	0.153409	13.5	0.243634	0.264813	0.171716
chr6	11983886	7.24707e-05	4.13984	0.125	11	0.168177	0.350395	0.133829
chr6	14096738	0.000121719	3.91464	0.164773	14.5	0.158595	0.435176	0.545436
chr6	14097687	0.00107095	2.97023	0.369318	32.5	0.117631	0.203481	0.436949
chr6	14097952	0.000814173	3.08928	0.375	33	0.122856	0.175086	0.501616
chr6	14099040	0.000337199	3.47211	0.380682	33.5	0.139548	0.141785	0.596113
chr6	16531363	0.000506136	3.29573	0.164773	14.5	0.13188	0.359232	0.434252

## Sheet: FT_2017
chr	positions	scores	p	mafs	macs	genotype_var_perc	fst_pop3vs.non3	fst_pop1vs2
chr0	100071310	0.000133991	3.87293	0.123894	14	0.123643	0.0278517	0.579158
chr0	103394830	0.00108776	2.96347	0.132743	15	0.092057	0.137209	NA
chr0	107509906	2.63006e-05	4.58003	0.455752	51.5	0.147754	0.760862	NA
chr0	109607455	0.000774951	3.11073	0.10177	11.5	0.0972053	0.194358	NA
chr0	110946245	0.00133399	2.87485	0.429204	48.5	0.0889543	0.768203	-0.0189944
chr0	127364325	0.000411998	3.3851	0.442478	50	0.106767	0.353905	0.65251
chr0	133006379	0.000389769	3.40919	0.115044	13	0.107604	0.167959	NA
chr0	133432183	0.00082314	3.08453	0.265487	30	0.0962901	0.303008	0.509306
chr0	154501278	0.000328872	3.48297	0.0973451	11	0.110166	0.0540104	-0.0299878
chr0	155937683	0.000394141	3.40435	0.469027	53	0.107436	0.801985	0.0044102
chr0	156672634	0.000162024	3.79042	0.464602	52.5	0.120801	0.788737	NA
chr0	15902678	0.000519785	3.28418	0.128319	14.5	0.103255	0.0991668	-0.0373281
chr0	159270069	0.000632579	3.19888	0.141593	16	0.100282	0.191999	NA
chr0	164582781	0.000540212	3.26744	0.172566	19.5	0.102672	0.327846	NA
chr0	167332256	0.000220093	3.65739	0.446903	50.5	0.116208	0.8531	-0.0202545
chr0	168903073	0.00051863	3.28514	0.433628	49	0.103289	0.249267	0.43128
chr0	170744966	0.000280821	3.55157	0.110619	12.5	0.112545	0.185471	NA
chr0	170748101	0.000458109	3.33903	0.115044	13	0.105165	0.124785	NA
chr0	174180814	0.000306633	3.51338	0.159292	18	0.111221	0.260744	-0.00717046
chr0	178566213	0.000639016	3.19449	0.106195	12	0.100129	0.14024	NA
chr0	178573309	0.000962914	3.01641	0.110619	12.5	0.0939091	0.159291	NA
chr0	182277873	0.000381335	3.41869	0.30531	34.5	0.107934	0.451658	-0.0515523
chr0	189089819	0.000560675	3.25129	0.331858	37.5	0.102109	0.676019	NA
chr0	189095050	0.00129535	2.88761	0.371681	42	0.0894014	0.693557	NA
chr0	189415945	0.000177552	3.75067	0.110619	12.5	0.11943	0.153324	NA
chr0	189417891	0.000177552	3.75067	0.110619	12.5	0.11943	0.115612	NA
chr0	191850485	0.000955528	3.01976	0.181416	20.5	0.0940261	0.479043	0.927243
chr0	192031913	0.000665139	3.17709	0.49115	55.5	0.0995218	0.941816	0.0320211
chr0	24928630	0.000680643	3.16708	0.323009	36.5	0.0991727	0.563715	0.799666
chr0	25238208	0.000194583	3.7109	0.29646	33.5	0.118057	0.508498	NA
chr0	25755347	0.00106617	2.97217	0.0973451	11	0.0923617	0.125709	NA
chr0	3070619	0.00121824	2.91427	0.137168	15.5	0.0903348	0.420289	0.891796
chr0	35173024	0.000421143	3.37557	0.115044	13	0.106436	0.0157944	0.5003
chr0	48130720	0.000306455	3.51363	0.0973451	11	0.11123	0.115044	NA
chr0	48131068	0.000306455	3.51363	0.0973451	11	0.11123	0.0896309	NA
chr0	53199064	0.000420242	3.3765	0.362832	41	0.106468	0.559494	NA
chr0	57470459	0.000385379	3.41411	0.106195	12	0.107775	0.0373636	NA
chr0	61201756	0.000541162	3.26667	0.207965	23.5	0.102645	-0.0226993	0.0321795
chr0	61203595	0.000306455	3.51363	0.0973451	11	0.11123	0.147486	NA
chr0	62977510	0.000355878	3.4487	0.123894	14	0.108977	-0.00999628	0.460664
chr0	69252925	0.00119134	2.92396	0.110619	12.5	0.0906742	0.182047	NA
chr0	72721642	0.000370382	3.43135	0.10177	11.5	0.108374	-0.0131682	0.174276
chr0	72721977	0.000283736	3.54709	0.0929204	10.5	0.11239	-0.0243902	0.0686275
chr0	72722012	0.000337171	3.47215	0.10177	11.5	0.109791	-0.0222007	0.174276
chr0	72722021	0.000509475	3.29288	0.106195	12	0.103558	-0.0209278	0.174276
chr0	72722039	0.000628482	3.20171	0.110619	12.5	0.100381	-0.022746	0.158079
chr0	72722259	0.000283736	3.54709	0.0929204	10.5	0.11239	-0.0218236	0.207094
chr0	72722485	0.00050788	3.29424	0.0973451	11	0.103605	-0.0221344	0.224018
chr0	72722593	0.000283736	3.54709	0.0929204	10.5	0.11239	-0.0224523	0.215686
chr0	72722624	0.000283736	3.54709	0.0929204	10.5	0.11239	-0.0226705	0.189474
chr0	72722679	0.000283736	3.54709	0.0929204	10.5	0.11239	-0.0215833	0.189474
chr0	79000523	0.000477686	3.32086	0.137168	15.5	0.104532	0.120878	NA
chr0	79957614	0.000852606	3.06925	0.115044	13	0.0957564	0.18549	NA
chr0	82829661	0.00014493	3.83884	0.119469	13.5	0.122469	0.177782	NA
chr0	86685531	0.000618702	3.20852	0.150442	17	0.100618	0.0997844	0.781043
chr0	93372528	0.000792618	3.10094	0.128319	14.5	0.0968633	0.316537	0.636557
chr0	93372615	0.000792618	3.10094	0.128319	14.5	0.0968633	0.167351	0.61868
chr0	93384395	0.00137234	2.86254	0.128319	14.5	0.0885231	0.275288	0.747066
chr0	95356346	0.000385379	3.41411	0.106195	12	0.107775	0.0644831	NA
chr1	19013496	0.000407377	3.39	0.393805	44.5	0.106937	0.883232	NA
chr1	19014530	0.00136927	2.86351	0.358407	40.5	0.0885572	0.874351	0.0462833
chr1	19903735	0.00134609	2.87093	0.0973451	11	0.0888169	0.0503611	-0.0365854
chr1	19903743	0.00134609	2.87093	0.0973451	11	0.0888169	0.0288625	-0.0346139
chr1	20014518	0.00134926	2.8699	0.0973451	11	0.0887811	0.129668	NA
chr1	34717656	0.000326281	3.48641	0.287611	32.5	0.110286	0.0441653	0.475474
chr1	34720346	0.000513454	3.2895	0.292035	33	0.10344	0.0124912	0.387025
chr1	34722837	0.000200772	3.6973	0.0973451	11	0.117587	0.0751754	NA
chr1	34728857	0.000200772	3.6973	0.0973451	11	0.117587	0.0765743	NA
chr1	34728858	0.000200772	3.6973	0.0973451	11	0.117587	0.0765743	NA
chr1	34729916	0.000200772	3.6973	0.0973451	11	0.117587	0.0687679	NA
chr1	39715253	0.00132764	2.87692	0.137168	15.5	0.0890268	0.323765	-0.0776018
chr1	43130811	0.00029658	3.52786	0.278761	31.5	0.111723	0.523211	NA
chr1	43465232	0.000176642	3.75291	0.358407	40.5	0.119507	0.622811	NA
chr1	50954513	0.00132514	2.87774	0.0929204	10.5	0.0890555	0.0499883	NA
chr1	50981674	0.000573011	3.24184	0.216814	24.5	0.10178	0.168111	1
chr1	53630012	0.00129723	2.88698	0.371681	42	0.0893794	0.786564	NA
chr2	11805088	0.00132807	2.87678	0.181416	20.5	0.089022	0.0405471	0.242384
chr2	12557815	0.000607312	3.21659	0.0973451	11	0.1009	0.199236	0.263398
chr2	12558664	0.00114408	2.94154	0.106195	12	0.0912897	0.187223	0.263398
chr2	12559056	0.000238476	3.62256	0.10177	11.5	0.115003	0.141252	0.19751
chr2	12560212	0.000607312	3.21659	0.0973451	11	0.1009	0.166718	0.365026
chr2	12561319	0.000383643	3.41607	0.0973451	11	0.107843	0.226751	0.309174
chr2	12564664	0.00062839	3.20177	0.106195	12	0.100383	0.2444	0.249332
chr2	12565443	0.000716658	3.14469	0.0929204	10.5	0.0983911	0.251828	0.249332
chr2	12567960	0.000824969	3.08356	0.0973451	11	0.0962564	0.215143	0.365026
chr2	19981922	0.00134037	2.87277	0.39823	45	0.0888817	0.000285549	0.734527
chr2	19982400	0.000964479	3.01571	0.39823	45	0.0938845	0.0132234	0.781655
chr2	19983352	0.00130341	2.88492	0.393805	44.5	0.089307	0.0276843	0.771326
chr2	19984176	0.000812845	3.08999	0.411504	46.5	0.096481	0.0106244	0.808299
chr2	20925261	0.000459733	3.33749	0.477876	54	0.105111	0.353128	0.304077
chr2	20925262	0.000459733	3.33749	0.477876	54	0.105111	0.353128	0.304077
chr2	29676417	0.000429604	3.36693	0.486726	55	0.106135	0.904207	-0.0333745
chr2	29996285	0.0011589	2.93595	0.278761	31.5	0.091094	0.664911	0.768635
chr2	35536129	0.000240046	3.61971	0.10177	11.5	0.114905	0.0186933	-0.0511945
chr2	35538380	0.000335153	3.47476	0.10177	11.5	0.109881	0.0899039	-0.0562891
chr2	35538834	0.000170936	3.76717	0.0973451	11	0.119999	0.0737567	-0.0408922
chr2	9245794	0.000492728	3.30739	0.278761	31.5	0.104063	-0.0127008	0.308404
chr3	12835409	6.55764e-05	4.18325	0.442478	50	0.13428	0.844871	0.147671
chr3	13778088	5.80594e-05	4.23613	0.119469	13.5	0.136084	-0.0218746	0.409121
chr3	21504677	0.0012574	2.90053	0.115044	13	0.0898537	0.158966	0.193717
chr3	2743401	0.000275042	3.5606	0.438053	49.5	0.112858	0.853868	-0.00481296
chr3	2926969	0.000205291	3.68763	0.190265	21.5	0.117253	0.0843237	0.699107
chr3	42060124	0.00119662	2.92204	0.438053	49.5	0.090607	-0.0228459	0.360702
chr3	8590565	0.000335168	3.47474	0.119469	13.5	0.109881	0.14431	NA
chr4	10347362	0.000967629	3.01429	0.376106	42.5	0.0938349	0.702665	0.470813
chr4	10354174	7.67504e-05	4.11492	0.29646	33.5	0.131944	0.45109	-0.0359696
chr4	27684596	0.00132446	2.87796	0.486726	55	0.0890633	0.740322	-0.0350076
chr4	29346109	0.000436377	3.36014	0.477876	54	0.105899	0.90183	-0.0333745
chr4	29353456	0.000490473	3.30939	0.482301	54.5	0.104133	0.8815	-0.0318157
chr4	29353910	0.000436377	3.36014	0.477876	54	0.105899	0.926461	-0.0347144
chr4	29358085	0.000213723	3.67015	0.482301	54.5	0.116649	0.901866	-0.0318157
chr4	29359245	0.000371959	3.42951	0.49115	55.5	0.10831	0.903063	-0.0396717
chr4	29360153	0.000168797	3.77264	0.486726	55	0.120188	0.904207	-0.0318157
chr4	29360194	0.000213723	3.67015	0.482301	54.5	0.116649	0.90423	-0.0382514
chr4	29362875	0.000213723	3.67015	0.482301	54.5	0.116649	0.904173	-0.0347144
chr5	12490793	0.000174724	3.75765	0.238938	27	0.119671	0.609859	0.596113
chr5	12508630	0.000174724	3.75765	0.238938	27	0.119671	0.614088	0.608843
chr5	12522061	0.000385957	3.41346	0.247788	28	0.107753	0.624941	0.648639
chr5	12524383	0.000847116	3.07206	0.256637	29	0.0958543	0.600242	0.608843
chr5	28125230	0.0011737	2.93044	0.141593	16	0.0909011	0.329674	0.681679
chr5	28129311	0.0011704	2.93167	0.137168	15.5	0.0909441	0.327777	0.681679
chr5	28129458	0.00133966	2.87301	0.141593	16	0.0888898	0.369689	0.5767
chr5	28132186	0.00137234	2.86254	0.128319	14.5	0.0885231	0.233462	0.453787
chr5	28132226	0.00079307	3.10069	0.119469	13.5	0.0968547	0.214834	0.661105
chr5	28132232	0.00079307	3.10069	0.119469	13.5	0.0968547	0.209583	0.651447
chr5	28132403	0.00137234	2.86254	0.128319	14.5	0.0885231	0.272427	0.634748
chr5	28132408	0.00137234	2.86254	0.128319	14.5	0.0885231	0.28343	0.624018
chr5	28132409	0.00137234	2.86254	0.128319	14.5	0.0885231	0.28343	0.624018
chr5	28132413	0.00137234	2.86254	0.128319	14.5	0.0885231	0.286074	0.624018
chr5	28132444	0.00137234	2.86254	0.128319	14.5	0.0885231	0.288129	0.660782
chr5	28132617	0.00137234	2.86254	0.128319	14.5	0.0885231	0.300145	0.660782
chr5	28132652	0.00137234	2.86254	0.128319	14.5	0.0885231	0.263494	0.634748
chr5	28132681	0.00137234	2.86254	0.128319	14.5	0.0885231	0.299317	0.624018
chr5	28133740	0.00137234	2.86254	0.128319	14.5	0.0885231	0.280074	0.660782
chr5	28133761	0.00137234	2.86254	0.128319	14.5	0.0885231	0.316537	0.681679
chr5	28133826	0.00137234	2.86254	0.128319	14.5	0.0885231	0.332471	0.640321
chr5	28133829	0.00137234	2.86254	0.128319	14.5	0.0885231	0.332471	0.640321
chr5	28133831	0.00137234	2.86254	0.128319	14.5	0.0885231	0.332471	0.640321
chr5	28134149	0.00137234	2.86254	0.128319	14.5	0.0885231	0.277106	0.624018
chr5	28134157	0.00137234	2.86254	0.128319	14.5	0.0885231	0.274362	0.624018
chr5	28134187	0.00137234	2.86254	0.128319	14.5	0.0885231	0.276754	0.640321
chr5	28134227	0.00137234	2.86254	0.128319	14.5	0.0885231	0.213032	0.715533
chr5	28134232	0.00137234	2.86254	0.128319	14.5	0.0885231	0.235151	0.737327
chr5	28144636	0.00129247	2.88858	0.137168	15.5	0.0894352	0.179594	0.72382
chr5	28144763	0.00137234	2.86254	0.128319	14.5	0.0885231	0.279825	0.660782
chr5	28144874	0.00136404	2.86517	0.137168	15.5	0.0886154	0.325698	0.662679
chr5	28144992	0.00137234	2.86254	0.128319	14.5	0.0885231	0.333875	0.662679
chr5	28145630	0.00137234	2.86254	0.128319	14.5	0.0885231	0.322	0.681679
chr5	28145671	0.00137234	2.86254	0.128319	14.5	0.0885231	0.319281	0.681679
chr5	28146370	0.000382333	3.41756	0.137168	15.5	0.107895	0.33799	0.681679
chr5	28146982	0.00117553	2.92977	0.137168	15.5	0.0908775	0.358241	0.672483
chr5	28146988	0.00117553	2.92977	0.137168	15.5	0.0908775	0.352373	0.672483
chr5	28147101	0.00117553	2.92977	0.137168	15.5	0.0908775	0.354606	0.662679
chr5	28147122	0.00117553	2.92977	0.137168	15.5	0.0908775	0.30452	0.660782
chr5	28147207	0.00117553	2.92977	0.137168	15.5	0.0908775	0.313722	0.660782
chr5	28147592	0.00117553	2.92977	0.137168	15.5	0.0908775	0.335244	0.681679
chr5	28147600	0.00117553	2.92977	0.137168	15.5	0.0908775	0.335244	0.681679
chr5	28148204	0.00137234	2.86254	0.128319	14.5	0.0885231	0.302859	0.660782
chr5	28156431	0.000873307	3.05883	0.137168	15.5	0.0953922	0.315352	0.725974
chr5	28156433	0.000873307	3.05883	0.137168	15.5	0.0953922	0.318534	0.725974
chr5	28158882	0.00117553	2.92977	0.137168	15.5	0.0908775	0.326348	0.662679
chr5	28161356	0.00117553	2.92977	0.137168	15.5	0.0908775	0.315581	0.681679
chr5	28161434	0.000854607	3.06823	0.132743	15	0.0957207	0.322	0.681679
chr5	28161701	0.00117553	2.92977	0.137168	15.5	0.0908775	0.361992	0.672483
chr5	28161716	0.000235185	3.62859	0.141593	16	0.115212	0.331376	0.65088
chr5	28161899	0.00117553	2.92977	0.137168	15.5	0.0908775	0.348624	0.672483
chr5	28161941	0.00117553	2.92977	0.137168	15.5	0.0908775	0.332428	0.672483
chr5	28161986	0.000611991	3.21325	0.141593	16	0.100783	0.329674	0.681679
chr5	28162082	0.00117553	2.92977	0.137168	15.5	0.0908775	0.30452	0.681679
chr5	28168061	0.000608368	3.21583	0.115044	13	0.100873	0.190774	0.686321
chr5	28168067	0.000608368	3.21583	0.115044	13	0.100873	0.193189	0.676508
chr5	28168080	0.000608368	3.21583	0.115044	13	0.100873	0.206291	0.654854
chr5	28168088	0.000800718	3.09652	0.123894	14	0.0967091	0.256504	0.629956
chr5	28168097	0.000614572	3.21143	0.119469	13.5	0.10072	0.195183	0.629956
chr5	28168165	0.000756699	3.12108	0.115044	13	0.0975667	0.213256	0.654854
chr5	28228304	0.000854607	3.06823	0.132743	15	0.0957207	0.340665	0.672483
chr5	28228308	0.000854607	3.06823	0.132743	15	0.0957207	0.340665	0.672483
chr5	28228318	0.000854607	3.06823	0.132743	15	0.0957207	0.353788	0.662679
chr5	28228338	0.000854607	3.06823	0.132743	15	0.0957207	0.329654	0.65088
chr5	28230225	0.000382333	3.41756	0.137168	15.5	0.107895	0.323993	0.681679
chr5	28230262	0.000382333	3.41756	0.137168	15.5	0.107895	0.332937	0.660782
chr5	28235110	0.00130535	2.88427	0.110619	12.5	0.0892845	0.201125	0.489492
chr5	30250176	0.000361539	3.44185	0.132743	15	0.108739	0.470004	0.845199
chr5	448242	0.000165426	3.7814	0.110619	12.5	0.12049	0.176308	NA
chr5	524211	0.000122288	3.91262	0.137168	15.5	0.125008	0.181146	NA
chr5	525555	0.000168979	3.77217	0.132743	15	0.120172	0.137488	NA
chr5	525928	9.68713e-05	4.0138	0.137168	15.5	0.128482	0.167218	NA
chr5	8204587	9.42783e-05	4.02559	0.389381	44	0.128886	0.712754	NA
chr5	8204644	0.000292331	3.53412	0.380531	43	0.111941	0.688908	NA
chr6	12569314	0.000637207	3.19572	0.159292	18	0.100172	0.388193	0.48737
chr6	12572164	0.00110745	2.95567	0.172566	19.5	0.0917843	0.429582	0.421368
chr6	12575844	0.000807741	3.09273	0.176991	20	0.0965766	0.426598	0.421368
chr6	12576076	0.00107819	2.96731	0.176991	20	0.0921913	0.416851	0.387025
chr6	12576559	0.000645932	3.18981	0.181416	20.5	0.0999658	0.440277	0.366926
chr6	12577779	0.00105893	2.97513	0.172566	19.5	0.0924652	0.416851	0.48737
chr6	12577844	0.00107795	2.9674	0.176991	20	0.0921947	0.416851	0.387025
chr6	13856826	0.00116105	2.93515	0.10177	11.5	0.0910658	0.104293	0.65097
chr6	13861794	0.000903394	3.04412	0.0973451	11	0.094878	0.115244	0.506911
chr6	16595914	0.000561099	3.25096	0.234513	26.5	0.102098	0.151392	0.0628803
chr6	6786856	0.000910144	3.04089	0.212389	24	0.094765	0.49273	1

## Sheet: FT_2018
chr	positions	scores	p	mafs	macs	genotype_var_perc	fst_pop3vs.non3	fst_pop1vs2
chr0	101561380	0.000174696	3.75772	0.283654	29.5	0.129565	-0.00782925	0.543208
chr0	10432746	0.00104325	2.98161	0.163462	17	0.100483	0.431247	NA
chr0	110146106	3.78294e-05	4.42217	0.139423	14.5	0.154012	0.234914	NA
chr0	112459540	9.24857e-05	4.03393	0.197115	20.5	0.139785	0.322339	-0.0538097
chr0	112459542	9.24857e-05	4.03393	0.197115	20.5	0.139785	0.322339	-0.0538097
chr0	114260905	0.000524184	3.28052	0.341346	35.5	0.111741	0.777822	NA
chr0	115335443	0.000473251	3.32491	0.211538	22	0.113407	-0.0197776	-0.0318157
chr0	115336899	0.000445879	3.35078	0.211538	22	0.114377	-0.012928	-0.000555774
chr0	115342430	0.000826842	3.08258	0.182692	19	0.104293	-0.0168117	-0.0396717
chr0	120542470	0.000161159	3.79274	0.182692	19	0.130866	0.433353	NA
chr0	130233100	0.000839436	3.07601	0.206731	21.5	0.104045	0.464674	NA
chr0	133006379	0.000760471	3.11892	0.105769	11	0.105662	0.167959	NA
chr0	133916328	0.00015894	3.79877	0.201923	21	0.131089	0.0437784	0.0316251
chr0	135449598	0.000919398	3.0365	0.163462	17	0.102555	0.451679	NA
chr0	136126215	0.000199312	3.70047	0.192308	20	0.127438	0.483262	NA
chr0	136127259	0.00114372	2.94168	0.206731	21.5	0.0989748	0.486733	NA
chr0	136259481	0.00100643	2.99722	0.408654	42.5	0.101072	0.559822	0.159207
chr0	14615588	0.00112333	2.94949	0.153846	16	0.09927	0.0148618	0.033557
chr0	151164694	0.000270168	3.56837	0.153846	16	0.122517	0.331135	NA
chr0	155937683	5.87978e-05	4.23064	0.427885	44.5	0.147014	0.801985	0.0044102
chr0	156486471	0.000240028	3.61974	0.134615	14	0.124432	0.025506	-0.0458716
chr0	162913503	0.000210794	3.67614	0.105769	11	0.126533	-0.0180953	-0.0333745
chr0	164574655	9.14589e-05	4.03877	0.144231	15	0.139963	0.299847	NA
chr0	164577504	0.000682788	3.16571	0.144231	15	0.107424	0.322268	NA
chr0	164579424	0.000278181	3.55567	0.149038	15.5	0.122043	0.255484	NA
chr0	164582781	0.000271881	3.56562	0.168269	17.5	0.122414	0.327846	NA
chr0	170537122	1.89597e-05	4.72217	0.182692	19	0.16489	0.365627	NA
chr0	170961177	1.72789e-05	4.76248	0.355769	37	0.166344	0.617155	NA
chr0	172429565	0.000779816	3.10801	0.182692	19	0.105251	0.34256	NA
chr0	172432647	0.000564032	3.2487	0.293269	30.5	0.110545	0.0319026	0.484815
chr0	172432692	0.00031201	3.50583	0.288462	30	0.120182	0.0201717	0.472988
chr0	172432965	0.000216463	3.66462	0.278846	29	0.126104	-0.000684184	0.624018
chr0	178307712	0.000436768	3.35975	0.173077	18	0.114714	-0.018668	0.183673
chr0	184434842	0.000675957	3.17008	0.206731	21.5	0.107589	0.445991	NA
chr0	19617498	0.000114856	3.93985	0.105769	11	0.136312	0.215077	NA
chr0	22155145	0.000459275	3.33793	0.105769	11	0.113895	0.160963	NA
chr0	22243743	0.000417407	3.37944	0.278846	29	0.115452	0.59907	NA
chr0	22889025	0.000902307	3.04465	0.259615	27	0.102862	0.509563	NA
chr0	23281715	0.000111999	3.95078	0.149038	15.5	0.136717	0.342401	NA
chr0	24749319	0.000480708	3.31812	0.129808	13.5	0.113152	0.0894705	-0.0503282
chr0	24750099	3.85616e-05	4.41385	0.110577	11.5	0.153709	0.0926343	NA
chr0	30986570	0.000248731	3.60427	0.288462	30	0.123856	-0.0147868	0.512643
chr0	31243760	6.70517e-05	4.17359	0.163462	17	0.144922	0.354916	NA
chr0	42729094	0.000840624	3.0754	0.105769	11	0.104022	0.203505	NA
chr0	46161559	0.000197394	3.70467	0.134615	14	0.127594	0.312578	NA
chr0	46647229	0.00104495	2.9809	0.307692	32	0.100456	0.091351	-0.0208792
chr0	47390830	0.0003169	3.49908	0.120192	12.5	0.119929	-0.0122362	NA
chr0	49104274	0.000667807	3.17535	0.221154	23	0.107787	0.36	NA
chr0	49991908	0.000816338	3.08813	0.110577	11.5	0.104502	0.259044	NA
chr0	50001705	0.000524184	3.28052	0.341346	35.5	0.111741	0.800594	NA
chr0	53199064	0.000702571	3.15331	0.360577	37.5	0.106957	0.559494	NA
chr0	62268444	0.000220683	3.65623	0.336538	35	0.125792	0.789715	NA
chr0	65380045	0.000213476	3.67065	0.399038	41.5	0.126329	0.752283	NA
chr0	65902411	8.89982e-05	4.05062	0.360577	37.5	0.1404	0.571427	0.100228
chr0	70864901	0.000965577	3.01521	0.197115	20.5	0.101752	0.366855	NA
chr0	70867263	0.000802277	3.09568	0.1875	19.5	0.104786	0.348225	NA
chr0	7208526	0.00053469	3.2719	0.125	13	0.111417	0.000731227	NA
chr0	79957614	4.60907e-05	4.33639	0.110577	11.5	0.150883	0.18549	NA
chr0	82829661	0.000760471	3.11892	0.105769	11	0.105662	0.177782	NA
chr0	83031353	0.000815747	3.08844	0.225962	23.5	0.104514	0.540043	NA
chr0	84291567	0.000186679	3.72891	0.158654	16.5	0.128495	0.114647	0.0138187
chr0	84291570	0.000234809	3.62929	0.120192	12.5	0.124788	0.139579	0.0977444
chr0	88988427	0.000235337	3.62831	0.153846	16	0.124752	0.378485	NA
chr0	89005176	0.000935362	3.02902	0.163462	17	0.102273	0.364207	NA
chr0	95308758	0.000201855	3.69496	0.307692	32	0.127233	-0.00799906	0.501779
chr0	95313848	0.000868657	3.06115	0.317308	33	0.103485	0.00429324	0.484815
chr0	95316283	0.00105747	2.97573	0.326923	34	0.100261	-0.00609196	0.460497
chr0	95637475	0.000841352	3.07502	0.461538	48	0.104008	0.0455562	0.33484
chr0	95637683	5.93429e-05	4.22663	0.413462	43	0.146867	0.420251	0.103153
chr0	95794015	0.000517025	3.28649	0.177885	18.5	0.111965	-0.0113222	NA
chr1	19898650	0.000764376	3.11669	0.115385	12	0.105578	0.111875	-0.0347144
chr1	19915209	0.00104674	2.98016	0.105769	11	0.100428	0.108251	-0.0408922
chr1	19963136	0.000233095	3.63247	0.100962	10.5	0.124907	0.159905	NA
chr1	24163118	0.000233095	3.63247	0.100962	10.5	0.124907	0.175366	NA
chr1	26123119	3.32752e-05	4.47788	0.110577	11.5	0.15604	0.131353	NA
chr1	3092180	0.00102935	2.98744	0.177885	18.5	0.100703	0.384502	NA
chr1	3592312	0.000285234	3.5448	0.201923	21	0.121637	0.486529	NA
chr1	3594995	0.00022608	3.64574	0.197115	20.5	0.125401	0.477743	NA
chr1	3625177	0.000174768	3.75754	0.197115	20.5	0.129559	0.492765	NA
chr1	3631591	0.000285234	3.5448	0.201923	21	0.121637	0.486529	NA
chr1	3716741	3.44523e-05	4.46278	0.163462	17	0.155491	0.33753	NA
chr1	3727119	0.000373744	3.42743	0.182692	19	0.117249	0.403327	NA
chr1	3736391	0.00100959	2.99586	0.149038	15.5	0.101021	0.403948	NA
chr1	3788728	0.000876443	3.05728	0.278846	29	0.103339	0.492143	NA
chr1	3792492	6.30886e-05	4.20005	0.158654	16.5	0.145893	0.345876	NA
chr1	3794889	6.30886e-05	4.20005	0.158654	16.5	0.145893	0.329944	NA
chr1	3795046	0.000179224	3.7466	0.153846	16	0.129153	0.343046	NA
chr1	3801807	6.30886e-05	4.20005	0.158654	16.5	0.145893	0.31086	NA
chr1	3812831	0.000117446	3.93016	0.163462	17	0.135955	0.358139	NA
chr1	4127293	0.000373087	3.42819	0.134615	14	0.117278	0.28804	NA
chr1	4136831	0.000141698	3.84864	0.139423	14.5	0.132938	0.27548	NA
chr1	4358806	0.00088933	3.05094	0.144231	15	0.103099	0.308611	NA
chr1	45344872	0.001005	2.99783	0.115385	12	0.101095	0.123102	NA
chr1	45459169	0.000230943	3.63649	0.105769	11	0.125057	0.129341	NA
chr1	45463399	0.000896886	3.04726	0.110577	11.5	0.102961	0.135177	NA
chr1	45738242	0.000373082	3.4282	0.115385	12	0.117278	0.108896	NA
chr1	47653761	0.000591058	3.22837	0.100962	10.5	0.109781	0.104939	NA
chr1	47709239	0.000471911	3.32614	0.115385	12	0.113453	0.107884	NA
chr1	47719306	0.00107439	2.96884	0.105769	11	0.100001	0.115597	NA
chr1	49741870	0.000734044	3.13428	0.144231	15	0.106241	0.320783	NA
chr1	49745349	0.000348465	3.45784	0.139423	14.5	0.118387	0.329001	NA
chr1	53211344	0.000873483	3.05875	0.331731	34.5	0.103394	0.751943	NA
chr2	11423880	0.000589664	3.2294	0.182692	19	0.10982	0.249291	NA
chr2	13211909	0.000320585	3.49406	0.235577	24.5	0.119742	0.499	NA
chr2	15427551	0.000822334	3.08495	0.384615	40	0.104382	0.411923	0.0101056
chr2	15878605	0.000710232	3.1486	0.134615	14	0.10678	0.274714	NA
chr2	17387557	0.00114196	2.94235	0.105769	11	0.0990001	0.183275	NA
chr2	17622300	0.000763397	3.11725	0.100962	10.5	0.105599	0.202726	NA
chr2	17623280	0.000763397	3.11725	0.100962	10.5	0.105599	0.186751	NA
chr2	17867884	0.000891859	3.0497	0.423077	44	0.103053	0.431849	0.124316
chr2	17871148	0.000349314	3.45678	0.451923	47	0.118348	0.0299783	0.352189
chr2	17871318	0.000437937	3.35859	0.451923	47	0.11467	-0.0108687	0.383058
chr2	17871325	0.000437937	3.35859	0.451923	47	0.11467	-0.00528038	0.410191
chr2	17871588	0.000456673	3.34039	0.466346	48.5	0.113988	0.0227648	0.393523
chr2	17871617	0.00050935	3.29298	0.461538	48	0.112209	0.0144629	0.345742
chr2	17871990	0.000440362	3.35619	0.461538	48	0.11458	0.0618092	0.307147
chr2	17872280	0.000440362	3.35619	0.461538	48	0.11458	0.017781	0.373686
chr2	17872322	0.000395889	3.40243	0.475962	49.5	0.116313	0.0227648	0.373686
chr2	23068455	3.85699e-05	4.41375	0.125	13	0.153706	0.218102	NA
chr2	27918800	0.000500822	3.30032	0.158654	16.5	0.112484	0.359031	NA
chr2	29430349	0.000115547	3.93724	0.115385	12	0.136216	0.165132	NA
chr2	29431466	0.000514718	3.28843	0.125	13	0.112038	0.0967087	NA
chr2	29447099	0.00100695	2.99699	0.100962	10.5	0.101064	0.143949	NA
chr2	29485127	0.000361849	3.44147	0.105769	11	0.117775	0.0556959	0.0044102
chr2	29485128	0.000361849	3.44147	0.105769	11	0.117775	0.0556959	0.0044102
chr2	32524066	0.000598891	3.22265	0.211538	22	0.109566	0.414397	0.0497366
chr2	33983137	0.000268411	3.5712	0.100962	10.5	0.122623	0.199568	NA
chr2	37617558	0.000710327	3.14854	0.120192	12.5	0.106778	0.211325	NA
chr2	38877824	0.000106183	3.97394	0.163462	17	0.137572	0.397632	NA
chr2	38882344	0.000110692	3.95588	0.158654	16.5	0.136905	0.377678	NA
chr2	38887541	0.000561852	3.25038	0.471154	49	0.110608	0.057128	0.386914
chr2	38892680	0.000195835	3.70811	0.163462	17	0.127722	0.320755	NA
chr2	38907242	0.000151864	3.81854	0.173077	18	0.131822	0.388668	NA
chr2	38921695	0.000282401	3.54913	0.182692	19	0.121799	0.393511	NA
chr2	38937496	0.000191662	3.71746	0.153846	16	0.12807	0.342398	NA
chr2	6750836	0.000246349	3.60845	0.461538	48	0.124012	0.466457	0.199141
chr3	12885918	0.000377278	3.42334	0.274038	28.5	0.117096	0.675082	NA
chr3	12889827	0.000325319	3.48769	0.283654	29.5	0.119504	0.658947	NA
chr3	13513835	0.000181203	3.74183	0.365385	38	0.128976	0.818223	NA
chr3	14571570	0.0010261	2.98881	0.201923	21	0.100755	0.463272	NA
chr3	15980028	1.08803e-05	4.96336	0.177885	18.5	0.173558	0.355877	NA
chr3	16440289	2.69814e-05	4.56894	0.230769	24	0.159347	0.0593924	0.231814
chr3	33238537	0.000383416	3.41633	0.423077	44	0.116834	0.0940763	0.650655
chr3	42252327	0.00021098	3.67576	0.197115	20.5	0.126519	0.395969	NA
chr3	42252715	0.00021098	3.67576	0.197115	20.5	0.126519	0.404782	NA
chr3	42260410	0.00110869	2.95519	0.221154	23	0.0994853	0.456089	NA
chr4	12663281	0.000479782	3.31896	0.456731	47.5	0.113184	0.909925	0.0201052
chr4	14465446	0.000186774	3.72868	0.100962	10.5	0.128487	0.228824	NA
chr4	17770558	0.000281378	3.55071	0.115385	12	0.121858	0.220531	NA
chr4	19182452	0.000355127	3.44962	0.120192	12.5	0.11808	0.244236	NA
chr4	19187182	0.000329986	3.4815	0.149038	15.5	0.119272	0.304154	NA
chr4	22005914	0.000346404	3.46042	0.139423	14.5	0.118484	0.284267	NA
chr4	28756138	0.000373998	3.42713	0.110577	11.5	0.117238	0.168045	NA
chr4	28756140	0.000373998	3.42713	0.110577	11.5	0.117238	0.168045	NA
chr4	29797579	0.000447734	3.34898	0.173077	18	0.11431	0.175819	NA
chr4	29809026	0.000407077	3.39032	0.163462	17	0.11586	0.18659	NA
chr4	30087572	0.000148965	3.82692	0.158654	16.5	0.132133	0.388107	NA
chr4	35831985	0.00107553	2.96838	0.384615	40	0.0999833	0.653504	0.323924
chr4	37118847	0.000563113	3.2494	0.153846	16	0.110572	0.22259	NA
chr5	17274636	0.000170792	3.76753	0.432692	45	0.12993	0.0301323	0.672483
chr5	17281840	0.000328722	3.48317	0.177885	18.5	0.119335	0.345936	NA
chr5	17287863	0.000460636	3.33664	0.182692	19	0.113847	0.316295	NA
chr5	19189161	0.00037129	3.43029	0.173077	18	0.117356	0.331023	NA
chr5	22345527	0.000596673	3.22426	0.120192	12.5	0.109627	0.0548242	-0.0382514
chr5	30091108	1.38186e-05	4.85954	0.100962	10.5	0.169835	0.202222	NA
chr5	30094211	1.38186e-05	4.85954	0.100962	10.5	0.169835	0.198566	NA
chr5	30109607	1.38186e-05	4.85954	0.100962	10.5	0.169835	0.194616	NA
chr5	30116314	3.36531e-06	5.47297	0.100962	10.5	0.191641	0.192455	NA
chr5	30152520	0.0001867	3.72886	0.110577	11.5	0.128493	0.247473	NA
chr5	31124344	3.07775e-05	4.51177	0.451923	47	0.157272	0.907977	NA
chr5	524211	0.000157441	3.80288	0.120192	12.5	0.131242	0.181146	NA
chr5	525555	9.26698e-05	4.03306	0.115385	12	0.139753	0.137488	NA
chr5	525928	0.000199479	3.7001	0.120192	12.5	0.127424	0.167218	NA
chr5	5364431	6.20464e-05	4.20728	0.144231	15	0.146158	0.412192	NA
chr5	5773510	0.000401041	3.39681	0.115385	12	0.116103	0.277416	NA
chr5	6315247	0.000899764	3.04587	0.115385	12	0.102908	0.195388	NA
chr6	13823905	0.000379866	3.42037	0.105769	11	0.116985	0.215077	NA
chr6	13931252	7.05673e-05	4.1514	0.158654	16.5	0.144107	0.341154	NA
chr6	14149088	0.00023945	3.62079	0.139423	14.5	0.124471	0.269741	NA
chr6	14186346	0.000225121	3.64758	0.139423	14.5	0.12547	0.262331	NA
chr6	14186351	0.000660865	3.17989	0.139423	14.5	0.107958	0.247113	NA
chr6	16605934	0.000696774	3.15691	0.149038	15.5	0.107093	0.284222	NA
chr6	20758626	0.000121635	3.91494	0.192308	20	0.135392	0.250036	NA
chr6	6166489	0.000212472	3.6727	0.355769	37	0.126405	0.0247213	0.0755248
chr6	6174974	0.000856498	3.06727	0.177885	18.5	0.103715	0.298495	NA
chr6	6177251	1.65291e-05	4.78175	0.336538	35	0.167038	0.0506144	0.0468258
chr6	6177276	4.2748e-05	4.36908	0.336538	35	0.152077	0.0467781	0.0468258
chr6	6182298	2.04815e-05	4.68864	0.331731	34.5	0.163679	0.091754	0.0367853
chr6	6186598	0.000770038	3.11349	0.331731	34.5	0.105457	0.00571473	0.126607
chr6	6188157	3.10692e-05	4.50767	0.331731	34.5	0.157123	0.0253998	0.0468258
chr6	6188957	3.99216e-05	4.39879	0.331731	34.5	0.15316	0.0504724	0.0595467
chr6	6189243	0.000134493	3.8713	0.336538	35	0.133777	0.0303948	0.0468258
chr6	6189606	3.53064e-05	4.45215	0.350962	36.5	0.155104	0.0447292	0.0367853
chr6	6189613	3.53064e-05	4.45215	0.350962	36.5	0.155104	0.0492873	0.0367853
chr6	6189799	0.000106346	3.97328	0.326923	34	0.137547	0.0142416	0.0468258
chr6	6190064	3.10692e-05	4.50767	0.331731	34.5	0.157123	0.0492099	0.0367853
chr6	6191389	5.26121e-05	4.27891	0.331731	34.5	0.148782	0.0252675	0.0367853
chr6	6191939	0.00110324	2.95733	0.370192	38.5	0.099566	0.059499	0.0524106
chr6	6609783	0.000687194	3.16292	0.177885	18.5	0.107319	0.300095	NA
chr6	6613118	0.000665901	3.17659	0.163462	17	0.107834	0.294651	NA

[truncated: 15 more sheets: FT_1st, FT_2nd, FT_end, FT_DK, K_ctrl, K_salt, Na_ctrl, Na_salt, Seed_length, Seed_width, Ratio_Seed_length_width, Seed_perimeter, Seed_size, Seed_weight, Seed_circularity]
